# Supplementary material for: A Glimpse at the Anti-Phage Defenses Landscape in the Foodborne Pathogen Salmonella enterica subsp. enterica serovar Typhimurium
Source: Viruses. 2023 Jan 24;15(2):333. doi: 10.3390/v15020333 (PMC9958689; doi:10.3390/v15020333)
Supplement: Supplementary file 1 [file viruses-15-00333-s001.zip › Table S1.xlsx]

## Sheet: S. Typhimurium PADLOC results
system.number	seqid	system	target.name	hmm.accession	hmm.name	protein.name	full.seq.E.value	domain.iE.value	target.coverage	hmm.coverage	start	end	strand	target.description	relative.position	contig.end	all.domains	best.hits
1	NZ_RQPY01000021.1	Paris	WP_010989064.1	PF14491.7	DUF4435	AriB	4.6e-47	5.5e-47	0.831	0.987	23002	23820	-	DUF4435 domain-containing protein [Salmonella]	21	59	PF14491.7,DUF4435, 1, 5.5e-47, 0.831, 0.987	PF14491.7, DUF4435, 5.5e-47, 0.831, 0.987
1	NZ_RQPY01000021.1	Paris	pseudo_subNP_461673.1	PF13175.7	AAA_15	AriA	3.9e-27	4.8e-27	0.948	0.997	23865	25149	-	putative excinuclease ATPase subunit [Salmonella enterica subsp. enterica serovar Typhimurium str. LT2]	22	59	PF13175.7,AAA_15, 1, 4.8e-27, 0.948, 0.997 | PF13304.7,AAA_21, 1, 4.1e-18, 0.888, 0.99	PF13175.7, AAA_15, 4.8e-27, 0.948, 0.997 | PF13304.7, AAA_21, 4.1e-18, 0.888, 0.99
1	NZ_RQPY01000002.1	RM_type_III	WP_001651666.1	TEMP00632	REase_III_00003	REase_III	0	0	0.995	0.997	410913	413885	-	type III restriction-modification system endonuclease [Salmonella]	384	417	TEMP00630,REase_III_00001, 1, 130, 0.036, 0.036 | TEMP00630,REase_III_00001, 2, 2.8e-33, 0.241, 0.205 | TEMP00630,REase_III_00001, 3, 3.5e-42, 0.604, 0.593 | TEMP00631,REase_III_00002, 1, 1.5e-05, 0.039, 0.045 | TEMP00631,REase_III_00002, 2, 160, 0.07, 0.075 | TEMP00632,REase_III_00003, 1, 0, 0.995, 0.997 | TEMP00633,REase_III_00004, 1, 0.77, 0.041, 0.045 | TEMP00633,REase_III_00004, 2, 0.045, 0.…	TEMP00632, REase_III_00003, 0, 0.995, 0.997 | TEMP00630, REase_III_00001, 3.5e-42, 0.604, 0.593 | TEMP00631, REase_III_00002, 1.5e-05, 0.039, 0.045 | TEMP00634, REase_III_00005, 0.025, 0.052, 0.06 | TEMP00636, REase_III_00007, 0.028, 0.045, 0.051
1	NZ_RQPY01000002.1	RM_type_III	WP_000910371.1	TEMP00624	MTase_III_00010	MTase_III	0	0	0.998	0.998	413895	415853	-	site-specific DNA-methyltransferase [Salmonella]	385	417	TEMP00615,MTase_III_00001, 1, 2.9e-09, 0.239, 0.159 | TEMP00615,MTase_III_00001, 2, 16, 0.061, 0.041 | TEMP00616,MTase_III_00002, 1, 9e-16, 0.278, 0.287 | TEMP00616,MTase_III_00002, 2, 0.00078, 0.058, 0.062 | TEMP00617,MTase_III_00003, 1, 8.5e-144, 0.752, 0.792 | TEMP00618,MTase_III_00004, 1, 2.2e-13, 0.084, 0.078 | TEMP00618,MTase_III_00004, 2, 1.4e-21, 0.15, 0.141 | TEMP00618,MTase_III_00004, 3…	TEMP00624, MTase_III_00010, 0, 0.998, 0.998 | TEMP00617, MTase_III_00003, 8.5e-144, 0.752, 0.792 | TEMP00620, MTase_III_00006, 3.6e-85, 0.71, 0.877 | TEMP00627, MTase_III_00013, 1.3e-83, 0.589, 0.71 | TEMP00626, MTase_III_00012, 4.5e-69, 0.712, 0.998
4	NZ_RQPY01000004.1	RM_type_IV	WP_000290512.1	TEMP00640	mREase_IV_00003	mREase_IV	1.4e-136	1.5e-136	0.997	0.991	25337	26251	-	restriction endonuclease [Salmonella]	26	297	TEMP00640,mREase_IV_00003, 1, 1.5e-136, 0.997, 0.991 | TEMP00646,mREase_IV_00009, 1, 7.6e-08, 0.391, 0.211	TEMP00640, mREase_IV_00003, 1.5e-136, 0.997, 0.991 | TEMP00646, mREase_IV_00009, 7.6e-08, 0.391, 0.211
3	NZ_RQPY01000004.1	RM_type_I	WP_001043484.1	TEMP00025	REase_I_00003	REase_I	0	0	0.999	0.998	26449	29958	+	type I restriction-modification system endonuclease [Salmonella]	27	297	TEMP00025,REase_I_00003, 1, 0, 0.999, 0.998 | TEMP00028,REase_I_00006, 1, 1.6e-07, 0.156, 0.179 | TEMP00030,REase_I_00008, 1, 0.00012, 0.094, 0.102 | TEMP00030,REase_I_00008, 2, 0.017, 0.107, 0.101 | TEMP00030,REase_I_00008, 3, 2e-40, 0.38, 0.38 | TEMP00031,REase_I_00009, 1, 4600, 0.056, 0.065 | TEMP00031,REase_I_00009, 2, 260, 0.038, 0.042 | TEMP00031,REase_I_00009, 3, 3.2e-09, 0.098, 0.117 | TE…	TEMP00025, REase_I_00003, 0, 0.999, 0.998 | TEMP00032, REase_I_00010, 2e-49, 0.347, 0.467 | TEMP00030, REase_I_00008, 2e-40, 0.38, 0.38 | TEMP00031, REase_I_00009, 3.2e-09, 0.098, 0.117 | TEMP00028, REase_I_00006, 1.6e-07, 0.156, 0.179
3	NZ_RQPY01000004.1	RM_type_I	WP_001063191.1	TEMP00009	MTase_I_00009	MTase_I	2.3e-231	2.7e-231	0.974	0.996	30116	31705	+	type I restriction-modification system methyltransferase [Salmonella]	28	297	TEMP00001,MTase_I_00001, 1, 1e-10, 0.321, 0.22 | TEMP00001,MTase_I_00001, 2, 2.6, 0.119, 0.079 | TEMP00001,MTase_I_00001, 3, 6.1e-05, 0.159, 0.113 | TEMP00002,MTase_I_00002, 1, 1.4, 0.076, 0.042 | TEMP00002,MTase_I_00002, 2, 1e-20, 0.503, 0.278 | TEMP00003,MTase_I_00003, 1, 4, 0.117, 0.146 | TEMP00003,MTase_I_00003, 2, 1.4e-08, 0.476, 0.627 | TEMP00004,MTase_I_00004, 1, 1.7e-83, 0.8, 0.888 | TEMP…	TEMP00009, MTase_I_00009, 2.7e-231, 0.974, 0.996 | TEMP00004, MTase_I_00004, 1.7e-83, 0.8, 0.888 | TEMP00008, MTase_I_00008, 9.5e-60, 0.758, 0.67 | TEMP00019, MTase_I_00019, 1.6e-40, 0.509, 0.411 | TEMP00010, MTase_I_00010, 5.6e-32, 0.677, 0.449
3	NZ_RQPY01000004.1	RM_type_I	WP_000014001.1	TEMP00152	Specificity_I_00118	Specificity_I	6.1e-183	6.8e-183	0.998	0.998	31702	33111	+	type-1 restriction enzyme StySJI specificity protein [Salmonella]	29	297	TEMP00015,MTase_I_00015, 1, 0.13, 0.245, 0.112 | TEMP00015,MTase_I_00015, 2, 0.026, 0.39, 0.18 | TEMP00021,MTase_I_00021, 1, 5.5, 0.237, 0.116 | TEMP00021,MTase_I_00021, 2, 7.3e-05, 0.254, 0.133 | TEMP00037,Specificity_I_00003, 1, 1.6e-15, 0.608, 0.693 | TEMP00038,Specificity_I_00004, 1, 260, 0.058, 0.067 | TEMP00038,Specificity_I_00004, 2, 0.0041, 0.241, 0.282 | TEMP00039,Specificity_I_00005, 1,…	TEMP00152, Specificity_I_00118, 6.8e-183, 0.998, 0.998 | TEMP00110, Specificity_I_00076, 6.6e-103, 0.987, 0.837 | TEMP00172, Specificity_I_00138, 7.7e-103, 0.716, 0.728 | TEMP00145, Specificity_I_00111, 2.3e-59, 0.727, 0.761 | TEMP00055, Specificity_I_00021, 9.4e-53, 0.891, 0.924
2	NZ_RQPY01000004.1	brex_type_I	WP_001740084.1	PDLC02439	BrxA_00003	BrxA	5.9e-110	6.6e-110	0.995	0.995	58878	59480	+	DUF1819 family protein [Salmonella]	56	297	PDLC02438,BrxA_00002, 1, 1.8e-08, 0.835, 0.835 | PDLC02439,BrxA_00003, 1, 6.6e-110, 0.995, 0.995 | PDLC02440,BrxA_00004, 1, 3.5e-06, 0.745, 0.749 | PDLC02441,BrxA_00005, 1, 1.1e-42, 0.93, 0.89 | PDLC02443,BrxA_00007, 1, 8.8e-26, 0.895, 0.872 | PDLC02445,BrxA_00009, 1, 1.7e-07, 0.48, 0.366 | PDLC02446,BrxA_00010, 1, 2e-05, 0.755, 0.72 | PDLC02446,BrxA_00010, 2, 5, 0.28, 0.265 | PDLC02447,BrxA_0001…	PDLC02439, BrxA_00003, 6.6e-110, 0.995, 0.995 | PDLC02457, BrxA_00021, 7.4e-46, 0.925, 0.92 | PDLC02441, BrxA_00005, 1.1e-42, 0.93, 0.89 | PDLC02443, BrxA_00007, 8.8e-26, 0.895, 0.872 | PDLC02451, BrxA_00015, 1.4e-24, 0.91, 0.91
2	NZ_RQPY01000004.1	brex_type_I	WP_000566905.1	PDLC02463	BrxB_00005	BrxB	8.4e-70	9.5e-70	0.92	0.969	59477	60079	+	DUF1788 domain-containing protein [Salmonella]	57	297	PDLC02459,BrxB_00001, 1, 2.1e-06, 0.755, 0.837 | PDLC02461,BrxB_00003, 1, 3.2e-08, 0.765, 0.77 | PDLC02462,BrxB_00004, 1, 8.7e-07, 0.745, 0.817 | PDLC02463,BrxB_00005, 1, 9.5e-70, 0.92, 0.969 | PDLC02466,BrxB_00008, 1, 7.7e-20, 0.91, 0.978 | PDLC02467,BrxB_00009, 1, 1.1e-06, 0.71, 0.746 | PDLC02468,BrxB_00010, 1, 1.3e-16, 0.605, 0.941 | PDLC02469,BrxB_00011, 1, 5.1e-07, 0.735, 0.783	PDLC02463, BrxB_00005, 9.5e-70, 0.92, 0.969 | PDLC02466, BrxB_00008, 7.7e-20, 0.91, 0.978 | PDLC02468, BrxB_00010, 1.3e-16, 0.605, 0.941 | PDLC02461, BrxB_00003, 3.2e-08, 0.765, 0.77 | PDLC02469, BrxB_00011, 5.1e-07, 0.735, 0.783
2	NZ_RQPY01000004.1	brex_type_I	WP_001019652.1	PDLC02471	BrxC_00001	BrxC	0	0	0.999	0.999	60091	63732	+	BREX system P-loop protein BrxC [Salmonella]	58	297	PDLC02471,BrxC_00001, 1, 0, 0.999, 0.999 | PDLC02474,BrxC_00004, 1, 0.0042, 0.068, 0.065 | PDLC02474,BrxC_00004, 2, 330, 0.044, 0.045 | PDLC02474,BrxC_00004, 3, 3.7e-25, 0.268, 0.279 | PDLC02474,BrxC_00004, 4, 420, 0.026, 0.025 | PDLC02476,BrxC_00006, 1, 1e-66, 0.462, 0.466 | PDLC02476,BrxC_00006, 2, 0.01, 0.279, 0.289 | PDLC02479,BrxC_00009, 1, 2.7e-253, 0.998, 0.998 | PDLC02483,BrxC_00013, 1, 3…	PDLC02471, BrxC_00001, 0, 0.999, 0.999 | PDLC02479, BrxC_00009, 2.7e-253, 0.998, 0.998 | PDLC02491, BrxC_00021, 1.8e-237, 0.636, 0.982 | PDLC02476, BrxC_00006, 1e-66, 0.462, 0.466 | PDLC02484, BrxC_00014, 2.8e-58, 0.492, 0.517
2	NZ_RQPY01000004.1	brex_type_I	WP_001095591.1	PDLC02521	PglX_00007	PglX	0	0	0.992	0.995	63778	67455	+	BREX-1 system adenine-specific DNA-methyltransferase PglX [Salmonella]	59	297	PDLC02515,PglX_00001, 1, 1.7e-13, 0.09, 0.757 | PDLC02515,PglX_00001, 2, 3600, 0.012, 0.104 | PDLC02516,PglX_00002, 1, 2.1e-165, 0.477, 0.96 | PDLC02517,PglX_00003, 1, 2.3e-149, 0.584, 0.966 | PDLC02518,PglX_00004, 1, 1.8e-69, 0.909, 0.789 | PDLC02519,PglX_00005, 1, 75, 0.017, 0.017 | PDLC02519,PglX_00005, 2, 7.1e-61, 0.591, 0.595 | PDLC02519,PglX_00005, 3, 0.23, 0.092, 0.088 | PDLC02520,PglX_000…	PDLC02521, PglX_00007, 0, 0.992, 0.995 | PDLC02525, PglX_00011, 5.3e-189, 0.516, 0.964 | PDLC02524, PglX_00010, 1.8e-171, 0.563, 0.945 | PDLC02516, PglX_00002, 2.1e-165, 0.477, 0.96 | PDLC02517, PglX_00003, 2.3e-149, 0.584, 0.966
2	NZ_RQPY01000004.1	brex_type_I	WP_001738657.1	PDLC02547	PglZ_00006	PglZ	0	0	0.999	0.999	69348	71945	+	BREX-1 system phosphatase PglZ type A [Salmonella]	62	297	PDLC02547,PglZ_00006, 1, 0, 0.999, 0.999 | PDLC02548,PglZ_00007, 1, 1.5e-21, 0.548, 0.484 | PDLC02551,PglZ_00010, 1, 3.3e-59, 0.946, 0.94 | PDLC02553,PglZ_00012, 1, 83, 0.207, 0.212 | PDLC02553,PglZ_00012, 2, 3.5e-56, 0.54, 0.544 | PDLC02557,PglZ_00016, 1, 7e-73, 0.988, 0.992 | PDLC02559,PglZ_00018, 1, 6.5e-23, 0.62, 0.605 | PDLC02561,PglZ_00020, 1, 0.9, 0.06, 0.063 | PDLC02561,PglZ_00020, 2, 1.1…	PDLC02547, PglZ_00006, 0, 0.999, 0.999 | PDLC02564, PglZ_00023, 2e-225, 0.992, 0.981 | PDLC02563, PglZ_00022, 3.7e-115, 0.987, 0.988 | PDLC02557, PglZ_00016, 7e-73, 0.988, 0.992 | PDLC02551, PglZ_00010, 3.3e-59, 0.946, 0.94
2	NZ_RQPY01000004.1	brex_type_I	WP_001193068.1	PDLC02506	BrxL_00002	BrxL	0	0	0.968	0.991	71956	74040	+	protease Lon-related BREX system protein BrxL [Enterobacteriaceae]	63	297	PDLC02505,BrxL_00001, 1, 2.4e-83, 0.656, 0.965 | PDLC02506,BrxL_00002, 1, 0, 0.968, 0.991 | PDLC02507,BrxL_00003, 1, 1.3e-55, 0.648, 0.934 | PDLC02508,BrxL_00004, 1, 2e-202, 0.687, 0.682 | PDLC02509,BrxL_00005, 1, 9.6e-37, 0.199, 0.258 | PDLC02509,BrxL_00005, 2, 9.3e-110, 0.47, 0.619	PDLC02506, BrxL_00002, 0, 0.968, 0.991 | PDLC02508, BrxL_00004, 2e-202, 0.687, 0.682 | PDLC02509, BrxL_00005, 9.3e-110, 0.47, 0.619 | PDLC02505, BrxL_00001, 2.4e-83, 0.656, 0.965 | PDLC02507, BrxL_00003, 1.3e-55, 0.648, 0.934
5	NZ_RQPY01000024.1	RM_type_II	WP_000785978.1	TEMP00380	NEase_II_00006	REase_II	4.6e-98	5.1e-98	0.994	0.994	27613	28083	-	very short patch repair endonuclease [Salmonella]	33	79	TEMP00380,NEase_II_00006, 1, 5.1e-98, 0.994, 0.994	TEMP00380, NEase_II_00006, 5.1e-98, 0.994, 0.994
5	NZ_RQPY01000024.1	RM_type_II	WP_001157322.1	TEMP00344	MTase_II_00147	MTase_II	5.6e-248	6.2e-248	0.996	0.996	28064	29494	-	DNA cytosine methyltransferase [Salmonella]	34	79	TEMP00200,MTase_II_00003, 1, 7.7e-08, 0.088, 0.06 | TEMP00200,MTase_II_00003, 2, 2.7e-25, 0.258, 0.151 | TEMP00200,MTase_II_00003, 3, 2.4e-07, 0.099, 0.061 | TEMP00203,MTase_II_00006, 1, 1.5e-24, 0.405, 0.322 | TEMP00203,MTase_II_00006, 2, 0.062, 0.095, 0.08 | TEMP00206,MTase_II_00009, 1, 7.4e-08, 0.42, 0.443 | TEMP00208,MTase_II_00011, 1, 1.9e-13, 0.309, 0.221 | TEMP00208,MTase_II_00011, 2, 4.1,…	TEMP00344, MTase_II_00147, 6.2e-248, 0.996, 0.996 | TEMP00255, MTase_II_00058, 3.9e-90, 0.794, 0.801 | TEMP00361, MTase_II_00164, 2.1e-48, 0.771, 0.951 | TEMP00225, MTase_II_00028, 5e-43, 0.437, 0.413 | TEMP00269, MTase_II_00072, 6.1e-32, 0.418, 0.914
1	NZ_RQPY01000020.1	retron_II-A	WP_000353754.1	PDLC02939	retron_II-A1	RT_II-A	7.4e-124	8.5e-124	0.984	0.993	46855	47790	-	retron St85 family RNA-directed DNA polymerase [Salmonella]	43	71	PDLC02939,retron_II-A1, 1, 8.5e-124, 0.984, 0.993 | PDLC02940,retron_II-A2, 1, 2.2e-55, 0.929, 0.572 | PDLC02941,retron_II-A3, 1, 7.8e-61, 0.955, 0.906	PDLC02939, retron_II-A1, 8.5e-124, 0.984, 0.993 | PDLC02941, retron_II-A3, 7.8e-61, 0.955, 0.906 | PDLC02940, retron_II-A2, 2.2e-55, 0.929, 0.572
1	NZ_RQPY01000020.1	retron_II-A	WP_000461381.1	PDLC02928	retron_type_II_A1_ndt_cluster42_2	NDT_II-A	1.1e-91	1.2e-91	0.95	0.989	47790	48752	-	retron St85 family effector protein [Salmonella]	44	71	PDLC02928,retron_type_II_A1_ndt_cluster42_2, 1, 1.2e-91, 0.95, 0.989 | PDLC02929,retron_type_II_A2_ndt_cluster42_3, 1, 0.00024, 0.194, 0.322 | PDLC02930,retron_type_II_A3_ndt_cluster42_1, 1, 5.7e-25, 0.7, 0.772	PDLC02928, retron_type_II_A1_ndt_cluster42_2, 1.2e-91, 0.95, 0.989 | PDLC02930, retron_type_II_A3_ndt_cluster42_1, 5.7e-25, 0.7, 0.772 | PDLC02929, retron_type_II_A2_ndt_cluster42_3, 0.00024, 0.194, 0.322
1	NZ_RQPY01000020.1	retron_II-A	NA	-	TypeIA_IIAI	msr-msd	1.1e-26	NA	NA	NA	48828	48985	-	msr-msd identified by match to covariance model: TypeIA_IIAI	44.011	71	NA	NA
2	NZ_RQPY01000010.1	CRISPR_array	CRISPR001	NA	NA	CRISPR_array	NA	6.12	NA	NA	106279	107755	-	CRISPR001; repeat=GTGTTCCCCGCGCCAGCGGGGATAAACCG; score=6.12	112.01	165	NA	NA
1	NZ_RQPY01000010.1	cas_type_I-E	WP_001518648.1	PDLC01752	Cas2e_WP_051024046.1	Cas2e	1e-42	1.1e-42	0.928	0.774	107852	108145	-	type I-E CRISPR-associated endoribonuclease Cas2 [Enterobacteriaceae]	113	165	PDLC00934,cas_CT1978, 1, 3.6e-39, 0.876, 0.989 | PDLC01752,Cas2e_WP_051024046.1, 1, 1.1e-42, 0.928, 0.774 | PDLC01753,Cas2e_WP_128219160.1, 1, 7.6e-28, 0.938, 0.892 | PDLC01754,Cas2e_WP_012568472.1, 1, 9.9e-16, 0.907, 0.959 | PDLC01755,Cas2e_WP_081586257.1, 1, 4.6e-13, 0.897, 0.632	PDLC01752, Cas2e_WP_051024046.1, 1.1e-42, 0.928, 0.774 | PDLC00934, cas_CT1978, 3.6e-39, 0.876, 0.989 | PDLC01753, Cas2e_WP_128219160.1, 7.6e-28, 0.938, 0.892 | PDLC01754, Cas2e_WP_012568472.1, 9.9e-16, 0.907, 0.959 | PDLC01755, Cas2e_WP_081586257.1, 4.6e-13, 0.897, 0.632
1	NZ_RQPY01000010.1	cas_type_I-E	WP_000144831.1	PDLC01744	Cas1e_WP_035839043.1	Cas1e	1e-116	1.2e-116	0.912	0.869	108145	109065	-	type I-E CRISPR-associated endonuclease Cas1e [Salmonella]	114	165	PDLC00924,cas1_ECOLI, 1, 2.6e-114, 0.863, 0.985 | PDLC01744,Cas1e_WP_035839043.1, 1, 1.2e-116, 0.912, 0.869 | PDLC01745,Cas1e_WP_120372217.1, 1, 1.7e-59, 0.863, 0.941 | PDLC01746,Cas1e_WP_162621937.1, 1, 4.3e-98, 0.526, 0.994	PDLC01744, Cas1e_WP_035839043.1, 1.2e-116, 0.912, 0.869 | PDLC00924, cas1_ECOLI, 2.6e-114, 0.863, 0.985 | PDLC01746, Cas1e_WP_162621937.1, 4.3e-98, 0.526, 0.994 | PDLC01745, Cas1e_WP_120372217.1, 1.7e-59, 0.863, 0.941
1	NZ_RQPY01000010.1	cas_type_I-E	WP_000281486.1	PDLC00954	casE_Cse3	Cas6e	8.6e-76	9.6e-76	0.977	0.99	109062	109712	-	type I-E CRISPR-associated protein Cas6/Cse3/CasE [Salmonella]	115	165	PDLC00954,casE_Cse3, 1, 9.6e-76, 0.977, 0.99 | PDLC01277,cd09664, 1, 1.2e-61, 0.954, 0.994 | PDLC01340,cd09727, 1, 1.1e-58, 0.977, 0.995	PDLC00954, casE_Cse3, 9.6e-76, 0.977, 0.99 | PDLC01277, cd09664, 1.2e-61, 0.954, 0.994 | PDLC01340, cd09727, 1.1e-58, 0.977, 0.995
1	NZ_RQPY01000010.1	cas_type_I-E	WP_000085114.1	PDLC01369	cd09756	Cas5e	1.4e-48	1.7e-48	0.718	0.975	109694	110440	-	type I-E CRISPR-associated protein Cas5/CasD [Salmonella]	116	165	PDLC00949,casD_Cas5e, 1, 7.9e-44, 0.927, 0.987 | PDLC01258,cd09645, 1, 4.5e-48, 0.714, 0.97 | PDLC01369,cd09756, 1, 1.7e-48, 0.718, 0.975	PDLC01369, cd09756, 1.7e-48, 0.718, 0.975 | PDLC01258, cd09645, 4.5e-48, 0.714, 0.97 | PDLC00949, casD_Cas5e, 7.9e-44, 0.927, 0.987
1	NZ_RQPY01000010.1	cas_type_I-E	WP_000206415.1	PDLC00959	casC_Cse4	Cas7e	3.7e-120	4.3e-120	0.915	0.997	110451	111509	-	type I-E CRISPR-associated protein Cas7/Cse4/CasC [Salmonella]	117	165	PDLC00959,casC_Cse4, 1, 4.3e-120, 0.915, 0.997 | PDLC01259,cd09646, 1, 6.8e-115, 0.915, 0.997 | PDLC01620,pfam09344, 1, 5.4e-98, 0.935, 0.934	PDLC00959, casC_Cse4, 4.3e-120, 0.915, 0.997 | PDLC01259, cd09646, 6.8e-115, 0.915, 0.997 | PDLC01620, pfam09344, 5.4e-98, 0.935, 0.934
1	NZ_RQPY01000010.1	cas_type_I-E	WP_000117946.1	PDLC01000	casB_cse2	Cas11e	2.8e-36	3.2e-36	0.882	0.994	111523	112083	-	type I-E CRISPR-associated protein Cse2/CasB [Salmonella]	118	165	PDLC01000,casB_cse2, 1, 3.2e-36, 0.882, 0.994 | PDLC01283,cd09670, 1, 1.5e-30, 0.887, 0.993 | PDLC01344,cd09731, 1, 5e-31, 0.817, 0.992 | PDLC01581,mkCas0194, 1, 0.00014, 0.898, 0.903 | PDLC01624,pfam09485, 1, 8.2e-26, 0.796, 0.984	PDLC01000, casB_cse2, 3.2e-36, 0.882, 0.994 | PDLC01344, cd09731, 5e-31, 0.817, 0.992 | PDLC01283, cd09670, 1.5e-30, 0.887, 0.993 | PDLC01624, pfam09485, 8.2e-26, 0.796, 0.984 | PDLC01581, mkCas0194, 0.00014, 0.898, 0.903
1	NZ_RQPY01000010.1	cas_type_I-E	WP_000368584.1	PDLC00999	casA_cse1	Cas8e	6.8e-186	7.7e-186	0.969	0.998	112080	113636	-	type I-E CRISPR-associated protein Cse1/CasA [Salmonella]	119	165	PDLC00999,casA_cse1, 1, 7.7e-186, 0.969, 0.998 | PDLC01282,cd09669, 1, 1.9e-166, 0.967, 0.998 | PDLC01342,cd09729, 1, 2.3e-123, 0.905, 0.998 | PDLC01622,pfam09481, 1, 2.1e-100, 0.873, 0.983	PDLC00999, casA_cse1, 7.7e-186, 0.969, 0.998 | PDLC01282, cd09669, 1.9e-166, 0.967, 0.998 | PDLC01342, cd09729, 2.3e-123, 0.905, 0.998 | PDLC01622, pfam09481, 2.1e-100, 0.873, 0.983
1	NZ_RQPY01000010.1	cas_type_I-E	WP_000029738.1	PDLC01768	Cas3e_WP_058658455.1	Cas3e	8.2e-294	1e-293	0.609	0.996	113648	116311	-	CRISPR-associated helicase/endonuclease Cas3 [Salmonella]	120	165	PDLC01767,Cas3e_WP_189128522.1, 1, 1.6e-202, 0.957, 0.899 | PDLC01768,Cas3e_WP_058658455.1, 1, 1e-293, 0.609, 0.996	PDLC01768, Cas3e_WP_058658455.1, 1e-293, 0.609, 0.996 | PDLC01767, Cas3e_WP_189128522.1, 1.6e-202, 0.957, 0.899
2	NZ_RQPY01000010.1	CRISPR_array	CRISPR002	NA	NA	CRISPR_array	NA	6.16	NA	NA	123888	125197	-	CRISPR002; repeat=GTGTTCCCCGCGCCAGCGGGGATAAACCG; score=6.16	126.02	165	NA	NA
3	NZ_RQPX01000006.1	RM_type_IV	WP_000290512.1	TEMP00640	mREase_IV_00003	mREase_IV	1.4e-136	1.5e-136	0.997	0.991	25326	26240	-	restriction endonuclease [Salmonella]	26	196	TEMP00640,mREase_IV_00003, 1, 1.5e-136, 0.997, 0.991 | TEMP00646,mREase_IV_00009, 1, 7.6e-08, 0.391, 0.211	TEMP00640, mREase_IV_00003, 1.5e-136, 0.997, 0.991 | TEMP00646, mREase_IV_00009, 7.6e-08, 0.391, 0.211
2	NZ_RQPX01000006.1	RM_type_I	WP_001043484.1	TEMP00025	REase_I_00003	REase_I	0	0	0.999	0.998	26438	29947	+	type I restriction-modification system endonuclease [Salmonella]	27	196	TEMP00025,REase_I_00003, 1, 0, 0.999, 0.998 | TEMP00028,REase_I_00006, 1, 1.6e-07, 0.156, 0.179 | TEMP00030,REase_I_00008, 1, 0.00012, 0.094, 0.102 | TEMP00030,REase_I_00008, 2, 0.017, 0.107, 0.101 | TEMP00030,REase_I_00008, 3, 1.9e-40, 0.38, 0.38 | TEMP00031,REase_I_00009, 1, 4600, 0.056, 0.065 | TEMP00031,REase_I_00009, 2, 260, 0.038, 0.042 | TEMP00031,REase_I_00009, 3, 3.2e-09, 0.098, 0.117 | …	TEMP00025, REase_I_00003, 0, 0.999, 0.998 | TEMP00032, REase_I_00010, 2e-49, 0.347, 0.467 | TEMP00030, REase_I_00008, 1.9e-40, 0.38, 0.38 | TEMP00031, REase_I_00009, 3.2e-09, 0.098, 0.117 | TEMP00028, REase_I_00006, 1.6e-07, 0.156, 0.179
2	NZ_RQPX01000006.1	RM_type_I	WP_001063190.1	TEMP00009	MTase_I_00009	MTase_I	1.9e-231	2.2e-231	0.974	0.996	30105	31694	+	type I restriction-modification system methyltransferase [Salmonella]	28	196	TEMP00001,MTase_I_00001, 1, 1e-10, 0.321, 0.22 | TEMP00001,MTase_I_00001, 2, 2.6, 0.119, 0.079 | TEMP00001,MTase_I_00001, 3, 6.1e-05, 0.159, 0.113 | TEMP00002,MTase_I_00002, 1, 1.4, 0.076, 0.042 | TEMP00002,MTase_I_00002, 2, 9.9e-21, 0.503, 0.278 | TEMP00003,MTase_I_00003, 1, 3.9, 0.117, 0.146 | TEMP00003,MTase_I_00003, 2, 1.4e-08, 0.476, 0.627 | TEMP00004,MTase_I_00004, 1, 1.4e-83, 0.8, 0.888 | …	TEMP00009, MTase_I_00009, 2.2e-231, 0.974, 0.996 | TEMP00004, MTase_I_00004, 1.4e-83, 0.8, 0.888 | TEMP00008, MTase_I_00008, 9e-60, 0.758, 0.67 | TEMP00019, MTase_I_00019, 1.6e-40, 0.509, 0.411 | TEMP00010, MTase_I_00010, 5.5e-32, 0.677, 0.449
2	NZ_RQPX01000006.1	RM_type_I	pseudo_subNP_463383.1	TEMP00152	Specificity_I_00118	Specificity_I	6e-183	6.8e-183	0.998	0.998	31691	33099	+	restriction endonuclease subunit S [Salmonella enterica subsp. enterica serovar Typhimurium str. LT2]	29	196	TEMP00015,MTase_I_00015, 1, 0.13, 0.245, 0.112 | TEMP00015,MTase_I_00015, 2, 0.026, 0.39, 0.18 | TEMP00021,MTase_I_00021, 1, 5.5, 0.237, 0.116 | TEMP00021,MTase_I_00021, 2, 7.2e-05, 0.254, 0.133 | TEMP00037,Specificity_I_00003, 1, 1.6e-15, 0.608, 0.693 | TEMP00038,Specificity_I_00004, 1, 260, 0.058, 0.067 | TEMP00038,Specificity_I_00004, 2, 0.0041, 0.241, 0.282 | TEMP00039,Specificity_I_00005, 1,…	TEMP00152, Specificity_I_00118, 6.8e-183, 0.998, 0.998 | TEMP00110, Specificity_I_00076, 6.6e-103, 0.987, 0.837 | TEMP00172, Specificity_I_00138, 7.7e-103, 0.716, 0.728 | TEMP00145, Specificity_I_00111, 2.3e-59, 0.727, 0.761 | TEMP00055, Specificity_I_00021, 9.4e-53, 0.891, 0.924
1	NZ_RQPX01000006.1	brex_type_I	WP_001740084.1	PDLC02439	BrxA_00003	BrxA	5.9e-110	6.6e-110	0.995	0.995	58866	59468	+	DUF1819 family protein [Salmonella]	56	196	PDLC02438,BrxA_00002, 1, 1.8e-08, 0.835, 0.835 | PDLC02439,BrxA_00003, 1, 6.6e-110, 0.995, 0.995 | PDLC02440,BrxA_00004, 1, 3.5e-06, 0.745, 0.749 | PDLC02441,BrxA_00005, 1, 1.1e-42, 0.93, 0.89 | PDLC02443,BrxA_00007, 1, 8.7e-26, 0.895, 0.872 | PDLC02445,BrxA_00009, 1, 1.7e-07, 0.48, 0.366 | PDLC02446,BrxA_00010, 1, 2e-05, 0.755, 0.72 | PDLC02446,BrxA_00010, 2, 5, 0.28, 0.265 | PDLC02447,BrxA_0001…	PDLC02439, BrxA_00003, 6.6e-110, 0.995, 0.995 | PDLC02457, BrxA_00021, 7.4e-46, 0.925, 0.92 | PDLC02441, BrxA_00005, 1.1e-42, 0.93, 0.89 | PDLC02443, BrxA_00007, 8.7e-26, 0.895, 0.872 | PDLC02451, BrxA_00015, 1.4e-24, 0.91, 0.91
1	NZ_RQPX01000006.1	brex_type_I	WP_000566905.1	PDLC02463	BrxB_00005	BrxB	8.3e-70	9.5e-70	0.92	0.969	59465	60067	+	DUF1788 domain-containing protein [Salmonella]	57	196	PDLC02459,BrxB_00001, 1, 2.1e-06, 0.755, 0.837 | PDLC02461,BrxB_00003, 1, 3.2e-08, 0.765, 0.77 | PDLC02462,BrxB_00004, 1, 8.7e-07, 0.745, 0.817 | PDLC02463,BrxB_00005, 1, 9.5e-70, 0.92, 0.969 | PDLC02466,BrxB_00008, 1, 7.7e-20, 0.91, 0.978 | PDLC02467,BrxB_00009, 1, 1.1e-06, 0.71, 0.746 | PDLC02468,BrxB_00010, 1, 1.3e-16, 0.605, 0.941 | PDLC02469,BrxB_00011, 1, 5e-07, 0.735, 0.783	PDLC02463, BrxB_00005, 9.5e-70, 0.92, 0.969 | PDLC02466, BrxB_00008, 7.7e-20, 0.91, 0.978 | PDLC02468, BrxB_00010, 1.3e-16, 0.605, 0.941 | PDLC02461, BrxB_00003, 3.2e-08, 0.765, 0.77 | PDLC02469, BrxB_00011, 5e-07, 0.735, 0.783
1	NZ_RQPX01000006.1	brex_type_I	WP_001019652.1	PDLC02471	BrxC_00001	BrxC	0	0	0.999	0.999	60079	63720	+	BREX system P-loop protein BrxC [Salmonella]	58	196	PDLC02471,BrxC_00001, 1, 0, 0.999, 0.999 | PDLC02474,BrxC_00004, 1, 0.0042, 0.068, 0.065 | PDLC02474,BrxC_00004, 2, 320, 0.044, 0.045 | PDLC02474,BrxC_00004, 3, 3.7e-25, 0.268, 0.279 | PDLC02474,BrxC_00004, 4, 410, 0.026, 0.025 | PDLC02476,BrxC_00006, 1, 9.9e-67, 0.462, 0.466 | PDLC02476,BrxC_00006, 2, 0.01, 0.279, 0.289 | PDLC02479,BrxC_00009, 1, 2.6e-253, 0.998, 0.998 | PDLC02483,BrxC_00013, 1,…	PDLC02471, BrxC_00001, 0, 0.999, 0.999 | PDLC02479, BrxC_00009, 2.6e-253, 0.998, 0.998 | PDLC02491, BrxC_00021, 1.8e-237, 0.636, 0.982 | PDLC02476, BrxC_00006, 9.9e-67, 0.462, 0.466 | PDLC02484, BrxC_00014, 2.7e-58, 0.492, 0.517
1	NZ_RQPX01000006.1	brex_type_I	WP_001095591.1	PDLC02521	PglX_00007	PglX	0	0	0.992	0.995	63766	67443	+	BREX-1 system adenine-specific DNA-methyltransferase PglX [Salmonella]	59	196	PDLC02515,PglX_00001, 1, 1.7e-13, 0.09, 0.757 | PDLC02515,PglX_00001, 2, 3600, 0.012, 0.104 | PDLC02516,PglX_00002, 1, 2e-165, 0.477, 0.96 | PDLC02517,PglX_00003, 1, 2.3e-149, 0.584, 0.966 | PDLC02518,PglX_00004, 1, 1.8e-69, 0.909, 0.789 | PDLC02519,PglX_00005, 1, 74, 0.017, 0.017 | PDLC02519,PglX_00005, 2, 7.1e-61, 0.591, 0.595 | PDLC02519,PglX_00005, 3, 0.23, 0.092, 0.088 | PDLC02520,PglX_00006…	PDLC02521, PglX_00007, 0, 0.992, 0.995 | PDLC02525, PglX_00011, 5.3e-189, 0.516, 0.964 | PDLC02524, PglX_00010, 1.8e-171, 0.563, 0.945 | PDLC02516, PglX_00002, 2e-165, 0.477, 0.96 | PDLC02517, PglX_00003, 2.3e-149, 0.584, 0.966
1	NZ_RQPX01000006.1	brex_type_I	WP_001738657.1	PDLC02547	PglZ_00006	PglZ	0	0	0.999	0.999	69336	71933	+	BREX-1 system phosphatase PglZ type A [Salmonella]	62	196	PDLC02547,PglZ_00006, 1, 0, 0.999, 0.999 | PDLC02548,PglZ_00007, 1, 1.5e-21, 0.548, 0.484 | PDLC02551,PglZ_00010, 1, 3.3e-59, 0.946, 0.94 | PDLC02553,PglZ_00012, 1, 83, 0.207, 0.212 | PDLC02553,PglZ_00012, 2, 3.5e-56, 0.54, 0.544 | PDLC02557,PglZ_00016, 1, 6.9e-73, 0.988, 0.992 | PDLC02559,PglZ_00018, 1, 6.5e-23, 0.62, 0.605 | PDLC02561,PglZ_00020, 1, 0.9, 0.06, 0.063 | PDLC02561,PglZ_00020, 2, 1…	PDLC02547, PglZ_00006, 0, 0.999, 0.999 | PDLC02564, PglZ_00023, 2e-225, 0.992, 0.981 | PDLC02563, PglZ_00022, 3.7e-115, 0.987, 0.988 | PDLC02557, PglZ_00016, 6.9e-73, 0.988, 0.992 | PDLC02551, PglZ_00010, 3.3e-59, 0.946, 0.94
1	NZ_RQPX01000006.1	brex_type_I	WP_001193068.1	PDLC02506	BrxL_00002	BrxL	0	0	0.968	0.991	71944	74028	+	protease Lon-related BREX system protein BrxL [Enterobacteriaceae]	63	196	PDLC02505,BrxL_00001, 1, 2.4e-83, 0.656, 0.965 | PDLC02506,BrxL_00002, 1, 0, 0.968, 0.991 | PDLC02507,BrxL_00003, 1, 1.3e-55, 0.648, 0.934 | PDLC02508,BrxL_00004, 1, 2e-202, 0.687, 0.682 | PDLC02509,BrxL_00005, 1, 9.6e-37, 0.199, 0.258 | PDLC02509,BrxL_00005, 2, 9.3e-110, 0.47, 0.619	PDLC02506, BrxL_00002, 0, 0.968, 0.991 | PDLC02508, BrxL_00004, 2e-202, 0.687, 0.682 | PDLC02509, BrxL_00005, 9.3e-110, 0.47, 0.619 | PDLC02505, BrxL_00001, 2.4e-83, 0.656, 0.965 | PDLC02507, BrxL_00003, 1.3e-55, 0.648, 0.934
4	NZ_RQPX01000024.1	RM_type_II	WP_000785978.1	TEMP00380	NEase_II_00006	REase_II	4.6e-98	5.1e-98	0.994	0.994	27617	28087	-	very short patch repair endonuclease [Salmonella]	33	80	TEMP00380,NEase_II_00006, 1, 5.1e-98, 0.994, 0.994	TEMP00380, NEase_II_00006, 5.1e-98, 0.994, 0.994
4	NZ_RQPX01000024.1	RM_type_II	WP_001157322.1	TEMP00344	MTase_II_00147	MTase_II	5.6e-248	6.2e-248	0.996	0.996	28068	29498	-	DNA cytosine methyltransferase [Salmonella]	34	80	TEMP00200,MTase_II_00003, 1, 7.7e-08, 0.088, 0.06 | TEMP00200,MTase_II_00003, 2, 2.7e-25, 0.258, 0.151 | TEMP00200,MTase_II_00003, 3, 2.4e-07, 0.099, 0.061 | TEMP00203,MTase_II_00006, 1, 1.5e-24, 0.405, 0.322 | TEMP00203,MTase_II_00006, 2, 0.062, 0.095, 0.08 | TEMP00206,MTase_II_00009, 1, 7.4e-08, 0.42, 0.443 | TEMP00208,MTase_II_00011, 1, 1.9e-13, 0.309, 0.221 | TEMP00208,MTase_II_00011, 2, 4.1,…	TEMP00344, MTase_II_00147, 6.2e-248, 0.996, 0.996 | TEMP00255, MTase_II_00058, 3.9e-90, 0.794, 0.801 | TEMP00361, MTase_II_00164, 2.1e-48, 0.771, 0.951 | TEMP00225, MTase_II_00028, 5e-43, 0.437, 0.413 | TEMP00269, MTase_II_00072, 6.1e-32, 0.418, 0.914
5	NZ_RQPX01000027.1	RM_type_III	WP_001651666.1	TEMP00632	REase_III_00003	REase_III	0	0	0.995	0.997	16615	19587	-	type III restriction-modification system endonuclease [Salmonella]	15	48	TEMP00630,REase_III_00001, 1, 120, 0.036, 0.036 | TEMP00630,REase_III_00001, 2, 2.8e-33, 0.241, 0.205 | TEMP00630,REase_III_00001, 3, 3.5e-42, 0.604, 0.593 | TEMP00631,REase_III_00002, 1, 1.5e-05, 0.039, 0.045 | TEMP00631,REase_III_00002, 2, 160, 0.07, 0.075 | TEMP00632,REase_III_00003, 1, 0, 0.995, 0.997 | TEMP00633,REase_III_00004, 1, 0.77, 0.041, 0.045 | TEMP00633,REase_III_00004, 2, 0.045, 0.…	TEMP00632, REase_III_00003, 0, 0.995, 0.997 | TEMP00630, REase_III_00001, 3.5e-42, 0.604, 0.593 | TEMP00631, REase_III_00002, 1.5e-05, 0.039, 0.045 | TEMP00634, REase_III_00005, 0.024, 0.052, 0.06 | TEMP00636, REase_III_00007, 0.028, 0.045, 0.051
5	NZ_RQPX01000027.1	RM_type_III	WP_000910371.1	TEMP00624	MTase_III_00010	MTase_III	0	0	0.998	0.998	19597	21555	-	site-specific DNA-methyltransferase [Salmonella]	16	48	TEMP00615,MTase_III_00001, 1, 2.9e-09, 0.239, 0.159 | TEMP00615,MTase_III_00001, 2, 16, 0.061, 0.041 | TEMP00616,MTase_III_00002, 1, 8.9e-16, 0.278, 0.287 | TEMP00616,MTase_III_00002, 2, 0.00077, 0.058, 0.062 | TEMP00617,MTase_III_00003, 1, 8.5e-144, 0.752, 0.792 | TEMP00618,MTase_III_00004, 1, 2.2e-13, 0.084, 0.078 | TEMP00618,MTase_III_00004, 2, 1.4e-21, 0.15, 0.141 | TEMP00618,MTase_III_00004,…	TEMP00624, MTase_III_00010, 0, 0.998, 0.998 | TEMP00617, MTase_III_00003, 8.5e-144, 0.752, 0.792 | TEMP00620, MTase_III_00006, 3.6e-85, 0.71, 0.877 | TEMP00627, MTase_III_00013, 1.3e-83, 0.589, 0.71 | TEMP00626, MTase_III_00012, 4.5e-69, 0.712, 0.998
1	NZ_RQPX01000021.1	retron_II-A	NA	-	TypeIA_IIAI	msr-msd	1.1e-26	NA	NA	NA	32708	32865	+	msr-msd identified by match to covariance model: TypeIA_IIAI	27.011	71	NA	NA
1	NZ_RQPX01000021.1	retron_II-A	WP_033566967.1	PDLC02928	retron_type_II_A1_ndt_cluster42_2	NDT_II-A	7.4e-90	8.5e-90	0.95	0.989	32941	33903	+	retron St85 family effector protein [Salmonella]	28	71	PDLC02928,retron_type_II_A1_ndt_cluster42_2, 1, 8.5e-90, 0.95, 0.989 | PDLC02929,retron_type_II_A2_ndt_cluster42_3, 1, 0.0037, 0.194, 0.322 | PDLC02930,retron_type_II_A3_ndt_cluster42_1, 1, 2.2e-23, 0.7, 0.772	PDLC02928, retron_type_II_A1_ndt_cluster42_2, 8.5e-90, 0.95, 0.989 | PDLC02930, retron_type_II_A3_ndt_cluster42_1, 2.2e-23, 0.7, 0.772 | PDLC02929, retron_type_II_A2_ndt_cluster42_3, 0.0037, 0.194, 0.322
1	NZ_RQPX01000021.1	retron_II-A	WP_000353754.1	PDLC02939	retron_II-A1	RT_II-A	7.3e-124	8.5e-124	0.984	0.993	33903	34838	+	retron St85 family RNA-directed DNA polymerase [Salmonella]	29	71	PDLC02939,retron_II-A1, 1, 8.5e-124, 0.984, 0.993 | PDLC02940,retron_II-A2, 1, 2.2e-55, 0.929, 0.572 | PDLC02941,retron_II-A3, 1, 7.8e-61, 0.955, 0.906	PDLC02939, retron_II-A1, 8.5e-124, 0.984, 0.993 | PDLC02941, retron_II-A3, 7.8e-61, 0.955, 0.906 | PDLC02940, retron_II-A2, 2.2e-55, 0.929, 0.572
2	NZ_RQPX01000005.1	CRISPR_array	CRISPR001	NA	NA	CRISPR_array	NA	6.19	NA	NA	98131	100172	+	CRISPR001; repeat=GTGTTCCCCGCGCCAGCGGGGATAAACCG; score=6.19	81.01	207	NA	NA
1	NZ_RQPX01000005.1	cas_type_I-E	WP_000029738.1	PDLC01768	Cas3e_WP_058658455.1	Cas3e	8.2e-294	1e-293	0.609	0.996	107749	110412	+	CRISPR-associated helicase/endonuclease Cas3 [Salmonella]	88	207	PDLC01767,Cas3e_WP_189128522.1, 1, 1.6e-202, 0.957, 0.899 | PDLC01768,Cas3e_WP_058658455.1, 1, 1e-293, 0.609, 0.996	PDLC01768, Cas3e_WP_058658455.1, 1e-293, 0.609, 0.996 | PDLC01767, Cas3e_WP_189128522.1, 1.6e-202, 0.957, 0.899
1	NZ_RQPX01000005.1	cas_type_I-E	WP_000368584.1	PDLC00999	casA_cse1	Cas8e	6.7e-186	7.7e-186	0.969	0.998	110424	111980	+	type I-E CRISPR-associated protein Cse1/CasA [Salmonella]	89	207	PDLC00999,casA_cse1, 1, 7.7e-186, 0.969, 0.998 | PDLC01282,cd09669, 1, 1.9e-166, 0.967, 0.998 | PDLC01342,cd09729, 1, 2.3e-123, 0.905, 0.998 | PDLC01622,pfam09481, 1, 2.1e-100, 0.873, 0.983	PDLC00999, casA_cse1, 7.7e-186, 0.969, 0.998 | PDLC01282, cd09669, 1.9e-166, 0.967, 0.998 | PDLC01342, cd09729, 2.3e-123, 0.905, 0.998 | PDLC01622, pfam09481, 2.1e-100, 0.873, 0.983
1	NZ_RQPX01000005.1	cas_type_I-E	WP_000117946.1	PDLC01000	casB_cse2	Cas11e	2.8e-36	3.2e-36	0.882	0.994	111977	112537	+	type I-E CRISPR-associated protein Cse2/CasB [Salmonella]	90	207	PDLC01000,casB_cse2, 1, 3.2e-36, 0.882, 0.994 | PDLC01283,cd09670, 1, 1.5e-30, 0.887, 0.993 | PDLC01344,cd09731, 1, 5e-31, 0.817, 0.992 | PDLC01581,mkCas0194, 1, 0.00014, 0.898, 0.903 | PDLC01624,pfam09485, 1, 8.2e-26, 0.796, 0.984	PDLC01000, casB_cse2, 3.2e-36, 0.882, 0.994 | PDLC01344, cd09731, 5e-31, 0.817, 0.992 | PDLC01283, cd09670, 1.5e-30, 0.887, 0.993 | PDLC01624, pfam09485, 8.2e-26, 0.796, 0.984 | PDLC01581, mkCas0194, 0.00014, 0.898, 0.903
1	NZ_RQPX01000005.1	cas_type_I-E	WP_000206415.1	PDLC00959	casC_Cse4	Cas7e	3.7e-120	4.2e-120	0.915	0.997	112551	113609	+	type I-E CRISPR-associated protein Cas7/Cse4/CasC [Salmonella]	91	207	PDLC00959,casC_Cse4, 1, 4.2e-120, 0.915, 0.997 | PDLC01259,cd09646, 1, 6.8e-115, 0.915, 0.997 | PDLC01620,pfam09344, 1, 5.4e-98, 0.935, 0.934	PDLC00959, casC_Cse4, 4.2e-120, 0.915, 0.997 | PDLC01259, cd09646, 6.8e-115, 0.915, 0.997 | PDLC01620, pfam09344, 5.4e-98, 0.935, 0.934
1	NZ_RQPX01000005.1	cas_type_I-E	WP_000085114.1	PDLC01369	cd09756	Cas5e	1.4e-48	1.7e-48	0.718	0.975	113620	114366	+	type I-E CRISPR-associated protein Cas5/CasD [Salmonella]	92	207	PDLC00949,casD_Cas5e, 1, 7.9e-44, 0.927, 0.987 | PDLC01258,cd09645, 1, 4.4e-48, 0.714, 0.97 | PDLC01369,cd09756, 1, 1.7e-48, 0.718, 0.975	PDLC01369, cd09756, 1.7e-48, 0.718, 0.975 | PDLC01258, cd09645, 4.4e-48, 0.714, 0.97 | PDLC00949, casD_Cas5e, 7.9e-44, 0.927, 0.987
1	NZ_RQPX01000005.1	cas_type_I-E	WP_000281486.1	PDLC00954	casE_Cse3	Cas6e	8.5e-76	9.6e-76	0.977	0.99	114348	114998	+	type I-E CRISPR-associated protein Cas6/Cse3/CasE [Salmonella]	93	207	PDLC00954,casE_Cse3, 1, 9.6e-76, 0.977, 0.99 | PDLC01277,cd09664, 1, 1.2e-61, 0.954, 0.994 | PDLC01340,cd09727, 1, 1.1e-58, 0.977, 0.995	PDLC00954, casE_Cse3, 9.6e-76, 0.977, 0.99 | PDLC01277, cd09664, 1.2e-61, 0.954, 0.994 | PDLC01340, cd09727, 1.1e-58, 0.977, 0.995
1	NZ_RQPX01000005.1	cas_type_I-E	WP_000144832.1	PDLC01744	Cas1e_WP_035839043.1	Cas1e	4e-117	4.6e-117	0.912	0.869	114995	115915	+	type I-E CRISPR-associated endonuclease Cas1e [Salmonella]	94	207	PDLC00924,cas1_ECOLI, 1, 1e-114, 0.863, 0.985 | PDLC01744,Cas1e_WP_035839043.1, 1, 4.6e-117, 0.912, 0.869 | PDLC01745,Cas1e_WP_120372217.1, 1, 1.4e-59, 0.863, 0.941 | PDLC01746,Cas1e_WP_162621937.1, 1, 4.3e-98, 0.526, 0.994	PDLC01744, Cas1e_WP_035839043.1, 4.6e-117, 0.912, 0.869 | PDLC00924, cas1_ECOLI, 1e-114, 0.863, 0.985 | PDLC01746, Cas1e_WP_162621937.1, 4.3e-98, 0.526, 0.994 | PDLC01745, Cas1e_WP_120372217.1, 1.4e-59, 0.863, 0.941
1	NZ_RQPX01000005.1	cas_type_I-E	WP_001518648.1	PDLC01752	Cas2e_WP_051024046.1	Cas2e	1e-42	1.1e-42	0.928	0.774	115915	116208	+	type I-E CRISPR-associated endoribonuclease Cas2 [Enterobacteriaceae]	95	207	PDLC00934,cas_CT1978, 1, 3.5e-39, 0.876, 0.989 | PDLC01752,Cas2e_WP_051024046.1, 1, 1.1e-42, 0.928, 0.774 | PDLC01753,Cas2e_WP_128219160.1, 1, 7.5e-28, 0.938, 0.892 | PDLC01754,Cas2e_WP_012568472.1, 1, 9.9e-16, 0.907, 0.959 | PDLC01755,Cas2e_WP_081586257.1, 1, 4.6e-13, 0.897, 0.632	PDLC01752, Cas2e_WP_051024046.1, 1.1e-42, 0.928, 0.774 | PDLC00934, cas_CT1978, 3.5e-39, 0.876, 0.989 | PDLC01753, Cas2e_WP_128219160.1, 7.5e-28, 0.938, 0.892 | PDLC01754, Cas2e_WP_012568472.1, 9.9e-16, 0.907, 0.959 | PDLC01755, Cas2e_WP_081586257.1, 4.6e-13, 0.897, 0.632
2	NZ_RQPX01000005.1	CRISPR_array	CRISPR002	NA	NA	CRISPR_array	NA	5.99	NA	NA	116305	117108	+	CRISPR002; repeat=GTGTTCCCCGCGCCAGCGGGGATAAACCG; score=5.99	95.02	207	NA	NA
1	NZ_QDQR01000001.1	Paris	WP_010989064.1	PF14491.7	DUF4435	AriB	4.6e-47	5.5e-47	0.831	0.987	573744	574562	-	DUF4435 domain-containing protein [Salmonella]	542	560	PF14491.7,DUF4435, 1, 5.5e-47, 0.831, 0.987	PF14491.7, DUF4435, 5.5e-47, 0.831, 0.987
1	NZ_QDQR01000001.1	Paris	WP_001520831.1	PF13175.7	AAA_15	AriA	3.9e-27	4.8e-27	0.948	0.997	574607	575890	-	AAA family ATPase [Salmonella]	543	560	PF13175.7,AAA_15, 1, 4.8e-27, 0.948, 0.997 | PF13304.7,AAA_21, 1, 4.1e-18, 0.888, 0.99	PF13175.7, AAA_15, 4.8e-27, 0.948, 0.997 | PF13304.7, AAA_21, 4.1e-18, 0.888, 0.99
1	NZ_QDQR01000002.1	RM_type_III	WP_001651666.1	TEMP00632	REase_III_00003	REase_III	0	0	0.995	0.997	422583	425555	-	type III restriction-modification system endonuclease [Salmonella]	395	463	TEMP00630,REase_III_00001, 1, 130, 0.036, 0.036 | TEMP00630,REase_III_00001, 2, 2.8e-33, 0.241, 0.205 | TEMP00630,REase_III_00001, 3, 3.5e-42, 0.604, 0.593 | TEMP00631,REase_III_00002, 1, 1.5e-05, 0.039, 0.045 | TEMP00631,REase_III_00002, 2, 160, 0.07, 0.075 | TEMP00632,REase_III_00003, 1, 0, 0.995, 0.997 | TEMP00633,REase_III_00004, 1, 0.77, 0.041, 0.045 | TEMP00633,REase_III_00004, 2, 0.045, 0.…	TEMP00632, REase_III_00003, 0, 0.995, 0.997 | TEMP00630, REase_III_00001, 3.5e-42, 0.604, 0.593 | TEMP00631, REase_III_00002, 1.5e-05, 0.039, 0.045 | TEMP00634, REase_III_00005, 0.024, 0.052, 0.06 | TEMP00636, REase_III_00007, 0.028, 0.045, 0.051
1	NZ_QDQR01000002.1	RM_type_III	WP_000910371.1	TEMP00624	MTase_III_00010	MTase_III	0	0	0.998	0.998	425565	427523	-	site-specific DNA-methyltransferase [Salmonella]	396	463	TEMP00615,MTase_III_00001, 1, 2.9e-09, 0.239, 0.159 | TEMP00615,MTase_III_00001, 2, 16, 0.061, 0.041 | TEMP00616,MTase_III_00002, 1, 8.9e-16, 0.278, 0.287 | TEMP00616,MTase_III_00002, 2, 0.00078, 0.058, 0.062 | TEMP00617,MTase_III_00003, 1, 8.5e-144, 0.752, 0.792 | TEMP00618,MTase_III_00004, 1, 2.2e-13, 0.084, 0.078 | TEMP00618,MTase_III_00004, 2, 1.4e-21, 0.15, 0.141 | TEMP00618,MTase_III_00004,…	TEMP00624, MTase_III_00010, 0, 0.998, 0.998 | TEMP00617, MTase_III_00003, 8.5e-144, 0.752, 0.792 | TEMP00620, MTase_III_00006, 3.6e-85, 0.71, 0.877 | TEMP00627, MTase_III_00013, 1.3e-83, 0.589, 0.71 | TEMP00626, MTase_III_00012, 4.5e-69, 0.712, 0.998
2	NZ_QDQR01000004.1	brex_type_I	WP_001193068.1	PDLC02506	BrxL_00002	BrxL	0	0	0.968	0.991	249323	251407	-	protease Lon-related BREX system protein BrxL [Enterobacteriaceae]	227	390	PDLC02505,BrxL_00001, 1, 2.4e-83, 0.656, 0.965 | PDLC02506,BrxL_00002, 1, 0, 0.968, 0.991 | PDLC02507,BrxL_00003, 1, 1.3e-55, 0.648, 0.934 | PDLC02508,BrxL_00004, 1, 2e-202, 0.687, 0.682 | PDLC02509,BrxL_00005, 1, 9.6e-37, 0.199, 0.258 | PDLC02509,BrxL_00005, 2, 9.3e-110, 0.47, 0.619	PDLC02506, BrxL_00002, 0, 0.968, 0.991 | PDLC02508, BrxL_00004, 2e-202, 0.687, 0.682 | PDLC02509, BrxL_00005, 9.3e-110, 0.47, 0.619 | PDLC02505, BrxL_00001, 2.4e-83, 0.656, 0.965 | PDLC02507, BrxL_00003, 1.3e-55, 0.648, 0.934
2	NZ_QDQR01000004.1	brex_type_I	WP_001738657.1	PDLC02547	PglZ_00006	PglZ	0	0	0.999	0.999	251418	254015	-	BREX-1 system phosphatase PglZ type A [Salmonella]	228	390	PDLC02547,PglZ_00006, 1, 0, 0.999, 0.999 | PDLC02548,PglZ_00007, 1, 1.5e-21, 0.548, 0.484 | PDLC02551,PglZ_00010, 1, 3.3e-59, 0.946, 0.94 | PDLC02553,PglZ_00012, 1, 83, 0.207, 0.212 | PDLC02553,PglZ_00012, 2, 3.5e-56, 0.54, 0.544 | PDLC02557,PglZ_00016, 1, 7e-73, 0.988, 0.992 | PDLC02559,PglZ_00018, 1, 6.5e-23, 0.62, 0.605 | PDLC02561,PglZ_00020, 1, 0.9, 0.06, 0.063 | PDLC02561,PglZ_00020, 2, 1.1…	PDLC02547, PglZ_00006, 0, 0.999, 0.999 | PDLC02564, PglZ_00023, 2e-225, 0.992, 0.981 | PDLC02563, PglZ_00022, 3.7e-115, 0.987, 0.988 | PDLC02557, PglZ_00016, 7e-73, 0.988, 0.992 | PDLC02551, PglZ_00010, 3.3e-59, 0.946, 0.94
2	NZ_QDQR01000004.1	brex_type_I	WP_001095591.1	PDLC02521	PglX_00007	PglX	0	0	0.992	0.995	255908	259585	-	BREX-1 system adenine-specific DNA-methyltransferase PglX [Salmonella]	231	390	PDLC02515,PglX_00001, 1, 1.7e-13, 0.09, 0.757 | PDLC02515,PglX_00001, 2, 3600, 0.012, 0.104 | PDLC02516,PglX_00002, 1, 2.1e-165, 0.477, 0.96 | PDLC02517,PglX_00003, 1, 2.3e-149, 0.584, 0.966 | PDLC02518,PglX_00004, 1, 1.8e-69, 0.909, 0.789 | PDLC02519,PglX_00005, 1, 75, 0.017, 0.017 | PDLC02519,PglX_00005, 2, 7.1e-61, 0.591, 0.595 | PDLC02519,PglX_00005, 3, 0.23, 0.092, 0.088 | PDLC02520,PglX_000…	PDLC02521, PglX_00007, 0, 0.992, 0.995 | PDLC02525, PglX_00011, 5.3e-189, 0.516, 0.964 | PDLC02524, PglX_00010, 1.8e-171, 0.563, 0.945 | PDLC02516, PglX_00002, 2.1e-165, 0.477, 0.96 | PDLC02517, PglX_00003, 2.3e-149, 0.584, 0.966
2	NZ_QDQR01000004.1	brex_type_I	WP_001019652.1	PDLC02471	BrxC_00001	BrxC	0	0	0.999	0.999	259631	263272	-	BREX system P-loop protein BrxC [Salmonella]	232	390	PDLC02471,BrxC_00001, 1, 0, 0.999, 0.999 | PDLC02474,BrxC_00004, 1, 0.0042, 0.068, 0.065 | PDLC02474,BrxC_00004, 2, 330, 0.044, 0.045 | PDLC02474,BrxC_00004, 3, 3.7e-25, 0.268, 0.279 | PDLC02474,BrxC_00004, 4, 420, 0.026, 0.025 | PDLC02476,BrxC_00006, 1, 9.9e-67, 0.462, 0.466 | PDLC02476,BrxC_00006, 2, 0.01, 0.279, 0.289 | PDLC02479,BrxC_00009, 1, 2.7e-253, 0.998, 0.998 | PDLC02483,BrxC_00013, 1,…	PDLC02471, BrxC_00001, 0, 0.999, 0.999 | PDLC02479, BrxC_00009, 2.7e-253, 0.998, 0.998 | PDLC02491, BrxC_00021, 1.8e-237, 0.636, 0.982 | PDLC02476, BrxC_00006, 9.9e-67, 0.462, 0.466 | PDLC02484, BrxC_00014, 2.8e-58, 0.492, 0.517
2	NZ_QDQR01000004.1	brex_type_I	WP_000566905.1	PDLC02463	BrxB_00005	BrxB	8.4e-70	9.5e-70	0.92	0.969	263284	263886	-	DUF1788 domain-containing protein [Salmonella]	233	390	PDLC02459,BrxB_00001, 1, 2.1e-06, 0.755, 0.837 | PDLC02461,BrxB_00003, 1, 3.2e-08, 0.765, 0.77 | PDLC02462,BrxB_00004, 1, 8.7e-07, 0.745, 0.817 | PDLC02463,BrxB_00005, 1, 9.5e-70, 0.92, 0.969 | PDLC02466,BrxB_00008, 1, 7.7e-20, 0.91, 0.978 | PDLC02467,BrxB_00009, 1, 1.1e-06, 0.71, 0.746 | PDLC02468,BrxB_00010, 1, 1.3e-16, 0.605, 0.941 | PDLC02469,BrxB_00011, 1, 5.1e-07, 0.735, 0.783	PDLC02463, BrxB_00005, 9.5e-70, 0.92, 0.969 | PDLC02466, BrxB_00008, 7.7e-20, 0.91, 0.978 | PDLC02468, BrxB_00010, 1.3e-16, 0.605, 0.941 | PDLC02461, BrxB_00003, 3.2e-08, 0.765, 0.77 | PDLC02469, BrxB_00011, 5.1e-07, 0.735, 0.783
2	NZ_QDQR01000004.1	brex_type_I	WP_001740084.1	PDLC02439	BrxA_00003	BrxA	5.9e-110	6.6e-110	0.995	0.995	263883	264485	-	DUF1819 family protein [Salmonella]	234	390	PDLC02438,BrxA_00002, 1, 1.8e-08, 0.835, 0.835 | PDLC02439,BrxA_00003, 1, 6.6e-110, 0.995, 0.995 | PDLC02440,BrxA_00004, 1, 3.5e-06, 0.745, 0.749 | PDLC02441,BrxA_00005, 1, 1.1e-42, 0.93, 0.89 | PDLC02443,BrxA_00007, 1, 8.8e-26, 0.895, 0.872 | PDLC02445,BrxA_00009, 1, 1.7e-07, 0.48, 0.366 | PDLC02446,BrxA_00010, 1, 2e-05, 0.755, 0.72 | PDLC02446,BrxA_00010, 2, 5, 0.28, 0.265 | PDLC02447,BrxA_0001…	PDLC02439, BrxA_00003, 6.6e-110, 0.995, 0.995 | PDLC02457, BrxA_00021, 7.4e-46, 0.925, 0.92 | PDLC02441, BrxA_00005, 1.1e-42, 0.93, 0.89 | PDLC02443, BrxA_00007, 8.8e-26, 0.895, 0.872 | PDLC02451, BrxA_00015, 1.4e-24, 0.91, 0.91
3	NZ_QDQR01000004.1	RM_type_I	WP_000014001.1	TEMP00152	Specificity_I_00118	Specificity_I	6.1e-183	6.8e-183	0.998	0.998	290252	291661	-	type-1 restriction enzyme StySJI specificity protein [Salmonella]	261	390	TEMP00015,MTase_I_00015, 1, 0.13, 0.245, 0.112 | TEMP00015,MTase_I_00015, 2, 0.026, 0.39, 0.18 | TEMP00021,MTase_I_00021, 1, 5.5, 0.237, 0.116 | TEMP00021,MTase_I_00021, 2, 7.3e-05, 0.254, 0.133 | TEMP00037,Specificity_I_00003, 1, 1.6e-15, 0.608, 0.693 | TEMP00038,Specificity_I_00004, 1, 260, 0.058, 0.067 | TEMP00038,Specificity_I_00004, 2, 0.0041, 0.241, 0.282 | TEMP00039,Specificity_I_00005, 1,…	TEMP00152, Specificity_I_00118, 6.8e-183, 0.998, 0.998 | TEMP00110, Specificity_I_00076, 6.6e-103, 0.987, 0.837 | TEMP00172, Specificity_I_00138, 7.7e-103, 0.716, 0.728 | TEMP00145, Specificity_I_00111, 2.3e-59, 0.727, 0.761 | TEMP00055, Specificity_I_00021, 9.4e-53, 0.891, 0.924
3	NZ_QDQR01000004.1	RM_type_I	WP_001063191.1	TEMP00009	MTase_I_00009	MTase_I	2.3e-231	2.7e-231	0.974	0.996	291658	293247	-	type I restriction-modification system methyltransferase [Salmonella]	262	390	TEMP00001,MTase_I_00001, 1, 1e-10, 0.321, 0.22 | TEMP00001,MTase_I_00001, 2, 2.6, 0.119, 0.079 | TEMP00001,MTase_I_00001, 3, 6.1e-05, 0.159, 0.113 | TEMP00002,MTase_I_00002, 1, 1.4, 0.076, 0.042 | TEMP00002,MTase_I_00002, 2, 1e-20, 0.503, 0.278 | TEMP00003,MTase_I_00003, 1, 4, 0.117, 0.146 | TEMP00003,MTase_I_00003, 2, 1.4e-08, 0.476, 0.627 | TEMP00004,MTase_I_00004, 1, 1.7e-83, 0.8, 0.888 | TEMP…	TEMP00009, MTase_I_00009, 2.7e-231, 0.974, 0.996 | TEMP00004, MTase_I_00004, 1.7e-83, 0.8, 0.888 | TEMP00008, MTase_I_00008, 9.5e-60, 0.758, 0.67 | TEMP00019, MTase_I_00019, 1.6e-40, 0.509, 0.411 | TEMP00010, MTase_I_00010, 5.6e-32, 0.677, 0.449
3	NZ_QDQR01000004.1	RM_type_I	WP_001043484.1	TEMP00025	REase_I_00003	REase_I	0	0	0.999	0.998	293405	296914	-	type I restriction-modification system endonuclease [Salmonella]	263	390	TEMP00025,REase_I_00003, 1, 0, 0.999, 0.998 | TEMP00028,REase_I_00006, 1, 1.6e-07, 0.156, 0.179 | TEMP00030,REase_I_00008, 1, 0.00012, 0.094, 0.102 | TEMP00030,REase_I_00008, 2, 0.017, 0.107, 0.101 | TEMP00030,REase_I_00008, 3, 2e-40, 0.38, 0.38 | TEMP00031,REase_I_00009, 1, 4600, 0.056, 0.065 | TEMP00031,REase_I_00009, 2, 260, 0.038, 0.042 | TEMP00031,REase_I_00009, 3, 3.2e-09, 0.098, 0.117 | TE…	TEMP00025, REase_I_00003, 0, 0.999, 0.998 | TEMP00032, REase_I_00010, 2e-49, 0.347, 0.467 | TEMP00030, REase_I_00008, 2e-40, 0.38, 0.38 | TEMP00031, REase_I_00009, 3.2e-09, 0.098, 0.117 | TEMP00028, REase_I_00006, 1.6e-07, 0.156, 0.179
4	NZ_QDQR01000004.1	RM_type_IV	WP_000290512.1	TEMP00640	mREase_IV_00003	mREase_IV	1.4e-136	1.5e-136	0.997	0.991	297112	298026	+	restriction endonuclease [Salmonella]	264	390	TEMP00640,mREase_IV_00003, 1, 1.5e-136, 0.997, 0.991 | TEMP00646,mREase_IV_00009, 1, 7.6e-08, 0.391, 0.211	TEMP00640, mREase_IV_00003, 1.5e-136, 0.997, 0.991 | TEMP00646, mREase_IV_00009, 7.6e-08, 0.391, 0.211
5	NZ_QDQR01000020.1	RM_type_II	WP_000785978.1	TEMP00380	NEase_II_00006	REase_II	4.6e-98	5.1e-98	0.994	0.994	27667	28137	-	very short patch repair endonuclease [Salmonella]	33	79	TEMP00380,NEase_II_00006, 1, 5.1e-98, 0.994, 0.994	TEMP00380, NEase_II_00006, 5.1e-98, 0.994, 0.994
5	NZ_QDQR01000020.1	RM_type_II	WP_001157322.1	TEMP00344	MTase_II_00147	MTase_II	5.6e-248	6.2e-248	0.996	0.996	28118	29548	-	DNA cytosine methyltransferase [Salmonella]	34	79	TEMP00200,MTase_II_00003, 1, 7.7e-08, 0.088, 0.06 | TEMP00200,MTase_II_00003, 2, 2.7e-25, 0.258, 0.151 | TEMP00200,MTase_II_00003, 3, 2.4e-07, 0.099, 0.061 | TEMP00203,MTase_II_00006, 1, 1.5e-24, 0.405, 0.322 | TEMP00203,MTase_II_00006, 2, 0.062, 0.095, 0.08 | TEMP00206,MTase_II_00009, 1, 7.4e-08, 0.42, 0.443 | TEMP00208,MTase_II_00011, 1, 1.9e-13, 0.309, 0.221 | TEMP00208,MTase_II_00011, 2, 4.1,…	TEMP00344, MTase_II_00147, 6.2e-248, 0.996, 0.996 | TEMP00255, MTase_II_00058, 3.9e-90, 0.794, 0.801 | TEMP00361, MTase_II_00164, 2.1e-48, 0.771, 0.951 | TEMP00225, MTase_II_00028, 5e-43, 0.437, 0.413 | TEMP00269, MTase_II_00072, 6.1e-32, 0.418, 0.914
1	NZ_QDQR01000018.1	retron_II-A	WP_000353754.1	PDLC02939	retron_II-A1	RT_II-A	7.3e-124	8.5e-124	0.984	0.993	46739	47674	-	retron St85 family RNA-directed DNA polymerase [Salmonella]	43	71	PDLC02939,retron_II-A1, 1, 8.5e-124, 0.984, 0.993 | PDLC02940,retron_II-A2, 1, 2.2e-55, 0.929, 0.572 | PDLC02941,retron_II-A3, 1, 7.8e-61, 0.955, 0.906	PDLC02939, retron_II-A1, 8.5e-124, 0.984, 0.993 | PDLC02941, retron_II-A3, 7.8e-61, 0.955, 0.906 | PDLC02940, retron_II-A2, 2.2e-55, 0.929, 0.572
1	NZ_QDQR01000018.1	retron_II-A	WP_000461381.1	PDLC02928	retron_type_II_A1_ndt_cluster42_2	NDT_II-A	1.1e-91	1.2e-91	0.95	0.989	47674	48636	-	retron St85 family effector protein [Salmonella]	44	71	PDLC02928,retron_type_II_A1_ndt_cluster42_2, 1, 1.2e-91, 0.95, 0.989 | PDLC02929,retron_type_II_A2_ndt_cluster42_3, 1, 0.00024, 0.194, 0.322 | PDLC02930,retron_type_II_A3_ndt_cluster42_1, 1, 5.7e-25, 0.7, 0.772	PDLC02928, retron_type_II_A1_ndt_cluster42_2, 1.2e-91, 0.95, 0.989 | PDLC02930, retron_type_II_A3_ndt_cluster42_1, 5.7e-25, 0.7, 0.772 | PDLC02929, retron_type_II_A2_ndt_cluster42_3, 0.00024, 0.194, 0.322
1	NZ_QDQR01000018.1	retron_II-A	NA	-	TypeIA_IIAI	msr-msd	1.1e-26	NA	NA	NA	48712	48869	-	msr-msd identified by match to covariance model: TypeIA_IIAI	44.011	71	NA	NA
2	NZ_QDQR01000001.1	CRISPR_array	CRISPR001	NA	NA	CRISPR_array	NA	6.16	NA	NA	366893	368263	+	CRISPR001; repeat=GTGTTCCCCGCGCCAGCGGGGATAAACCG; score=6.16	343.01	560	NA	NA
1	NZ_QDQR01000001.1	cas_type_I-E	WP_000029738.1	PDLC01768	Cas3e_WP_058658455.1	Cas3e	8.2e-294	1e-293	0.609	0.996	375840	378503	+	CRISPR-associated helicase/endonuclease Cas3 [Salmonella]	350	560	PDLC01767,Cas3e_WP_189128522.1, 1, 1.6e-202, 0.957, 0.899 | PDLC01768,Cas3e_WP_058658455.1, 1, 1e-293, 0.609, 0.996	PDLC01768, Cas3e_WP_058658455.1, 1e-293, 0.609, 0.996 | PDLC01767, Cas3e_WP_189128522.1, 1.6e-202, 0.957, 0.899
1	NZ_QDQR01000001.1	cas_type_I-E	WP_000368584.1	PDLC00999	casA_cse1	Cas8e	6.7e-186	7.7e-186	0.969	0.998	378515	380071	+	type I-E CRISPR-associated protein Cse1/CasA [Salmonella]	351	560	PDLC00999,casA_cse1, 1, 7.7e-186, 0.969, 0.998 | PDLC01282,cd09669, 1, 1.9e-166, 0.967, 0.998 | PDLC01342,cd09729, 1, 2.3e-123, 0.905, 0.998 | PDLC01622,pfam09481, 1, 2.1e-100, 0.873, 0.983	PDLC00999, casA_cse1, 7.7e-186, 0.969, 0.998 | PDLC01282, cd09669, 1.9e-166, 0.967, 0.998 | PDLC01342, cd09729, 2.3e-123, 0.905, 0.998 | PDLC01622, pfam09481, 2.1e-100, 0.873, 0.983
1	NZ_QDQR01000001.1	cas_type_I-E	WP_000117946.1	PDLC01000	casB_cse2	Cas11e	2.8e-36	3.2e-36	0.882	0.994	380068	380628	+	type I-E CRISPR-associated protein Cse2/CasB [Salmonella]	352	560	PDLC01000,casB_cse2, 1, 3.2e-36, 0.882, 0.994 | PDLC01283,cd09670, 1, 1.5e-30, 0.887, 0.993 | PDLC01344,cd09731, 1, 5e-31, 0.817, 0.992 | PDLC01581,mkCas0194, 1, 0.00014, 0.898, 0.903 | PDLC01624,pfam09485, 1, 8.2e-26, 0.796, 0.984	PDLC01000, casB_cse2, 3.2e-36, 0.882, 0.994 | PDLC01344, cd09731, 5e-31, 0.817, 0.992 | PDLC01283, cd09670, 1.5e-30, 0.887, 0.993 | PDLC01624, pfam09485, 8.2e-26, 0.796, 0.984 | PDLC01581, mkCas0194, 0.00014, 0.898, 0.903
1	NZ_QDQR01000001.1	cas_type_I-E	WP_000206415.1	PDLC00959	casC_Cse4	Cas7e	3.7e-120	4.3e-120	0.915	0.997	380642	381700	+	type I-E CRISPR-associated protein Cas7/Cse4/CasC [Salmonella]	353	560	PDLC00959,casC_Cse4, 1, 4.3e-120, 0.915, 0.997 | PDLC01259,cd09646, 1, 6.8e-115, 0.915, 0.997 | PDLC01620,pfam09344, 1, 5.4e-98, 0.935, 0.934	PDLC00959, casC_Cse4, 4.3e-120, 0.915, 0.997 | PDLC01259, cd09646, 6.8e-115, 0.915, 0.997 | PDLC01620, pfam09344, 5.4e-98, 0.935, 0.934
1	NZ_QDQR01000001.1	cas_type_I-E	WP_000085114.1	PDLC01369	cd09756	Cas5e	1.4e-48	1.7e-48	0.718	0.975	381711	382457	+	type I-E CRISPR-associated protein Cas5/CasD [Salmonella]	354	560	PDLC00949,casD_Cas5e, 1, 7.9e-44, 0.927, 0.987 | PDLC01258,cd09645, 1, 4.4e-48, 0.714, 0.97 | PDLC01369,cd09756, 1, 1.7e-48, 0.718, 0.975	PDLC01369, cd09756, 1.7e-48, 0.718, 0.975 | PDLC01258, cd09645, 4.4e-48, 0.714, 0.97 | PDLC00949, casD_Cas5e, 7.9e-44, 0.927, 0.987
1	NZ_QDQR01000001.1	cas_type_I-E	WP_000281486.1	PDLC00954	casE_Cse3	Cas6e	8.6e-76	9.6e-76	0.977	0.99	382439	383089	+	type I-E CRISPR-associated protein Cas6/Cse3/CasE [Salmonella]	355	560	PDLC00954,casE_Cse3, 1, 9.6e-76, 0.977, 0.99 | PDLC01277,cd09664, 1, 1.2e-61, 0.954, 0.994 | PDLC01340,cd09727, 1, 1.1e-58, 0.977, 0.995	PDLC00954, casE_Cse3, 9.6e-76, 0.977, 0.99 | PDLC01277, cd09664, 1.2e-61, 0.954, 0.994 | PDLC01340, cd09727, 1.1e-58, 0.977, 0.995
1	NZ_QDQR01000001.1	cas_type_I-E	WP_000144831.1	PDLC01744	Cas1e_WP_035839043.1	Cas1e	1e-116	1.2e-116	0.912	0.869	383086	384006	+	type I-E CRISPR-associated endonuclease Cas1e [Salmonella]	356	560	PDLC00924,cas1_ECOLI, 1, 2.6e-114, 0.863, 0.985 | PDLC01744,Cas1e_WP_035839043.1, 1, 1.2e-116, 0.912, 0.869 | PDLC01745,Cas1e_WP_120372217.1, 1, 1.7e-59, 0.863, 0.941 | PDLC01746,Cas1e_WP_162621937.1, 1, 4.3e-98, 0.526, 0.994	PDLC01744, Cas1e_WP_035839043.1, 1.2e-116, 0.912, 0.869 | PDLC00924, cas1_ECOLI, 2.6e-114, 0.863, 0.985 | PDLC01746, Cas1e_WP_162621937.1, 4.3e-98, 0.526, 0.994 | PDLC01745, Cas1e_WP_120372217.1, 1.7e-59, 0.863, 0.941
1	NZ_QDQR01000001.1	cas_type_I-E	WP_001518648.1	PDLC01752	Cas2e_WP_051024046.1	Cas2e	1e-42	1.1e-42	0.928	0.774	384006	384299	+	type I-E CRISPR-associated endoribonuclease Cas2 [Enterobacteriaceae]	357	560	PDLC00934,cas_CT1978, 1, 3.6e-39, 0.876, 0.989 | PDLC01752,Cas2e_WP_051024046.1, 1, 1.1e-42, 0.928, 0.774 | PDLC01753,Cas2e_WP_128219160.1, 1, 7.5e-28, 0.938, 0.892 | PDLC01754,Cas2e_WP_012568472.1, 1, 9.9e-16, 0.907, 0.959 | PDLC01755,Cas2e_WP_081586257.1, 1, 4.6e-13, 0.897, 0.632	PDLC01752, Cas2e_WP_051024046.1, 1.1e-42, 0.928, 0.774 | PDLC00934, cas_CT1978, 3.6e-39, 0.876, 0.989 | PDLC01753, Cas2e_WP_128219160.1, 7.5e-28, 0.938, 0.892 | PDLC01754, Cas2e_WP_012568472.1, 9.9e-16, 0.907, 0.959 | PDLC01755, Cas2e_WP_081586257.1, 4.6e-13, 0.897, 0.632
2	NZ_QDQR01000001.1	CRISPR_array	CRISPR002	NA	NA	CRISPR_array	NA	6.23	NA	NA	384396	385340	+	CRISPR002; repeat=GTGTTCCCCGCGCCAGCGGGGATAAACCG; score=6.23	357.02	560	NA	NA
1	NZ_RQPW01000022.1	AbiU	WP_001284991.1	PDLC02357	AbiU	AbiU	7.3e-68	1.3e-67	0.919	0.929	65147	66811	-	AIPR family protein [Salmonella]	62	104	PDLC02357,AbiU, 1, 1.3e-67, 0.919, 0.929	PDLC02357, AbiU, 1.3e-67, 0.919, 0.929
1	NZ_RQPW01000022.1	Paris	WP_001520831.1	PF13175.7	AAA_15	AriA	3.9e-27	4.8e-27	0.948	0.997	84815	86098	+	AAA family ATPase [Salmonella]	83	104	PF13175.7,AAA_15, 1, 4.8e-27, 0.948, 0.997 | PF13304.7,AAA_21, 1, 4.1e-18, 0.888, 0.99	PF13175.7, AAA_15, 4.8e-27, 0.948, 0.997 | PF13304.7, AAA_21, 4.1e-18, 0.888, 0.99
1	NZ_RQPW01000022.1	Paris	WP_010989064.1	PF14491.7	DUF4435	AriB	4.6e-47	5.5e-47	0.831	0.987	86143	86961	+	DUF4435 domain-containing protein [Salmonella]	84	104	PF14491.7,DUF4435, 1, 5.5e-47, 0.831, 0.987	PF14491.7, DUF4435, 5.5e-47, 0.831, 0.987
1	NZ_RQPW01000002.1	RM_type_III	WP_001651666.1	TEMP00632	REase_III_00003	REase_III	0	0	0.995	0.997	357962	360934	-	type III restriction-modification system endonuclease [Salmonella]	335	368	TEMP00630,REase_III_00001, 1, 130, 0.036, 0.036 | TEMP00630,REase_III_00001, 2, 2.9e-33, 0.241, 0.205 | TEMP00630,REase_III_00001, 3, 3.5e-42, 0.604, 0.593 | TEMP00631,REase_III_00002, 1, 1.5e-05, 0.039, 0.045 | TEMP00631,REase_III_00002, 2, 160, 0.07, 0.075 | TEMP00632,REase_III_00003, 1, 0, 0.995, 0.997 | TEMP00633,REase_III_00004, 1, 0.77, 0.041, 0.045 | TEMP00633,REase_III_00004, 2, 0.046, 0.…	TEMP00632, REase_III_00003, 0, 0.995, 0.997 | TEMP00630, REase_III_00001, 3.5e-42, 0.604, 0.593 | TEMP00631, REase_III_00002, 1.5e-05, 0.039, 0.045 | TEMP00634, REase_III_00005, 0.025, 0.052, 0.06 | TEMP00636, REase_III_00007, 0.029, 0.045, 0.051
1	NZ_RQPW01000002.1	RM_type_III	WP_000910371.1	TEMP00624	MTase_III_00010	MTase_III	0	0	0.998	0.998	360944	362902	-	site-specific DNA-methyltransferase [Salmonella]	336	368	TEMP00615,MTase_III_00001, 1, 2.9e-09, 0.239, 0.159 | TEMP00615,MTase_III_00001, 2, 16, 0.061, 0.041 | TEMP00616,MTase_III_00002, 1, 9e-16, 0.278, 0.287 | TEMP00616,MTase_III_00002, 2, 0.00078, 0.058, 0.062 | TEMP00617,MTase_III_00003, 1, 8.5e-144, 0.752, 0.792 | TEMP00618,MTase_III_00004, 1, 2.3e-13, 0.084, 0.078 | TEMP00618,MTase_III_00004, 2, 1.4e-21, 0.15, 0.141 | TEMP00618,MTase_III_00004, 3…	TEMP00624, MTase_III_00010, 0, 0.998, 0.998 | TEMP00617, MTase_III_00003, 8.5e-144, 0.752, 0.792 | TEMP00620, MTase_III_00006, 3.7e-85, 0.71, 0.877 | TEMP00627, MTase_III_00013, 1.3e-83, 0.589, 0.71 | TEMP00626, MTase_III_00012, 4.5e-69, 0.712, 0.998
2	NZ_RQPW01000020.1	brex_type_I	WP_001193068.1	PDLC02506	BrxL_00002	BrxL	0	0	0.968	0.991	25841	27925	-	protease Lon-related BREX system protein BrxL [Enterobacteriaceae]	22	84	PDLC02505,BrxL_00001, 1, 2.4e-83, 0.656, 0.965 | PDLC02506,BrxL_00002, 1, 0, 0.968, 0.991 | PDLC02507,BrxL_00003, 1, 1.3e-55, 0.648, 0.934 | PDLC02508,BrxL_00004, 1, 2e-202, 0.687, 0.682 | PDLC02509,BrxL_00005, 1, 9.7e-37, 0.199, 0.258 | PDLC02509,BrxL_00005, 2, 9.4e-110, 0.47, 0.619	PDLC02506, BrxL_00002, 0, 0.968, 0.991 | PDLC02508, BrxL_00004, 2e-202, 0.687, 0.682 | PDLC02509, BrxL_00005, 9.4e-110, 0.47, 0.619 | PDLC02505, BrxL_00001, 2.4e-83, 0.656, 0.965 | PDLC02507, BrxL_00003, 1.3e-55, 0.648, 0.934
2	NZ_RQPW01000020.1	brex_type_I	WP_001738657.1	PDLC02547	PglZ_00006	PglZ	0	0	0.999	0.999	27936	30533	-	BREX-1 system phosphatase PglZ type A [Salmonella]	23	84	PDLC02547,PglZ_00006, 1, 0, 0.999, 0.999 | PDLC02548,PglZ_00007, 1, 1.5e-21, 0.548, 0.484 | PDLC02551,PglZ_00010, 1, 3.3e-59, 0.946, 0.94 | PDLC02553,PglZ_00012, 1, 84, 0.207, 0.212 | PDLC02553,PglZ_00012, 2, 3.5e-56, 0.54, 0.544 | PDLC02557,PglZ_00016, 1, 7e-73, 0.988, 0.992 | PDLC02559,PglZ_00018, 1, 6.6e-23, 0.62, 0.605 | PDLC02561,PglZ_00020, 1, 0.9, 0.06, 0.063 | PDLC02561,PglZ_00020, 2, 1.1…	PDLC02547, PglZ_00006, 0, 0.999, 0.999 | PDLC02564, PglZ_00023, 2e-225, 0.992, 0.981 | PDLC02563, PglZ_00022, 3.8e-115, 0.987, 0.988 | PDLC02557, PglZ_00016, 7e-73, 0.988, 0.992 | PDLC02551, PglZ_00010, 3.3e-59, 0.946, 0.94
2	NZ_RQPW01000020.1	brex_type_I	pseudo_subNP_463354.1	PDLC02521	PglX_00007	PglX	0	0	0.992	0.995	32426	36103	-	type II restriction enzyme methylase subunit [Salmonella enterica subsp. enterica serovar Typhimurium str. LT2]	26	84	PDLC02515,PglX_00001, 1, 1.7e-13, 0.09, 0.757 | PDLC02515,PglX_00001, 2, 3700, 0.012, 0.104 | PDLC02516,PglX_00002, 1, 2.1e-165, 0.477, 0.96 | PDLC02517,PglX_00003, 1, 2.4e-149, 0.584, 0.966 | PDLC02518,PglX_00004, 1, 1.8e-69, 0.909, 0.789 | PDLC02519,PglX_00005, 1, 75, 0.017, 0.017 | PDLC02519,PglX_00005, 2, 7.2e-61, 0.591, 0.595 | PDLC02519,PglX_00005, 3, 0.23, 0.092, 0.088 | PDLC02520,PglX_000…	PDLC02521, PglX_00007, 0, 0.992, 0.995 | PDLC02525, PglX_00011, 5.3e-189, 0.516, 0.964 | PDLC02524, PglX_00010, 1.8e-171, 0.563, 0.945 | PDLC02516, PglX_00002, 2.1e-165, 0.477, 0.96 | PDLC02517, PglX_00003, 2.4e-149, 0.584, 0.966
2	NZ_RQPW01000020.1	brex_type_I	WP_001019652.1	PDLC02471	BrxC_00001	BrxC	0	0	0.999	0.999	36149	39790	-	BREX system P-loop protein BrxC [Salmonella]	27	84	PDLC02471,BrxC_00001, 1, 0, 0.999, 0.999 | PDLC02474,BrxC_00004, 1, 0.0043, 0.068, 0.065 | PDLC02474,BrxC_00004, 2, 330, 0.044, 0.045 | PDLC02474,BrxC_00004, 3, 3.8e-25, 0.268, 0.279 | PDLC02474,BrxC_00004, 4, 420, 0.026, 0.025 | PDLC02476,BrxC_00006, 1, 1e-66, 0.462, 0.466 | PDLC02476,BrxC_00006, 2, 0.01, 0.279, 0.289 | PDLC02479,BrxC_00009, 1, 2.7e-253, 0.998, 0.998 | PDLC02483,BrxC_00013, 1, 3…	PDLC02471, BrxC_00001, 0, 0.999, 0.999 | PDLC02479, BrxC_00009, 2.7e-253, 0.998, 0.998 | PDLC02491, BrxC_00021, 1.8e-237, 0.636, 0.982 | PDLC02476, BrxC_00006, 1e-66, 0.462, 0.466 | PDLC02484, BrxC_00014, 2.8e-58, 0.492, 0.517
2	NZ_RQPW01000020.1	brex_type_I	WP_000566905.1	PDLC02463	BrxB_00005	BrxB	8.4e-70	9.5e-70	0.92	0.969	39802	40404	-	DUF1788 domain-containing protein [Salmonella]	28	84	PDLC02459,BrxB_00001, 1, 2.1e-06, 0.755, 0.837 | PDLC02461,BrxB_00003, 1, 3.3e-08, 0.765, 0.77 | PDLC02462,BrxB_00004, 1, 8.7e-07, 0.745, 0.817 | PDLC02463,BrxB_00005, 1, 9.5e-70, 0.92, 0.969 | PDLC02466,BrxB_00008, 1, 7.7e-20, 0.91, 0.978 | PDLC02467,BrxB_00009, 1, 1.1e-06, 0.71, 0.746 | PDLC02468,BrxB_00010, 1, 1.3e-16, 0.605, 0.941 | PDLC02469,BrxB_00011, 1, 5.1e-07, 0.735, 0.783	PDLC02463, BrxB_00005, 9.5e-70, 0.92, 0.969 | PDLC02466, BrxB_00008, 7.7e-20, 0.91, 0.978 | PDLC02468, BrxB_00010, 1.3e-16, 0.605, 0.941 | PDLC02461, BrxB_00003, 3.3e-08, 0.765, 0.77 | PDLC02469, BrxB_00011, 5.1e-07, 0.735, 0.783
2	NZ_RQPW01000020.1	brex_type_I	WP_001740084.1	PDLC02439	BrxA_00003	BrxA	6e-110	6.6e-110	0.995	0.995	40401	41003	-	DUF1819 family protein [Salmonella]	29	84	PDLC02438,BrxA_00002, 1, 1.8e-08, 0.835, 0.835 | PDLC02439,BrxA_00003, 1, 6.6e-110, 0.995, 0.995 | PDLC02440,BrxA_00004, 1, 3.5e-06, 0.745, 0.749 | PDLC02441,BrxA_00005, 1, 1.1e-42, 0.93, 0.89 | PDLC02443,BrxA_00007, 1, 8.8e-26, 0.895, 0.872 | PDLC02445,BrxA_00009, 1, 1.7e-07, 0.48, 0.366 | PDLC02446,BrxA_00010, 1, 2e-05, 0.755, 0.72 | PDLC02446,BrxA_00010, 2, 5, 0.28, 0.265 | PDLC02447,BrxA_0001…	PDLC02439, BrxA_00003, 6.6e-110, 0.995, 0.995 | PDLC02457, BrxA_00021, 7.4e-46, 0.925, 0.92 | PDLC02441, BrxA_00005, 1.1e-42, 0.93, 0.89 | PDLC02443, BrxA_00007, 8.8e-26, 0.895, 0.872 | PDLC02451, BrxA_00015, 1.4e-24, 0.91, 0.91
3	NZ_RQPW01000020.1	RM_type_I	WP_000014001.1	TEMP00152	Specificity_I_00118	Specificity_I	6.1e-183	6.8e-183	0.998	0.998	66771	68180	-	type-1 restriction enzyme StySJI specificity protein [Salmonella]	56	84	TEMP00015,MTase_I_00015, 1, 0.13, 0.245, 0.112 | TEMP00015,MTase_I_00015, 2, 0.026, 0.39, 0.18 | TEMP00021,MTase_I_00021, 1, 5.6, 0.237, 0.116 | TEMP00021,MTase_I_00021, 2, 7.3e-05, 0.254, 0.133 | TEMP00037,Specificity_I_00003, 1, 1.6e-15, 0.608, 0.693 | TEMP00038,Specificity_I_00004, 1, 260, 0.058, 0.067 | TEMP00038,Specificity_I_00004, 2, 0.0041, 0.241, 0.282 | TEMP00039,Specificity_I_00005, 1,…	TEMP00152, Specificity_I_00118, 6.8e-183, 0.998, 0.998 | TEMP00110, Specificity_I_00076, 6.7e-103, 0.987, 0.837 | TEMP00172, Specificity_I_00138, 7.8e-103, 0.716, 0.728 | TEMP00145, Specificity_I_00111, 2.3e-59, 0.727, 0.761 | TEMP00055, Specificity_I_00021, 9.5e-53, 0.891, 0.924
3	NZ_RQPW01000020.1	RM_type_I	WP_001063191.1	TEMP00009	MTase_I_00009	MTase_I	2.4e-231	2.8e-231	0.974	0.996	68177	69766	-	type I restriction-modification system methyltransferase [Salmonella]	57	84	TEMP00001,MTase_I_00001, 1, 1e-10, 0.321, 0.22 | TEMP00001,MTase_I_00001, 2, 2.6, 0.119, 0.079 | TEMP00001,MTase_I_00001, 3, 6.2e-05, 0.159, 0.113 | TEMP00002,MTase_I_00002, 1, 1.4, 0.076, 0.042 | TEMP00002,MTase_I_00002, 2, 1e-20, 0.503, 0.278 | TEMP00003,MTase_I_00003, 1, 4, 0.117, 0.146 | TEMP00003,MTase_I_00003, 2, 1.5e-08, 0.476, 0.627 | TEMP00004,MTase_I_00004, 1, 1.7e-83, 0.8, 0.888 | TEMP…	TEMP00009, MTase_I_00009, 2.8e-231, 0.974, 0.996 | TEMP00004, MTase_I_00004, 1.7e-83, 0.8, 0.888 | TEMP00008, MTase_I_00008, 9.5e-60, 0.758, 0.67 | TEMP00019, MTase_I_00019, 1.6e-40, 0.509, 0.411 | TEMP00010, MTase_I_00010, 5.6e-32, 0.677, 0.449
3	NZ_RQPW01000020.1	RM_type_I	WP_001043484.1	TEMP00025	REase_I_00003	REase_I	0	0	0.999	0.998	69924	73433	-	type I restriction-modification system endonuclease [Salmonella]	58	84	TEMP00025,REase_I_00003, 1, 0, 0.999, 0.998 | TEMP00028,REase_I_00006, 1, 1.6e-07, 0.156, 0.179 | TEMP00030,REase_I_00008, 1, 0.00012, 0.094, 0.102 | TEMP00030,REase_I_00008, 2, 0.017, 0.107, 0.101 | TEMP00030,REase_I_00008, 3, 2e-40, 0.38, 0.38 | TEMP00031,REase_I_00009, 1, 4700, 0.056, 0.065 | TEMP00031,REase_I_00009, 2, 260, 0.038, 0.042 | TEMP00031,REase_I_00009, 3, 3.3e-09, 0.098, 0.117 | TE…	TEMP00025, REase_I_00003, 0, 0.999, 0.998 | TEMP00032, REase_I_00010, 2e-49, 0.347, 0.467 | TEMP00030, REase_I_00008, 2e-40, 0.38, 0.38 | TEMP00031, REase_I_00009, 3.3e-09, 0.098, 0.117 | TEMP00028, REase_I_00006, 1.6e-07, 0.156, 0.179
4	NZ_RQPW01000020.1	RM_type_IV	WP_000290512.1	TEMP00640	mREase_IV_00003	mREase_IV	1.4e-136	1.5e-136	0.997	0.991	73631	74545	+	restriction endonuclease [Salmonella]	59	84	TEMP00640,mREase_IV_00003, 1, 1.5e-136, 0.997, 0.991 | TEMP00646,mREase_IV_00009, 1, 7.6e-08, 0.391, 0.211	TEMP00640, mREase_IV_00003, 1.5e-136, 0.997, 0.991 | TEMP00646, mREase_IV_00009, 7.6e-08, 0.391, 0.211
5	NZ_RQPW01000084.1	RM_type_II	WP_000785978.1	TEMP00380	NEase_II_00006	REase_II	4.6e-98	5.1e-98	0.994	0.994	27613	28083	-	very short patch repair endonuclease [Salmonella]	33	79	TEMP00380,NEase_II_00006, 1, 5.1e-98, 0.994, 0.994	TEMP00380, NEase_II_00006, 5.1e-98, 0.994, 0.994
5	NZ_RQPW01000084.1	RM_type_II	WP_001157322.1	TEMP00344	MTase_II_00147	MTase_II	5.6e-248	6.3e-248	0.996	0.996	28064	29494	-	DNA cytosine methyltransferase [Salmonella]	34	79	TEMP00200,MTase_II_00003, 1, 7.7e-08, 0.088, 0.06 | TEMP00200,MTase_II_00003, 2, 2.7e-25, 0.258, 0.151 | TEMP00200,MTase_II_00003, 3, 2.4e-07, 0.099, 0.061 | TEMP00203,MTase_II_00006, 1, 1.5e-24, 0.405, 0.322 | TEMP00203,MTase_II_00006, 2, 0.062, 0.095, 0.08 | TEMP00206,MTase_II_00009, 1, 7.5e-08, 0.42, 0.443 | TEMP00208,MTase_II_00011, 1, 1.9e-13, 0.309, 0.221 | TEMP00208,MTase_II_00011, 2, 4.1,…	TEMP00344, MTase_II_00147, 6.3e-248, 0.996, 0.996 | TEMP00255, MTase_II_00058, 3.9e-90, 0.794, 0.801 | TEMP00361, MTase_II_00164, 2.1e-48, 0.771, 0.951 | TEMP00225, MTase_II_00028, 5e-43, 0.437, 0.413 | TEMP00269, MTase_II_00072, 6.2e-32, 0.418, 0.914
1	NZ_RQPW01000003.1	retron_II-A	WP_000353754.1	PDLC02939	retron_II-A1	RT_II-A	7.4e-124	8.5e-124	0.984	0.993	46586	47521	-	retron St85 family RNA-directed DNA polymerase [Salmonella]	43	71	PDLC02939,retron_II-A1, 1, 8.5e-124, 0.984, 0.993 | PDLC02940,retron_II-A2, 1, 2.3e-55, 0.929, 0.572 | PDLC02941,retron_II-A3, 1, 7.8e-61, 0.955, 0.906	PDLC02939, retron_II-A1, 8.5e-124, 0.984, 0.993 | PDLC02941, retron_II-A3, 7.8e-61, 0.955, 0.906 | PDLC02940, retron_II-A2, 2.3e-55, 0.929, 0.572
1	NZ_RQPW01000003.1	retron_II-A	WP_000461381.1	PDLC02928	retron_type_II_A1_ndt_cluster42_2	NDT_II-A	1.1e-91	1.2e-91	0.95	0.989	47521	48483	-	retron St85 family effector protein [Salmonella]	44	71	PDLC02928,retron_type_II_A1_ndt_cluster42_2, 1, 1.2e-91, 0.95, 0.989 | PDLC02929,retron_type_II_A2_ndt_cluster42_3, 1, 0.00024, 0.194, 0.322 | PDLC02930,retron_type_II_A3_ndt_cluster42_1, 1, 5.7e-25, 0.7, 0.772	PDLC02928, retron_type_II_A1_ndt_cluster42_2, 1.2e-91, 0.95, 0.989 | PDLC02930, retron_type_II_A3_ndt_cluster42_1, 5.7e-25, 0.7, 0.772 | PDLC02929, retron_type_II_A2_ndt_cluster42_3, 0.00024, 0.194, 0.322
1	NZ_RQPW01000003.1	retron_II-A	NA	-	TypeIA_IIAI	msr-msd	1.1e-26	NA	NA	NA	48559	48716	-	msr-msd identified by match to covariance model: TypeIA_IIAI	44.011	71	NA	NA
2	NZ_RQPW01000027.1	CRISPR_array	CRISPR001	NA	NA	CRISPR_array	NA	6.24	NA	NA	106140	106658	-	CRISPR001; repeat=GTGTTCCCCGCGCCAGCGGGGATAAACCG; score=6.24	112.01	130	NA	NA
1	NZ_RQPW01000027.1	cas_type_I-E	WP_001518648.1	PDLC01752	Cas2e_WP_051024046.1	Cas2e	1e-42	1.1e-42	0.928	0.774	106755	107048	-	type I-E CRISPR-associated endoribonuclease Cas2 [Enterobacteriaceae]	113	130	PDLC00934,cas_CT1978, 1, 3.6e-39, 0.876, 0.989 | PDLC01752,Cas2e_WP_051024046.1, 1, 1.1e-42, 0.928, 0.774 | PDLC01753,Cas2e_WP_128219160.1, 1, 7.6e-28, 0.938, 0.892 | PDLC01754,Cas2e_WP_012568472.1, 1, 1e-15, 0.907, 0.959 | PDLC01755,Cas2e_WP_081586257.1, 1, 4.6e-13, 0.897, 0.632	PDLC01752, Cas2e_WP_051024046.1, 1.1e-42, 0.928, 0.774 | PDLC00934, cas_CT1978, 3.6e-39, 0.876, 0.989 | PDLC01753, Cas2e_WP_128219160.1, 7.6e-28, 0.938, 0.892 | PDLC01754, Cas2e_WP_012568472.1, 1e-15, 0.907, 0.959 | PDLC01755, Cas2e_WP_081586257.1, 4.6e-13, 0.897, 0.632
1	NZ_RQPW01000027.1	cas_type_I-E	WP_000144831.1	PDLC01744	Cas1e_WP_035839043.1	Cas1e	1.1e-116	1.2e-116	0.912	0.869	107048	107968	-	type I-E CRISPR-associated endonuclease Cas1e [Salmonella]	114	130	PDLC00924,cas1_ECOLI, 1, 2.6e-114, 0.863, 0.985 | PDLC01744,Cas1e_WP_035839043.1, 1, 1.2e-116, 0.912, 0.869 | PDLC01745,Cas1e_WP_120372217.1, 1, 1.7e-59, 0.863, 0.941 | PDLC01746,Cas1e_WP_162621937.1, 1, 4.3e-98, 0.526, 0.994	PDLC01744, Cas1e_WP_035839043.1, 1.2e-116, 0.912, 0.869 | PDLC00924, cas1_ECOLI, 2.6e-114, 0.863, 0.985 | PDLC01746, Cas1e_WP_162621937.1, 4.3e-98, 0.526, 0.994 | PDLC01745, Cas1e_WP_120372217.1, 1.7e-59, 0.863, 0.941
1	NZ_RQPW01000027.1	cas_type_I-E	WP_000281486.1	PDLC00954	casE_Cse3	Cas6e	8.6e-76	9.6e-76	0.977	0.99	107965	108615	-	type I-E CRISPR-associated protein Cas6/Cse3/CasE [Salmonella]	115	130	PDLC00954,casE_Cse3, 1, 9.6e-76, 0.977, 0.99 | PDLC01277,cd09664, 1, 1.2e-61, 0.954, 0.994 | PDLC01340,cd09727, 1, 1.1e-58, 0.977, 0.995	PDLC00954, casE_Cse3, 9.6e-76, 0.977, 0.99 | PDLC01277, cd09664, 1.2e-61, 0.954, 0.994 | PDLC01340, cd09727, 1.1e-58, 0.977, 0.995
1	NZ_RQPW01000027.1	cas_type_I-E	WP_000085114.1	PDLC01369	cd09756	Cas5e	1.4e-48	1.7e-48	0.718	0.975	108597	109343	-	type I-E CRISPR-associated protein Cas5/CasD [Salmonella]	116	130	PDLC00949,casD_Cas5e, 1, 8e-44, 0.927, 0.987 | PDLC01258,cd09645, 1, 4.5e-48, 0.714, 0.97 | PDLC01369,cd09756, 1, 1.7e-48, 0.718, 0.975	PDLC01369, cd09756, 1.7e-48, 0.718, 0.975 | PDLC01258, cd09645, 4.5e-48, 0.714, 0.97 | PDLC00949, casD_Cas5e, 8e-44, 0.927, 0.987
1	NZ_RQPW01000027.1	cas_type_I-E	WP_000206415.1	PDLC00959	casC_Cse4	Cas7e	3.8e-120	4.3e-120	0.915	0.997	109354	110412	-	type I-E CRISPR-associated protein Cas7/Cse4/CasC [Salmonella]	117	130	PDLC00959,casC_Cse4, 1, 4.3e-120, 0.915, 0.997 | PDLC01259,cd09646, 1, 6.9e-115, 0.915, 0.997 | PDLC01620,pfam09344, 1, 5.5e-98, 0.935, 0.934	PDLC00959, casC_Cse4, 4.3e-120, 0.915, 0.997 | PDLC01259, cd09646, 6.9e-115, 0.915, 0.997 | PDLC01620, pfam09344, 5.5e-98, 0.935, 0.934
1	NZ_RQPW01000027.1	cas_type_I-E	WP_000117946.1	PDLC01000	casB_cse2	Cas11e	2.8e-36	3.2e-36	0.882	0.994	110426	110986	-	type I-E CRISPR-associated protein Cse2/CasB [Salmonella]	118	130	PDLC01000,casB_cse2, 1, 3.2e-36, 0.882, 0.994 | PDLC01283,cd09670, 1, 1.5e-30, 0.887, 0.993 | PDLC01344,cd09731, 1, 5e-31, 0.817, 0.992 | PDLC01581,mkCas0194, 1, 0.00014, 0.898, 0.903 | PDLC01624,pfam09485, 1, 8.3e-26, 0.796, 0.984	PDLC01000, casB_cse2, 3.2e-36, 0.882, 0.994 | PDLC01344, cd09731, 5e-31, 0.817, 0.992 | PDLC01283, cd09670, 1.5e-30, 0.887, 0.993 | PDLC01624, pfam09485, 8.3e-26, 0.796, 0.984 | PDLC01581, mkCas0194, 0.00014, 0.898, 0.903
1	NZ_RQPW01000027.1	cas_type_I-E	WP_000368584.1	PDLC00999	casA_cse1	Cas8e	6.8e-186	7.7e-186	0.969	0.998	110983	112539	-	type I-E CRISPR-associated protein Cse1/CasA [Salmonella]	119	130	PDLC00999,casA_cse1, 1, 7.7e-186, 0.969, 0.998 | PDLC01282,cd09669, 1, 2e-166, 0.967, 0.998 | PDLC01342,cd09729, 1, 2.4e-123, 0.905, 0.998 | PDLC01622,pfam09481, 1, 2.1e-100, 0.873, 0.983	PDLC00999, casA_cse1, 7.7e-186, 0.969, 0.998 | PDLC01282, cd09669, 2e-166, 0.967, 0.998 | PDLC01342, cd09729, 2.4e-123, 0.905, 0.998 | PDLC01622, pfam09481, 2.1e-100, 0.873, 0.983
1	NZ_RQPW01000027.1	cas_type_I-E	WP_000029738.1	PDLC01768	Cas3e_WP_058658455.1	Cas3e	8.2e-294	1e-293	0.609	0.996	112551	115214	-	CRISPR-associated helicase/endonuclease Cas3 [Salmonella]	120	130	PDLC01767,Cas3e_WP_189128522.1, 1, 1.6e-202, 0.957, 0.899 | PDLC01768,Cas3e_WP_058658455.1, 1, 1e-293, 0.609, 0.996	PDLC01768, Cas3e_WP_058658455.1, 1e-293, 0.609, 0.996 | PDLC01767, Cas3e_WP_189128522.1, 1.6e-202, 0.957, 0.899
2	NZ_RQPW01000027.1	CRISPR_array	CRISPR002	NA	NA	CRISPR_array	NA	6.17	NA	NA	122791	123978	-	CRISPR002; repeat=GTGTTCCCCGCGCCAGCGGGGATAAACCG; score=6.17	126.02	130	NA	NA
1	NZ_JAATNA010000001.1	AbiU	WP_001284991.1	PDLC02357	AbiU	AbiU	7.3e-68	1.3e-67	0.919	0.929	594246	595910	+	AIPR family protein [Salmonella]	564	625	PDLC02357,AbiU, 1, 1.3e-67, 0.919, 0.929	PDLC02357, AbiU, 1.3e-67, 0.919, 0.929
1	NZ_JAATNA010000001.1	Paris	WP_010989064.1	PF14491.7	DUF4435	AriB	4.6e-47	5.5e-47	0.831	0.987	574096	574914	-	DUF4435 domain-containing protein [Salmonella]	542	625	PF14491.7,DUF4435, 1, 5.5e-47, 0.831, 0.987	PF14491.7, DUF4435, 5.5e-47, 0.831, 0.987
1	NZ_JAATNA010000001.1	Paris	WP_001520831.1	PF13175.7	AAA_15	AriA	3.9e-27	4.8e-27	0.948	0.997	574959	576242	-	AAA family ATPase [Salmonella]	543	625	PF13175.7,AAA_15, 1, 4.8e-27, 0.948, 0.997 | PF13304.7,AAA_21, 1, 4.1e-18, 0.888, 0.99	PF13175.7, AAA_15, 4.8e-27, 0.948, 0.997 | PF13304.7, AAA_21, 4.1e-18, 0.888, 0.99
1	NZ_JAATNA010000002.1	brex_type_I	WP_001193068.1	PDLC02506	BrxL_00002	BrxL	0	0	0.968	0.991	336147	338231	-	protease Lon-related BREX system protein BrxL [Enterobacteriaceae]	306	468	PDLC02505,BrxL_00001, 1, 2.4e-83, 0.656, 0.965 | PDLC02506,BrxL_00002, 1, 0, 0.968, 0.991 | PDLC02507,BrxL_00003, 1, 1.3e-55, 0.648, 0.934 | PDLC02508,BrxL_00004, 1, 2e-202, 0.687, 0.682 | PDLC02509,BrxL_00005, 1, 9.7e-37, 0.199, 0.258 | PDLC02509,BrxL_00005, 2, 9.4e-110, 0.47, 0.619	PDLC02506, BrxL_00002, 0, 0.968, 0.991 | PDLC02508, BrxL_00004, 2e-202, 0.687, 0.682 | PDLC02509, BrxL_00005, 9.4e-110, 0.47, 0.619 | PDLC02505, BrxL_00001, 2.4e-83, 0.656, 0.965 | PDLC02507, BrxL_00003, 1.3e-55, 0.648, 0.934
1	NZ_JAATNA010000002.1	brex_type_I	WP_001738657.1	PDLC02547	PglZ_00006	PglZ	0	0	0.999	0.999	338242	340839	-	BREX-1 system phosphatase PglZ type A [Salmonella]	307	468	PDLC02547,PglZ_00006, 1, 0, 0.999, 0.999 | PDLC02548,PglZ_00007, 1, 1.5e-21, 0.548, 0.484 | PDLC02551,PglZ_00010, 1, 3.3e-59, 0.946, 0.94 | PDLC02553,PglZ_00012, 1, 84, 0.207, 0.212 | PDLC02553,PglZ_00012, 2, 3.5e-56, 0.54, 0.544 | PDLC02557,PglZ_00016, 1, 7e-73, 0.988, 0.992 | PDLC02559,PglZ_00018, 1, 6.6e-23, 0.62, 0.605 | PDLC02561,PglZ_00020, 1, 0.9, 0.06, 0.063 | PDLC02561,PglZ_00020, 2, 1.1…	PDLC02547, PglZ_00006, 0, 0.999, 0.999 | PDLC02564, PglZ_00023, 2e-225, 0.992, 0.981 | PDLC02563, PglZ_00022, 3.8e-115, 0.987, 0.988 | PDLC02557, PglZ_00016, 7e-73, 0.988, 0.992 | PDLC02551, PglZ_00010, 3.3e-59, 0.946, 0.94
1	NZ_JAATNA010000002.1	brex_type_I	pseudo_subNP_463354.1	PDLC02521	PglX_00007	PglX	0	0	0.992	0.995	342732	346409	-	type II restriction enzyme methylase subunit [Salmonella enterica subsp. enterica serovar Typhimurium str. LT2]	310	468	PDLC02515,PglX_00001, 1, 1.7e-13, 0.09, 0.757 | PDLC02515,PglX_00001, 2, 3700, 0.012, 0.104 | PDLC02516,PglX_00002, 1, 2.1e-165, 0.477, 0.96 | PDLC02517,PglX_00003, 1, 2.4e-149, 0.584, 0.966 | PDLC02518,PglX_00004, 1, 1.8e-69, 0.909, 0.789 | PDLC02519,PglX_00005, 1, 75, 0.017, 0.017 | PDLC02519,PglX_00005, 2, 7.2e-61, 0.591, 0.595 | PDLC02519,PglX_00005, 3, 0.23, 0.092, 0.088 | PDLC02520,PglX_000…	PDLC02521, PglX_00007, 0, 0.992, 0.995 | PDLC02525, PglX_00011, 5.3e-189, 0.516, 0.964 | PDLC02524, PglX_00010, 1.8e-171, 0.563, 0.945 | PDLC02516, PglX_00002, 2.1e-165, 0.477, 0.96 | PDLC02517, PglX_00003, 2.4e-149, 0.584, 0.966
1	NZ_JAATNA010000002.1	brex_type_I	WP_001019652.1	PDLC02471	BrxC_00001	BrxC	0	0	0.999	0.999	346455	350096	-	BREX system P-loop protein BrxC [Salmonella]	311	468	PDLC02471,BrxC_00001, 1, 0, 0.999, 0.999 | PDLC02474,BrxC_00004, 1, 0.0043, 0.068, 0.065 | PDLC02474,BrxC_00004, 2, 330, 0.044, 0.045 | PDLC02474,BrxC_00004, 3, 3.8e-25, 0.268, 0.279 | PDLC02474,BrxC_00004, 4, 420, 0.026, 0.025 | PDLC02476,BrxC_00006, 1, 1e-66, 0.462, 0.466 | PDLC02476,BrxC_00006, 2, 0.01, 0.279, 0.289 | PDLC02479,BrxC_00009, 1, 2.7e-253, 0.998, 0.998 | PDLC02483,BrxC_00013, 1, 3…	PDLC02471, BrxC_00001, 0, 0.999, 0.999 | PDLC02479, BrxC_00009, 2.7e-253, 0.998, 0.998 | PDLC02491, BrxC_00021, 1.8e-237, 0.636, 0.982 | PDLC02476, BrxC_00006, 1e-66, 0.462, 0.466 | PDLC02484, BrxC_00014, 2.8e-58, 0.492, 0.517
1	NZ_JAATNA010000002.1	brex_type_I	WP_131189145.1	PDLC02463	BrxB_00005	BrxB	3.4e-68	3.7e-68	0.937	0.943	350108	350683	-	DUF1788 domain-containing protein [Salmonella enterica]	312	468	PDLC02459,BrxB_00001, 1, 1.9e-06, 0.791, 0.837 | PDLC02461,BrxB_00003, 1, 3.4e-08, 0.796, 0.765 | PDLC02462,BrxB_00004, 1, 8.1e-07, 0.77, 0.807 | PDLC02463,BrxB_00005, 1, 3.7e-68, 0.937, 0.943 | PDLC02466,BrxB_00008, 1, 4.3e-19, 0.89, 0.914 | PDLC02467,BrxB_00009, 1, 9.5e-07, 0.743, 0.746 | PDLC02468,BrxB_00010, 1, 1.1e-16, 0.634, 0.941 | PDLC02469,BrxB_00011, 1, 4.5e-07, 0.77, 0.783	PDLC02463, BrxB_00005, 3.7e-68, 0.937, 0.943 | PDLC02466, BrxB_00008, 4.3e-19, 0.89, 0.914 | PDLC02468, BrxB_00010, 1.1e-16, 0.634, 0.941 | PDLC02461, BrxB_00003, 3.4e-08, 0.796, 0.765 | PDLC02469, BrxB_00011, 4.5e-07, 0.77, 0.783
1	NZ_JAATNA010000002.1	brex_type_I	WP_001740084.1	PDLC02439	BrxA_00003	BrxA	6e-110	6.6e-110	0.995	0.995	350707	351309	-	DUF1819 family protein [Salmonella]	313	468	PDLC02438,BrxA_00002, 1, 1.8e-08, 0.835, 0.835 | PDLC02439,BrxA_00003, 1, 6.6e-110, 0.995, 0.995 | PDLC02440,BrxA_00004, 1, 3.5e-06, 0.745, 0.749 | PDLC02441,BrxA_00005, 1, 1.1e-42, 0.93, 0.89 | PDLC02443,BrxA_00007, 1, 8.8e-26, 0.895, 0.872 | PDLC02445,BrxA_00009, 1, 1.7e-07, 0.48, 0.366 | PDLC02446,BrxA_00010, 1, 2e-05, 0.755, 0.72 | PDLC02446,BrxA_00010, 2, 5, 0.28, 0.265 | PDLC02447,BrxA_0001…	PDLC02439, BrxA_00003, 6.6e-110, 0.995, 0.995 | PDLC02457, BrxA_00021, 7.4e-46, 0.925, 0.92 | PDLC02441, BrxA_00005, 1.1e-42, 0.93, 0.89 | PDLC02443, BrxA_00007, 8.8e-26, 0.895, 0.872 | PDLC02451, BrxA_00015, 1.4e-24, 0.91, 0.91
2	NZ_JAATNA010000002.1	RM_type_I	WP_000014001.1	TEMP00152	Specificity_I_00118	Specificity_I	6.1e-183	6.8e-183	0.998	0.998	377077	378486	-	type-1 restriction enzyme StySJI specificity protein [Salmonella]	340	468	TEMP00015,MTase_I_00015, 1, 0.13, 0.245, 0.112 | TEMP00015,MTase_I_00015, 2, 0.026, 0.39, 0.18 | TEMP00021,MTase_I_00021, 1, 5.6, 0.237, 0.116 | TEMP00021,MTase_I_00021, 2, 7.3e-05, 0.254, 0.133 | TEMP00037,Specificity_I_00003, 1, 1.6e-15, 0.608, 0.693 | TEMP00038,Specificity_I_00004, 1, 260, 0.058, 0.067 | TEMP00038,Specificity_I_00004, 2, 0.0041, 0.241, 0.282 | TEMP00039,Specificity_I_00005, 1,…	TEMP00152, Specificity_I_00118, 6.8e-183, 0.998, 0.998 | TEMP00110, Specificity_I_00076, 6.7e-103, 0.987, 0.837 | TEMP00172, Specificity_I_00138, 7.8e-103, 0.716, 0.728 | TEMP00145, Specificity_I_00111, 2.3e-59, 0.727, 0.761 | TEMP00055, Specificity_I_00021, 9.5e-53, 0.891, 0.924
2	NZ_JAATNA010000002.1	RM_type_I	WP_001063191.1	TEMP00009	MTase_I_00009	MTase_I	2.4e-231	2.8e-231	0.974	0.996	378483	380072	-	type I restriction-modification system methyltransferase [Salmonella]	341	468	TEMP00001,MTase_I_00001, 1, 1e-10, 0.321, 0.22 | TEMP00001,MTase_I_00001, 2, 2.6, 0.119, 0.079 | TEMP00001,MTase_I_00001, 3, 6.2e-05, 0.159, 0.113 | TEMP00002,MTase_I_00002, 1, 1.4, 0.076, 0.042 | TEMP00002,MTase_I_00002, 2, 1e-20, 0.503, 0.278 | TEMP00003,MTase_I_00003, 1, 4, 0.117, 0.146 | TEMP00003,MTase_I_00003, 2, 1.5e-08, 0.476, 0.627 | TEMP00004,MTase_I_00004, 1, 1.7e-83, 0.8, 0.888 | TEMP…	TEMP00009, MTase_I_00009, 2.8e-231, 0.974, 0.996 | TEMP00004, MTase_I_00004, 1.7e-83, 0.8, 0.888 | TEMP00008, MTase_I_00008, 9.6e-60, 0.758, 0.67 | TEMP00019, MTase_I_00019, 1.6e-40, 0.509, 0.411 | TEMP00010, MTase_I_00010, 5.6e-32, 0.677, 0.449
2	NZ_JAATNA010000002.1	RM_type_I	WP_001043484.1	TEMP00025	REase_I_00003	REase_I	0	0	0.999	0.998	380230	383739	-	type I restriction-modification system endonuclease [Salmonella]	342	468	TEMP00025,REase_I_00003, 1, 0, 0.999, 0.998 | TEMP00028,REase_I_00006, 1, 1.6e-07, 0.156, 0.179 | TEMP00030,REase_I_00008, 1, 0.00012, 0.094, 0.102 | TEMP00030,REase_I_00008, 2, 0.017, 0.107, 0.101 | TEMP00030,REase_I_00008, 3, 2e-40, 0.38, 0.38 | TEMP00031,REase_I_00009, 1, 4700, 0.056, 0.065 | TEMP00031,REase_I_00009, 2, 260, 0.038, 0.042 | TEMP00031,REase_I_00009, 3, 3.3e-09, 0.098, 0.117 | TE…	TEMP00025, REase_I_00003, 0, 0.999, 0.998 | TEMP00032, REase_I_00010, 2e-49, 0.347, 0.467 | TEMP00030, REase_I_00008, 2e-40, 0.38, 0.38 | TEMP00031, REase_I_00009, 3.3e-09, 0.098, 0.117 | TEMP00028, REase_I_00006, 1.6e-07, 0.156, 0.179
3	NZ_JAATNA010000002.1	RM_type_IV	WP_000290512.1	TEMP00640	mREase_IV_00003	mREase_IV	1.4e-136	1.5e-136	0.997	0.991	383937	384851	+	restriction endonuclease [Salmonella]	343	468	TEMP00640,mREase_IV_00003, 1, 1.5e-136, 0.997, 0.991 | TEMP00646,mREase_IV_00009, 1, 7.6e-08, 0.391, 0.211	TEMP00640, mREase_IV_00003, 1.5e-136, 0.997, 0.991 | TEMP00646, mREase_IV_00009, 7.6e-08, 0.391, 0.211
4	NZ_JAATNA010000004.1	RM_type_III	WP_000910371.1	TEMP00624	MTase_III_00010	MTase_III	0	0	0.998	0.998	67539	69497	+	site-specific DNA-methyltransferase [Salmonella]	68	463	TEMP00615,MTase_III_00001, 1, 2.9e-09, 0.239, 0.159 | TEMP00615,MTase_III_00001, 2, 16, 0.061, 0.041 | TEMP00616,MTase_III_00002, 1, 9e-16, 0.278, 0.287 | TEMP00616,MTase_III_00002, 2, 0.00078, 0.058, 0.062 | TEMP00617,MTase_III_00003, 1, 8.5e-144, 0.752, 0.792 | TEMP00618,MTase_III_00004, 1, 2.3e-13, 0.084, 0.078 | TEMP00618,MTase_III_00004, 2, 1.4e-21, 0.15, 0.141 | TEMP00618,MTase_III_00004, 3…	TEMP00624, MTase_III_00010, 0, 0.998, 0.998 | TEMP00617, MTase_III_00003, 8.5e-144, 0.752, 0.792 | TEMP00620, MTase_III_00006, 3.7e-85, 0.71, 0.877 | TEMP00627, MTase_III_00013, 1.3e-83, 0.589, 0.71 | TEMP00626, MTase_III_00012, 4.5e-69, 0.712, 0.998
4	NZ_JAATNA010000004.1	RM_type_III	WP_001651666.1	TEMP00632	REase_III_00003	REase_III	0	0	0.995	0.997	69507	72479	+	type III restriction-modification system endonuclease [Salmonella]	69	463	TEMP00630,REase_III_00001, 1, 130, 0.036, 0.036 | TEMP00630,REase_III_00001, 2, 2.9e-33, 0.241, 0.205 | TEMP00630,REase_III_00001, 3, 3.5e-42, 0.604, 0.593 | TEMP00631,REase_III_00002, 1, 1.5e-05, 0.039, 0.045 | TEMP00631,REase_III_00002, 2, 160, 0.07, 0.075 | TEMP00632,REase_III_00003, 1, 0, 0.995, 0.997 | TEMP00633,REase_III_00004, 1, 0.77, 0.041, 0.045 | TEMP00633,REase_III_00004, 2, 0.046, 0.…	TEMP00632, REase_III_00003, 0, 0.995, 0.997 | TEMP00630, REase_III_00001, 3.5e-42, 0.604, 0.593 | TEMP00631, REase_III_00002, 1.5e-05, 0.039, 0.045 | TEMP00634, REase_III_00005, 0.025, 0.052, 0.06 | TEMP00636, REase_III_00007, 0.029, 0.045, 0.051
5	NZ_JAATNA010000020.1	RM_type_II	WP_001157322.1	TEMP00344	MTase_II_00147	MTase_II	5.6e-248	6.3e-248	0.996	0.996	32387	33817	+	DNA cytosine methyltransferase [Salmonella]	46	79	TEMP00200,MTase_II_00003, 1, 7.7e-08, 0.088, 0.06 | TEMP00200,MTase_II_00003, 2, 2.7e-25, 0.258, 0.151 | TEMP00200,MTase_II_00003, 3, 2.4e-07, 0.099, 0.061 | TEMP00203,MTase_II_00006, 1, 1.5e-24, 0.405, 0.322 | TEMP00203,MTase_II_00006, 2, 0.062, 0.095, 0.08 | TEMP00206,MTase_II_00009, 1, 7.5e-08, 0.42, 0.443 | TEMP00208,MTase_II_00011, 1, 1.9e-13, 0.309, 0.221 | TEMP00208,MTase_II_00011, 2, 4.1,…	TEMP00344, MTase_II_00147, 6.3e-248, 0.996, 0.996 | TEMP00255, MTase_II_00058, 3.9e-90, 0.794, 0.801 | TEMP00361, MTase_II_00164, 2.1e-48, 0.771, 0.951 | TEMP00225, MTase_II_00028, 5e-43, 0.437, 0.413 | TEMP00269, MTase_II_00072, 6.2e-32, 0.418, 0.914
5	NZ_JAATNA010000020.1	RM_type_II	WP_000785978.1	TEMP00380	NEase_II_00006	REase_II	4.6e-98	5.1e-98	0.994	0.994	33798	34268	+	very short patch repair endonuclease [Salmonella]	47	79	TEMP00380,NEase_II_00006, 1, 5.1e-98, 0.994, 0.994	TEMP00380, NEase_II_00006, 5.1e-98, 0.994, 0.994
1	NZ_JAATNA010000018.1	retron_II-A	NA	-	TypeIA_IIAI	msr-msd	1.1e-26	NA	NA	NA	32655	32812	+	msr-msd identified by match to covariance model: TypeIA_IIAI	27.011	71	NA	NA
1	NZ_JAATNA010000018.1	retron_II-A	WP_000461381.1	PDLC02928	retron_type_II_A1_ndt_cluster42_2	NDT_II-A	1.1e-91	1.2e-91	0.95	0.989	32888	33850	+	retron St85 family effector protein [Salmonella]	28	71	PDLC02928,retron_type_II_A1_ndt_cluster42_2, 1, 1.2e-91, 0.95, 0.989 | PDLC02929,retron_type_II_A2_ndt_cluster42_3, 1, 0.00024, 0.194, 0.322 | PDLC02930,retron_type_II_A3_ndt_cluster42_1, 1, 5.7e-25, 0.7, 0.772	PDLC02928, retron_type_II_A1_ndt_cluster42_2, 1.2e-91, 0.95, 0.989 | PDLC02930, retron_type_II_A3_ndt_cluster42_1, 5.7e-25, 0.7, 0.772 | PDLC02929, retron_type_II_A2_ndt_cluster42_3, 0.00024, 0.194, 0.322
1	NZ_JAATNA010000018.1	retron_II-A	WP_000353754.1	PDLC02939	retron_II-A1	RT_II-A	7.4e-124	8.5e-124	0.984	0.993	33850	34785	+	retron St85 family RNA-directed DNA polymerase [Salmonella]	29	71	PDLC02939,retron_II-A1, 1, 8.5e-124, 0.984, 0.993 | PDLC02940,retron_II-A2, 1, 2.3e-55, 0.929, 0.572 | PDLC02941,retron_II-A3, 1, 7.8e-61, 0.955, 0.906	PDLC02939, retron_II-A1, 8.5e-124, 0.984, 0.993 | PDLC02941, retron_II-A3, 7.8e-61, 0.955, 0.906 | PDLC02940, retron_II-A2, 2.3e-55, 0.929, 0.572
2	NZ_JAATNA010000001.1	CRISPR_array	CRISPR001	NA	NA	CRISPR_array	NA	6.17	NA	NA	367864	369051	+	CRISPR001; repeat=GTGTTCCCCGCGCCAGCGGGGATAAACCG; score=6.17	343.01	625	NA	NA
1	NZ_JAATNA010000001.1	cas_type_I-E	pseudo_subNP_461865.1	PDLC01768	Cas3e_WP_058658455.1	Cas3e	8.3e-294	1e-293	0.609	0.996	376628	379291	+	CRISPR-associated helicase/endonuclease Cas3 [Salmonella enterica subsp. enterica serovar Typhimurium str. LT2]	350	625	PDLC01767,Cas3e_WP_189128522.1, 1, 1.6e-202, 0.957, 0.899 | PDLC01768,Cas3e_WP_058658455.1, 1, 1e-293, 0.609, 0.996	PDLC01768, Cas3e_WP_058658455.1, 1e-293, 0.609, 0.996 | PDLC01767, Cas3e_WP_189128522.1, 1.6e-202, 0.957, 0.899
1	NZ_JAATNA010000001.1	cas_type_I-E	WP_000368584.1	PDLC00999	casA_cse1	Cas8e	6.8e-186	7.7e-186	0.969	0.998	379303	380859	+	type I-E CRISPR-associated protein Cse1/CasA [Salmonella]	351	625	PDLC00999,casA_cse1, 1, 7.7e-186, 0.969, 0.998 | PDLC01282,cd09669, 1, 2e-166, 0.967, 0.998 | PDLC01342,cd09729, 1, 2.4e-123, 0.905, 0.998 | PDLC01622,pfam09481, 1, 2.1e-100, 0.873, 0.983	PDLC00999, casA_cse1, 7.7e-186, 0.969, 0.998 | PDLC01282, cd09669, 2e-166, 0.967, 0.998 | PDLC01342, cd09729, 2.4e-123, 0.905, 0.998 | PDLC01622, pfam09481, 2.1e-100, 0.873, 0.983
1	NZ_JAATNA010000001.1	cas_type_I-E	WP_000117946.1	PDLC01000	casB_cse2	Cas11e	2.8e-36	3.2e-36	0.882	0.994	380856	381416	+	type I-E CRISPR-associated protein Cse2/CasB [Salmonella]	352	625	PDLC01000,casB_cse2, 1, 3.2e-36, 0.882, 0.994 | PDLC01283,cd09670, 1, 1.5e-30, 0.887, 0.993 | PDLC01344,cd09731, 1, 5e-31, 0.817, 0.992 | PDLC01581,mkCas0194, 1, 0.00014, 0.898, 0.903 | PDLC01624,pfam09485, 1, 8.3e-26, 0.796, 0.984	PDLC01000, casB_cse2, 3.2e-36, 0.882, 0.994 | PDLC01344, cd09731, 5e-31, 0.817, 0.992 | PDLC01283, cd09670, 1.5e-30, 0.887, 0.993 | PDLC01624, pfam09485, 8.3e-26, 0.796, 0.984 | PDLC01581, mkCas0194, 0.00014, 0.898, 0.903
1	NZ_JAATNA010000001.1	cas_type_I-E	WP_000206415.1	PDLC00959	casC_Cse4	Cas7e	3.8e-120	4.3e-120	0.915	0.997	381430	382488	+	type I-E CRISPR-associated protein Cas7/Cse4/CasC [Salmonella]	353	625	PDLC00959,casC_Cse4, 1, 4.3e-120, 0.915, 0.997 | PDLC01259,cd09646, 1, 6.9e-115, 0.915, 0.997 | PDLC01620,pfam09344, 1, 5.5e-98, 0.935, 0.934	PDLC00959, casC_Cse4, 4.3e-120, 0.915, 0.997 | PDLC01259, cd09646, 6.9e-115, 0.915, 0.997 | PDLC01620, pfam09344, 5.5e-98, 0.935, 0.934
1	NZ_JAATNA010000001.1	cas_type_I-E	WP_000085114.1	PDLC01369	cd09756	Cas5e	1.4e-48	1.7e-48	0.718	0.975	382499	383245	+	type I-E CRISPR-associated protein Cas5/CasD [Salmonella]	354	625	PDLC00949,casD_Cas5e, 1, 8e-44, 0.927, 0.987 | PDLC01258,cd09645, 1, 4.5e-48, 0.714, 0.97 | PDLC01369,cd09756, 1, 1.7e-48, 0.718, 0.975	PDLC01369, cd09756, 1.7e-48, 0.718, 0.975 | PDLC01258, cd09645, 4.5e-48, 0.714, 0.97 | PDLC00949, casD_Cas5e, 8e-44, 0.927, 0.987
1	NZ_JAATNA010000001.1	cas_type_I-E	WP_194242297.1	PDLC00954	casE_Cse3	Cas6e	9.4e-72	1e-71	0.952	0.957	383248	383877	+	type I-E CRISPR-associated protein Cas6/Cse3/CasE [Salmonella]	355	625	PDLC00954,casE_Cse3, 1, 1e-71, 0.952, 0.957 | PDLC01277,cd09664, 1, 7.9e-58, 0.919, 0.937 | PDLC01340,cd09727, 1, 2.7e-54, 0.904, 0.899	PDLC00954, casE_Cse3, 1e-71, 0.952, 0.957 | PDLC01277, cd09664, 7.9e-58, 0.919, 0.937 | PDLC01340, cd09727, 2.7e-54, 0.904, 0.899
1	NZ_JAATNA010000001.1	cas_type_I-E	WP_194242296.1	PDLC01744	Cas1e_WP_035839043.1	Cas1e	5.9e-117	7.2e-117	0.884	0.876	383838	384794	+	type I-E CRISPR-associated endonuclease Cas1e [Salmonella enterica]	356	625	PDLC00924,cas1_ECOLI, 1, 3e-114, 0.83, 0.985 | PDLC01744,Cas1e_WP_035839043.1, 1, 7.2e-117, 0.884, 0.876 | PDLC01745,Cas1e_WP_120372217.1, 1, 1.8e-59, 0.83, 0.941 | PDLC01746,Cas1e_WP_162621937.1, 1, 4.8e-98, 0.506, 0.994	PDLC01744, Cas1e_WP_035839043.1, 7.2e-117, 0.884, 0.876 | PDLC00924, cas1_ECOLI, 3e-114, 0.83, 0.985 | PDLC01746, Cas1e_WP_162621937.1, 4.8e-98, 0.506, 0.994 | PDLC01745, Cas1e_WP_120372217.1, 1.8e-59, 0.83, 0.941
1	NZ_JAATNA010000001.1	cas_type_I-E	WP_001518648.1	PDLC01752	Cas2e_WP_051024046.1	Cas2e	1e-42	1.1e-42	0.928	0.774	384794	385087	+	type I-E CRISPR-associated endoribonuclease Cas2 [Enterobacteriaceae]	357	625	PDLC00934,cas_CT1978, 1, 3.6e-39, 0.876, 0.989 | PDLC01752,Cas2e_WP_051024046.1, 1, 1.1e-42, 0.928, 0.774 | PDLC01753,Cas2e_WP_128219160.1, 1, 7.6e-28, 0.938, 0.892 | PDLC01754,Cas2e_WP_012568472.1, 1, 1e-15, 0.907, 0.959 | PDLC01755,Cas2e_WP_081586257.1, 1, 4.6e-13, 0.897, 0.632	PDLC01752, Cas2e_WP_051024046.1, 1.1e-42, 0.928, 0.774 | PDLC00934, cas_CT1978, 3.6e-39, 0.876, 0.989 | PDLC01753, Cas2e_WP_128219160.1, 7.6e-28, 0.938, 0.892 | PDLC01754, Cas2e_WP_012568472.1, 1e-15, 0.907, 0.959 | PDLC01755, Cas2e_WP_081586257.1, 4.6e-13, 0.897, 0.632
2	NZ_JAATNA010000001.1	CRISPR_array	CRISPR002	NA	NA	CRISPR_array	NA	6.24	NA	NA	385184	385701	+	CRISPR002; repeat=GTGTTCCCCGCGCCAGCGGGGATAAACCG; score=6.24	357.02	625	NA	NA
1	NZ_JAACOT010000002.1	RM_type_III	WP_001651666.1	TEMP00632	REase_III_00003	REase_III	0	0	0.995	0.997	357921	360893	-	type III restriction-modification system endonuclease [Salmonella]	337	442	TEMP00630,REase_III_00001, 1, 130, 0.036, 0.036 | TEMP00630,REase_III_00001, 2, 2.9e-33, 0.241, 0.205 | TEMP00630,REase_III_00001, 3, 3.5e-42, 0.604, 0.593 | TEMP00631,REase_III_00002, 1, 1.5e-05, 0.039, 0.045 | TEMP00631,REase_III_00002, 2, 160, 0.07, 0.075 | TEMP00632,REase_III_00003, 1, 0, 0.995, 0.997 | TEMP00633,REase_III_00004, 1, 0.77, 0.041, 0.045 | TEMP00633,REase_III_00004, 2, 0.045, 0.…	TEMP00632, REase_III_00003, 0, 0.995, 0.997 | TEMP00630, REase_III_00001, 3.5e-42, 0.604, 0.593 | TEMP00631, REase_III_00002, 1.5e-05, 0.039, 0.045 | TEMP00634, REase_III_00005, 0.025, 0.052, 0.06 | TEMP00636, REase_III_00007, 0.028, 0.045, 0.051
1	NZ_JAACOT010000002.1	RM_type_III	WP_000910371.1	TEMP00624	MTase_III_00010	MTase_III	0	0	0.998	0.998	360903	362861	-	site-specific DNA-methyltransferase [Salmonella]	338	442	TEMP00615,MTase_III_00001, 1, 2.9e-09, 0.239, 0.159 | TEMP00615,MTase_III_00001, 2, 16, 0.061, 0.041 | TEMP00616,MTase_III_00002, 1, 9e-16, 0.278, 0.287 | TEMP00616,MTase_III_00002, 2, 0.00078, 0.058, 0.062 | TEMP00617,MTase_III_00003, 1, 8.5e-144, 0.752, 0.792 | TEMP00618,MTase_III_00004, 1, 2.3e-13, 0.084, 0.078 | TEMP00618,MTase_III_00004, 2, 1.4e-21, 0.15, 0.141 | TEMP00618,MTase_III_00004, 3…	TEMP00624, MTase_III_00010, 0, 0.998, 0.998 | TEMP00617, MTase_III_00003, 8.5e-144, 0.752, 0.792 | TEMP00620, MTase_III_00006, 3.7e-85, 0.71, 0.877 | TEMP00627, MTase_III_00013, 1.3e-83, 0.589, 0.71 | TEMP00626, MTase_III_00012, 4.5e-69, 0.712, 0.998
2	NZ_JAACOT010000003.1	brex_type_I	WP_001193068.1	PDLC02506	BrxL_00002	BrxL	0	0	0.968	0.991	236247	238331	-	protease Lon-related BREX system protein BrxL [Enterobacteriaceae]	227	389	PDLC02505,BrxL_00001, 1, 2.4e-83, 0.656, 0.965 | PDLC02506,BrxL_00002, 1, 0, 0.968, 0.991 | PDLC02507,BrxL_00003, 1, 1.3e-55, 0.648, 0.934 | PDLC02508,BrxL_00004, 1, 2e-202, 0.687, 0.682 | PDLC02509,BrxL_00005, 1, 9.6e-37, 0.199, 0.258 | PDLC02509,BrxL_00005, 2, 9.4e-110, 0.47, 0.619	PDLC02506, BrxL_00002, 0, 0.968, 0.991 | PDLC02508, BrxL_00004, 2e-202, 0.687, 0.682 | PDLC02509, BrxL_00005, 9.4e-110, 0.47, 0.619 | PDLC02505, BrxL_00001, 2.4e-83, 0.656, 0.965 | PDLC02507, BrxL_00003, 1.3e-55, 0.648, 0.934
2	NZ_JAACOT010000003.1	brex_type_I	WP_001738657.1	PDLC02547	PglZ_00006	PglZ	0	0	0.999	0.999	238342	240939	-	BREX-1 system phosphatase PglZ type A [Salmonella]	228	389	PDLC02547,PglZ_00006, 1, 0, 0.999, 0.999 | PDLC02548,PglZ_00007, 1, 1.5e-21, 0.548, 0.484 | PDLC02551,PglZ_00010, 1, 3.3e-59, 0.946, 0.94 | PDLC02553,PglZ_00012, 1, 84, 0.207, 0.212 | PDLC02553,PglZ_00012, 2, 3.5e-56, 0.54, 0.544 | PDLC02557,PglZ_00016, 1, 7e-73, 0.988, 0.992 | PDLC02559,PglZ_00018, 1, 6.6e-23, 0.62, 0.605 | PDLC02561,PglZ_00020, 1, 0.9, 0.06, 0.063 | PDLC02561,PglZ_00020, 2, 1.1…	PDLC02547, PglZ_00006, 0, 0.999, 0.999 | PDLC02564, PglZ_00023, 2e-225, 0.992, 0.981 | PDLC02563, PglZ_00022, 3.8e-115, 0.987, 0.988 | PDLC02557, PglZ_00016, 7e-73, 0.988, 0.992 | PDLC02551, PglZ_00010, 3.3e-59, 0.946, 0.94
2	NZ_JAACOT010000003.1	brex_type_I	WP_001095590.1	PDLC02521	PglX_00007	PglX	0	0	0.992	0.995	242832	246509	-	BREX-1 system adenine-specific DNA-methyltransferase PglX [Salmonella enterica]	231	389	PDLC02515,PglX_00001, 1, 1.7e-13, 0.09, 0.757 | PDLC02515,PglX_00001, 2, 3700, 0.012, 0.104 | PDLC02516,PglX_00002, 1, 3e-165, 0.477, 0.96 | PDLC02517,PglX_00003, 1, 4.5e-149, 0.584, 0.966 | PDLC02518,PglX_00004, 1, 5e-69, 0.909, 0.789 | PDLC02519,PglX_00005, 1, 75, 0.017, 0.017 | PDLC02519,PglX_00005, 2, 1e-60, 0.591, 0.595 | PDLC02519,PglX_00005, 3, 0.23, 0.092, 0.088 | PDLC02520,PglX_00006, 1,…	PDLC02521, PglX_00007, 0, 0.992, 0.995 | PDLC02525, PglX_00011, 5.3e-189, 0.516, 0.964 | PDLC02524, PglX_00010, 8.8e-171, 0.562, 0.943 | PDLC02516, PglX_00002, 3e-165, 0.477, 0.96 | PDLC02517, PglX_00003, 4.5e-149, 0.584, 0.966
2	NZ_JAACOT010000003.1	brex_type_I	WP_001019652.1	PDLC02471	BrxC_00001	BrxC	0	0	0.999	0.999	246555	250196	-	BREX system P-loop protein BrxC [Salmonella]	232	389	PDLC02471,BrxC_00001, 1, 0, 0.999, 0.999 | PDLC02474,BrxC_00004, 1, 0.0043, 0.068, 0.065 | PDLC02474,BrxC_00004, 2, 330, 0.044, 0.045 | PDLC02474,BrxC_00004, 3, 3.8e-25, 0.268, 0.279 | PDLC02474,BrxC_00004, 4, 420, 0.026, 0.025 | PDLC02476,BrxC_00006, 1, 1e-66, 0.462, 0.466 | PDLC02476,BrxC_00006, 2, 0.01, 0.279, 0.289 | PDLC02479,BrxC_00009, 1, 2.7e-253, 0.998, 0.998 | PDLC02483,BrxC_00013, 1, 3…	PDLC02471, BrxC_00001, 0, 0.999, 0.999 | PDLC02479, BrxC_00009, 2.7e-253, 0.998, 0.998 | PDLC02491, BrxC_00021, 1.8e-237, 0.636, 0.982 | PDLC02476, BrxC_00006, 1e-66, 0.462, 0.466 | PDLC02484, BrxC_00014, 2.8e-58, 0.492, 0.517
2	NZ_JAACOT010000003.1	brex_type_I	WP_131189145.1	PDLC02463	BrxB_00005	BrxB	3.4e-68	3.7e-68	0.937	0.943	250208	250783	-	DUF1788 domain-containing protein [Salmonella]	233	389	PDLC02459,BrxB_00001, 1, 1.9e-06, 0.791, 0.837 | PDLC02461,BrxB_00003, 1, 3.4e-08, 0.796, 0.765 | PDLC02462,BrxB_00004, 1, 8e-07, 0.77, 0.807 | PDLC02463,BrxB_00005, 1, 3.7e-68, 0.937, 0.943 | PDLC02466,BrxB_00008, 1, 4.3e-19, 0.89, 0.914 | PDLC02467,BrxB_00009, 1, 9.5e-07, 0.743, 0.746 | PDLC02468,BrxB_00010, 1, 1.1e-16, 0.634, 0.941 | PDLC02469,BrxB_00011, 1, 4.5e-07, 0.77, 0.783	PDLC02463, BrxB_00005, 3.7e-68, 0.937, 0.943 | PDLC02466, BrxB_00008, 4.3e-19, 0.89, 0.914 | PDLC02468, BrxB_00010, 1.1e-16, 0.634, 0.941 | PDLC02461, BrxB_00003, 3.4e-08, 0.796, 0.765 | PDLC02469, BrxB_00011, 4.5e-07, 0.77, 0.783
2	NZ_JAACOT010000003.1	brex_type_I	WP_001740084.1	PDLC02439	BrxA_00003	BrxA	6e-110	6.6e-110	0.995	0.995	250807	251409	-	DUF1819 family protein [Salmonella]	234	389	PDLC02438,BrxA_00002, 1, 1.8e-08, 0.835, 0.835 | PDLC02439,BrxA_00003, 1, 6.6e-110, 0.995, 0.995 | PDLC02440,BrxA_00004, 1, 3.5e-06, 0.745, 0.749 | PDLC02441,BrxA_00005, 1, 1.1e-42, 0.93, 0.89 | PDLC02443,BrxA_00007, 1, 8.8e-26, 0.895, 0.872 | PDLC02445,BrxA_00009, 1, 1.7e-07, 0.48, 0.366 | PDLC02446,BrxA_00010, 1, 2e-05, 0.755, 0.72 | PDLC02446,BrxA_00010, 2, 5, 0.28, 0.265 | PDLC02447,BrxA_0001…	PDLC02439, BrxA_00003, 6.6e-110, 0.995, 0.995 | PDLC02457, BrxA_00021, 7.4e-46, 0.925, 0.92 | PDLC02441, BrxA_00005, 1.1e-42, 0.93, 0.89 | PDLC02443, BrxA_00007, 8.8e-26, 0.895, 0.872 | PDLC02451, BrxA_00015, 1.4e-24, 0.91, 0.91
3	NZ_JAACOT010000003.1	RM_type_I	WP_000014001.1	TEMP00152	Specificity_I_00118	Specificity_I	6.1e-183	6.8e-183	0.998	0.998	277176	278585	-	type-1 restriction enzyme StySJI specificity protein [Salmonella]	261	389	TEMP00015,MTase_I_00015, 1, 0.13, 0.245, 0.112 | TEMP00015,MTase_I_00015, 2, 0.026, 0.39, 0.18 | TEMP00021,MTase_I_00021, 1, 5.6, 0.237, 0.116 | TEMP00021,MTase_I_00021, 2, 7.3e-05, 0.254, 0.133 | TEMP00037,Specificity_I_00003, 1, 1.6e-15, 0.608, 0.693 | TEMP00038,Specificity_I_00004, 1, 260, 0.058, 0.067 | TEMP00038,Specificity_I_00004, 2, 0.0041, 0.241, 0.282 | TEMP00039,Specificity_I_00005, 1,…	TEMP00152, Specificity_I_00118, 6.8e-183, 0.998, 0.998 | TEMP00110, Specificity_I_00076, 6.7e-103, 0.987, 0.837 | TEMP00172, Specificity_I_00138, 7.8e-103, 0.716, 0.728 | TEMP00145, Specificity_I_00111, 2.3e-59, 0.727, 0.761 | TEMP00055, Specificity_I_00021, 9.5e-53, 0.891, 0.924
3	NZ_JAACOT010000003.1	RM_type_I	WP_001063191.1	TEMP00009	MTase_I_00009	MTase_I	2.4e-231	2.7e-231	0.974	0.996	278582	280171	-	type I restriction-modification system methyltransferase [Salmonella]	262	389	TEMP00001,MTase_I_00001, 1, 1e-10, 0.321, 0.22 | TEMP00001,MTase_I_00001, 2, 2.6, 0.119, 0.079 | TEMP00001,MTase_I_00001, 3, 6.2e-05, 0.159, 0.113 | TEMP00002,MTase_I_00002, 1, 1.4, 0.076, 0.042 | TEMP00002,MTase_I_00002, 2, 1e-20, 0.503, 0.278 | TEMP00003,MTase_I_00003, 1, 4, 0.117, 0.146 | TEMP00003,MTase_I_00003, 2, 1.5e-08, 0.476, 0.627 | TEMP00004,MTase_I_00004, 1, 1.7e-83, 0.8, 0.888 | TEMP…	TEMP00009, MTase_I_00009, 2.7e-231, 0.974, 0.996 | TEMP00004, MTase_I_00004, 1.7e-83, 0.8, 0.888 | TEMP00008, MTase_I_00008, 9.5e-60, 0.758, 0.67 | TEMP00019, MTase_I_00019, 1.6e-40, 0.509, 0.411 | TEMP00010, MTase_I_00010, 5.6e-32, 0.677, 0.449
3	NZ_JAACOT010000003.1	RM_type_I	WP_001043484.1	TEMP00025	REase_I_00003	REase_I	0	0	0.999	0.998	280329	283838	-	type I restriction-modification system endonuclease [Salmonella]	263	389	TEMP00025,REase_I_00003, 1, 0, 0.999, 0.998 | TEMP00028,REase_I_00006, 1, 1.6e-07, 0.156, 0.179 | TEMP00030,REase_I_00008, 1, 0.00012, 0.094, 0.102 | TEMP00030,REase_I_00008, 2, 0.017, 0.107, 0.101 | TEMP00030,REase_I_00008, 3, 2e-40, 0.38, 0.38 | TEMP00031,REase_I_00009, 1, 4700, 0.056, 0.065 | TEMP00031,REase_I_00009, 2, 260, 0.038, 0.042 | TEMP00031,REase_I_00009, 3, 3.3e-09, 0.098, 0.117 | TE…	TEMP00025, REase_I_00003, 0, 0.999, 0.998 | TEMP00032, REase_I_00010, 2e-49, 0.347, 0.467 | TEMP00030, REase_I_00008, 2e-40, 0.38, 0.38 | TEMP00031, REase_I_00009, 3.3e-09, 0.098, 0.117 | TEMP00028, REase_I_00006, 1.6e-07, 0.156, 0.179
4	NZ_JAACOT010000003.1	RM_type_IV	WP_000290512.1	TEMP00640	mREase_IV_00003	mREase_IV	1.4e-136	1.5e-136	0.997	0.991	284036	284950	+	restriction endonuclease [Salmonella]	264	389	TEMP00640,mREase_IV_00003, 1, 1.5e-136, 0.997, 0.991 | TEMP00646,mREase_IV_00009, 1, 7.6e-08, 0.391, 0.211	TEMP00640, mREase_IV_00003, 1.5e-136, 0.997, 0.991 | TEMP00646, mREase_IV_00009, 7.6e-08, 0.391, 0.211
5	NZ_JAACOT010000024.1	RM_type_II	WP_001157322.1	TEMP00344	MTase_II_00147	MTase_II	5.6e-248	6.3e-248	0.996	0.996	32210	33640	+	DNA cytosine methyltransferase [Salmonella]	46	78	TEMP00200,MTase_II_00003, 1, 7.7e-08, 0.088, 0.06 | TEMP00200,MTase_II_00003, 2, 2.7e-25, 0.258, 0.151 | TEMP00200,MTase_II_00003, 3, 2.4e-07, 0.099, 0.061 | TEMP00203,MTase_II_00006, 1, 1.5e-24, 0.405, 0.322 | TEMP00203,MTase_II_00006, 2, 0.062, 0.095, 0.08 | TEMP00206,MTase_II_00009, 1, 7.5e-08, 0.42, 0.443 | TEMP00208,MTase_II_00011, 1, 1.9e-13, 0.309, 0.221 | TEMP00208,MTase_II_00011, 2, 4.1,…	TEMP00344, MTase_II_00147, 6.3e-248, 0.996, 0.996 | TEMP00255, MTase_II_00058, 3.9e-90, 0.794, 0.801 | TEMP00361, MTase_II_00164, 2.1e-48, 0.771, 0.951 | TEMP00225, MTase_II_00028, 5e-43, 0.437, 0.413 | TEMP00269, MTase_II_00072, 6.2e-32, 0.418, 0.914
5	NZ_JAACOT010000024.1	RM_type_II	WP_000785978.1	TEMP00380	NEase_II_00006	REase_II	4.6e-98	5.1e-98	0.994	0.994	33621	34091	+	very short patch repair endonuclease [Salmonella]	47	78	TEMP00380,NEase_II_00006, 1, 5.1e-98, 0.994, 0.994	TEMP00380, NEase_II_00006, 5.1e-98, 0.994, 0.994
1	NZ_JAACOT010000021.1	retron_II-A	NA	-	TypeIA_IIAI	msr-msd	1.1e-26	NA	NA	NA	32553	32710	+	msr-msd identified by match to covariance model: TypeIA_IIAI	26.011	70	NA	NA
1	NZ_JAACOT010000021.1	retron_II-A	WP_000461381.1	PDLC02928	retron_type_II_A1_ndt_cluster42_2	NDT_II-A	1.1e-91	1.2e-91	0.95	0.989	32786	33748	+	retron St85 family effector protein [Salmonella]	27	70	PDLC02928,retron_type_II_A1_ndt_cluster42_2, 1, 1.2e-91, 0.95, 0.989 | PDLC02929,retron_type_II_A2_ndt_cluster42_3, 1, 0.00024, 0.194, 0.322 | PDLC02930,retron_type_II_A3_ndt_cluster42_1, 1, 5.7e-25, 0.7, 0.772	PDLC02928, retron_type_II_A1_ndt_cluster42_2, 1.2e-91, 0.95, 0.989 | PDLC02930, retron_type_II_A3_ndt_cluster42_1, 5.7e-25, 0.7, 0.772 | PDLC02929, retron_type_II_A2_ndt_cluster42_3, 0.00024, 0.194, 0.322
1	NZ_JAACOT010000021.1	retron_II-A	WP_000353754.1	PDLC02939	retron_II-A1	RT_II-A	7.4e-124	8.5e-124	0.984	0.993	33748	34683	+	retron St85 family RNA-directed DNA polymerase [Salmonella]	28	70	PDLC02939,retron_II-A1, 1, 8.5e-124, 0.984, 0.993 | PDLC02940,retron_II-A2, 1, 2.3e-55, 0.929, 0.572 | PDLC02941,retron_II-A3, 1, 7.8e-61, 0.955, 0.906	PDLC02939, retron_II-A1, 8.5e-124, 0.984, 0.993 | PDLC02941, retron_II-A3, 7.8e-61, 0.955, 0.906 | PDLC02940, retron_II-A2, 2.3e-55, 0.929, 0.572
2	NZ_JAACOT010000006.1	CRISPR_array	CRISPR001	NA	NA	CRISPR_array	NA	6.03	NA	NA	175258	176184	-	CRISPR001; repeat=GTGTTCCCCGCGCCAGCGGGGATAAACCG; score=6.03	173.01	191	NA	NA
1	NZ_JAACOT010000006.1	cas_type_I-E	WP_001518648.1	PDLC01752	Cas2e_WP_051024046.1	Cas2e	1e-42	1.1e-42	0.928	0.774	176281	176574	-	type I-E CRISPR-associated endoribonuclease Cas2 [Enterobacteriaceae]	174	191	PDLC00934,cas_CT1978, 1, 3.6e-39, 0.876, 0.989 | PDLC01752,Cas2e_WP_051024046.1, 1, 1.1e-42, 0.928, 0.774 | PDLC01753,Cas2e_WP_128219160.1, 1, 7.6e-28, 0.938, 0.892 | PDLC01754,Cas2e_WP_012568472.1, 1, 1e-15, 0.907, 0.959 | PDLC01755,Cas2e_WP_081586257.1, 1, 4.6e-13, 0.897, 0.632	PDLC01752, Cas2e_WP_051024046.1, 1.1e-42, 0.928, 0.774 | PDLC00934, cas_CT1978, 3.6e-39, 0.876, 0.989 | PDLC01753, Cas2e_WP_128219160.1, 7.6e-28, 0.938, 0.892 | PDLC01754, Cas2e_WP_012568472.1, 1e-15, 0.907, 0.959 | PDLC01755, Cas2e_WP_081586257.1, 4.6e-13, 0.897, 0.632
1	NZ_JAACOT010000006.1	cas_type_I-E	WP_194242296.1	PDLC01744	Cas1e_WP_035839043.1	Cas1e	5.9e-117	7.1e-117	0.884	0.876	176574	177530	-	type I-E CRISPR-associated endonuclease Cas1e [Salmonella]	175	191	PDLC00924,cas1_ECOLI, 1, 3e-114, 0.83, 0.985 | PDLC01744,Cas1e_WP_035839043.1, 1, 7.1e-117, 0.884, 0.876 | PDLC01745,Cas1e_WP_120372217.1, 1, 1.8e-59, 0.83, 0.941 | PDLC01746,Cas1e_WP_162621937.1, 1, 4.8e-98, 0.506, 0.994	PDLC01744, Cas1e_WP_035839043.1, 7.1e-117, 0.884, 0.876 | PDLC00924, cas1_ECOLI, 3e-114, 0.83, 0.985 | PDLC01746, Cas1e_WP_162621937.1, 4.8e-98, 0.506, 0.994 | PDLC01745, Cas1e_WP_120372217.1, 1.8e-59, 0.83, 0.941
1	NZ_JAACOT010000006.1	cas_type_I-E	WP_194242297.1	PDLC00954	casE_Cse3	Cas6e	9.4e-72	1e-71	0.952	0.957	177491	178120	-	type I-E CRISPR-associated protein Cas6/Cse3/CasE [Salmonella]	176	191	PDLC00954,casE_Cse3, 1, 1e-71, 0.952, 0.957 | PDLC01277,cd09664, 1, 7.9e-58, 0.919, 0.937 | PDLC01340,cd09727, 1, 2.7e-54, 0.904, 0.899	PDLC00954, casE_Cse3, 1e-71, 0.952, 0.957 | PDLC01277, cd09664, 7.9e-58, 0.919, 0.937 | PDLC01340, cd09727, 2.7e-54, 0.904, 0.899
1	NZ_JAACOT010000006.1	cas_type_I-E	WP_000085114.1	PDLC01369	cd09756	Cas5e	1.4e-48	1.7e-48	0.718	0.975	178123	178869	-	type I-E CRISPR-associated protein Cas5/CasD [Salmonella]	177	191	PDLC00949,casD_Cas5e, 1, 8e-44, 0.927, 0.987 | PDLC01258,cd09645, 1, 4.5e-48, 0.714, 0.97 | PDLC01369,cd09756, 1, 1.7e-48, 0.718, 0.975	PDLC01369, cd09756, 1.7e-48, 0.718, 0.975 | PDLC01258, cd09645, 4.5e-48, 0.714, 0.97 | PDLC00949, casD_Cas5e, 8e-44, 0.927, 0.987
1	NZ_JAACOT010000006.1	cas_type_I-E	WP_000206415.1	PDLC00959	casC_Cse4	Cas7e	3.8e-120	4.3e-120	0.915	0.997	178880	179938	-	type I-E CRISPR-associated protein Cas7/Cse4/CasC [Salmonella]	178	191	PDLC00959,casC_Cse4, 1, 4.3e-120, 0.915, 0.997 | PDLC01259,cd09646, 1, 6.9e-115, 0.915, 0.997 | PDLC01620,pfam09344, 1, 5.5e-98, 0.935, 0.934	PDLC00959, casC_Cse4, 4.3e-120, 0.915, 0.997 | PDLC01259, cd09646, 6.9e-115, 0.915, 0.997 | PDLC01620, pfam09344, 5.5e-98, 0.935, 0.934
1	NZ_JAACOT010000006.1	cas_type_I-E	WP_000117946.1	PDLC01000	casB_cse2	Cas11e	2.8e-36	3.2e-36	0.882	0.994	179952	180512	-	type I-E CRISPR-associated protein Cse2/CasB [Salmonella]	179	191	PDLC01000,casB_cse2, 1, 3.2e-36, 0.882, 0.994 | PDLC01283,cd09670, 1, 1.5e-30, 0.887, 0.993 | PDLC01344,cd09731, 1, 5e-31, 0.817, 0.992 | PDLC01581,mkCas0194, 1, 0.00014, 0.898, 0.903 | PDLC01624,pfam09485, 1, 8.3e-26, 0.796, 0.984	PDLC01000, casB_cse2, 3.2e-36, 0.882, 0.994 | PDLC01344, cd09731, 5e-31, 0.817, 0.992 | PDLC01283, cd09670, 1.5e-30, 0.887, 0.993 | PDLC01624, pfam09485, 8.3e-26, 0.796, 0.984 | PDLC01581, mkCas0194, 0.00014, 0.898, 0.903
1	NZ_JAACOT010000006.1	cas_type_I-E	WP_000368584.1	PDLC00999	casA_cse1	Cas8e	6.8e-186	7.7e-186	0.969	0.998	180509	182065	-	type I-E CRISPR-associated protein Cse1/CasA [Salmonella]	180	191	PDLC00999,casA_cse1, 1, 7.7e-186, 0.969, 0.998 | PDLC01282,cd09669, 1, 2e-166, 0.967, 0.998 | PDLC01342,cd09729, 1, 2.4e-123, 0.905, 0.998 | PDLC01622,pfam09481, 1, 2.1e-100, 0.873, 0.983	PDLC00999, casA_cse1, 7.7e-186, 0.969, 0.998 | PDLC01282, cd09669, 2e-166, 0.967, 0.998 | PDLC01342, cd09729, 2.4e-123, 0.905, 0.998 | PDLC01622, pfam09481, 2.1e-100, 0.873, 0.983
1	NZ_JAACOT010000006.1	cas_type_I-E	WP_223854591.1	PDLC01768	Cas3e_WP_058658455.1	Cas3e	7.7e-294	9.5e-294	0.624	0.996	182077	184674	-	CRISPR-associated helicase Cas3' [Salmonella enterica]	181	191	PDLC01767,Cas3e_WP_189128522.1, 1, 4.6e-199, 0.96, 0.885 | PDLC01768,Cas3e_WP_058658455.1, 1, 9.5e-294, 0.624, 0.996	PDLC01768, Cas3e_WP_058658455.1, 9.5e-294, 0.624, 0.996 | PDLC01767, Cas3e_WP_189128522.1, 4.6e-199, 0.96, 0.885
2	NZ_JAACOT010000006.1	CRISPR_array	CRISPR002	NA	NA	CRISPR_array	NA	6.16	NA	NA	192317	193626	-	CRISPR002; repeat=GTGTTCCCCGCGCCAGCGGGGATAAACCG; score=6.16	187.02	191	NA	NA
1	NZ_CP029837.1	tmn	WP_130525902.1	PDLC02220	Tmn_00001	Tmn	0	0	0.999	0.999	75824	79645	+	hypothetical protein [Enterobacteriaceae]	80	102	PDLC02220,Tmn_00001, 1, 0, 0.999, 0.999	PDLC02220, Tmn_00001, 0, 0.999, 0.999
1	NZ_CP029839.1	Paris	WP_001520831.1	PF13175.7	AAA_15	AriA	4e-27	4.9e-27	0.948	0.997	2894849	2896132	+	AAA family ATPase [Salmonella]	2772	4588	PF13175.7,AAA_15, 1, 4.9e-27, 0.948, 0.997 | PF13304.7,AAA_21, 1, 4.2e-18, 0.888, 0.99	PF13175.7, AAA_15, 4.9e-27, 0.948, 0.997 | PF13304.7, AAA_21, 4.2e-18, 0.888, 0.99
1	NZ_CP029839.1	Paris	WP_010989064.1	PF14491.7	DUF4435	AriB	4.7e-47	5.6e-47	0.831	0.987	2896177	2896995	+	DUF4435 domain-containing protein [Salmonella]	2773	4588	PF14491.7,DUF4435, 1, 5.6e-47, 0.831, 0.987	PF14491.7, DUF4435, 5.6e-47, 0.831, 0.987
4	NZ_CP029839.1	RM_type_III	WP_000910371.1	TEMP00624	MTase_III_00010	MTase_III	0	0	0.998	0.998	402802	404760	+	site-specific DNA-methyltransferase [Salmonella]	354	4588	TEMP00615,MTase_III_00001, 1, 3e-09, 0.239, 0.159 | TEMP00615,MTase_III_00001, 2, 16, 0.061, 0.041 | TEMP00616,MTase_III_00002, 1, 9.2e-16, 0.278, 0.287 | TEMP00616,MTase_III_00002, 2, 8e-04, 0.058, 0.062 | TEMP00617,MTase_III_00003, 1, 8.7e-144, 0.752, 0.792 | TEMP00618,MTase_III_00004, 1, 2.3e-13, 0.084, 0.078 | TEMP00618,MTase_III_00004, 2, 1.5e-21, 0.15, 0.141 | TEMP00618,MTase_III_00004, 3, …	TEMP00624, MTase_III_00010, 0, 0.998, 0.998 | TEMP00617, MTase_III_00003, 8.7e-144, 0.752, 0.792 | TEMP00620, MTase_III_00006, 3.7e-85, 0.71, 0.877 | TEMP00627, MTase_III_00013, 1.3e-83, 0.589, 0.71 | TEMP00626, MTase_III_00012, 4.7e-69, 0.712, 0.998
4	NZ_CP029839.1	RM_type_III	WP_001651666.1	TEMP00632	REase_III_00003	REase_III	0	0	0.995	0.997	404770	407742	+	type III restriction-modification system endonuclease [Salmonella]	355	4588	TEMP00630,REase_III_00001, 1, 130, 0.036, 0.036 | TEMP00630,REase_III_00001, 2, 2.9e-33, 0.241, 0.205 | TEMP00630,REase_III_00001, 3, 3.6e-42, 0.604, 0.593 | TEMP00631,REase_III_00002, 1, 1.5e-05, 0.039, 0.045 | TEMP00631,REase_III_00002, 2, 160, 0.07, 0.075 | TEMP00632,REase_III_00003, 1, 0, 0.995, 0.997 | TEMP00633,REase_III_00004, 1, 0.79, 0.041, 0.045 | TEMP00633,REase_III_00004, 2, 0.047, 0.…	TEMP00632, REase_III_00003, 0, 0.995, 0.997 | TEMP00630, REase_III_00001, 3.6e-42, 0.604, 0.593 | TEMP00631, REase_III_00002, 1.5e-05, 0.039, 0.045 | TEMP00634, REase_III_00005, 0.025, 0.052, 0.06 | TEMP00636, REase_III_00007, 0.029, 0.045, 0.051
3	NZ_CP029839.1	RM_type_II	WP_000785978.1	TEMP00380	NEase_II_00006	REase_II	4.7e-98	5.2e-98	0.994	0.994	2031443	2031913	-	very short patch repair endonuclease [Salmonella]	1948	4588	TEMP00380,NEase_II_00006, 1, 5.2e-98, 0.994, 0.994	TEMP00380, NEase_II_00006, 5.2e-98, 0.994, 0.994
3	NZ_CP029839.1	RM_type_II	WP_001157322.1	TEMP00344	MTase_II_00147	MTase_II	5.8e-248	6.4e-248	0.996	0.996	2031894	2033324	-	DNA cytosine methyltransferase [Salmonella]	1949	4588	TEMP00200,MTase_II_00003, 1, 7.9e-08, 0.088, 0.06 | TEMP00200,MTase_II_00003, 2, 2.7e-25, 0.258, 0.151 | TEMP00200,MTase_II_00003, 3, 2.5e-07, 0.099, 0.061 | TEMP00203,MTase_II_00006, 1, 1.5e-24, 0.405, 0.322 | TEMP00203,MTase_II_00006, 2, 0.064, 0.095, 0.08 | TEMP00206,MTase_II_00009, 1, 7.7e-08, 0.42, 0.443 | TEMP00208,MTase_II_00011, 1, 1.9e-13, 0.309, 0.221 | TEMP00208,MTase_II_00011, 2, 4.2,…	TEMP00344, MTase_II_00147, 6.4e-248, 0.996, 0.996 | TEMP00255, MTase_II_00058, 4e-90, 0.794, 0.801 | TEMP00361, MTase_II_00164, 2.1e-48, 0.771, 0.951 | TEMP00225, MTase_II_00028, 5.1e-43, 0.437, 0.413 | TEMP00269, MTase_II_00072, 6.3e-32, 0.418, 0.914
1	NZ_CP029839.1	brex_type_I	WP_001193068.1	PDLC02506	BrxL_00002	BrxL	0	0	0.968	0.991	4744457	4746541	-	protease Lon-related BREX system protein BrxL [Enterobacteriaceae]	4481	4588	PDLC02505,BrxL_00001, 1, 2.5e-83, 0.656, 0.965 | PDLC02506,BrxL_00002, 1, 0, 0.968, 0.991 | PDLC02507,BrxL_00003, 1, 1.4e-55, 0.648, 0.934 | PDLC02508,BrxL_00004, 1, 2e-202, 0.687, 0.682 | PDLC02509,BrxL_00005, 1, 9.9e-37, 0.199, 0.258 | PDLC02509,BrxL_00005, 2, 9.6e-110, 0.47, 0.619	PDLC02506, BrxL_00002, 0, 0.968, 0.991 | PDLC02508, BrxL_00004, 2e-202, 0.687, 0.682 | PDLC02509, BrxL_00005, 9.6e-110, 0.47, 0.619 | PDLC02505, BrxL_00001, 2.5e-83, 0.656, 0.965 | PDLC02507, BrxL_00003, 1.4e-55, 0.648, 0.934
1	NZ_CP029839.1	brex_type_I	WP_001738657.1	PDLC02547	PglZ_00006	PglZ	0	0	0.999	0.999	4746552	4749149	-	BREX-1 system phosphatase PglZ type A [Salmonella]	4482	4588	PDLC02547,PglZ_00006, 1, 0, 0.999, 0.999 | PDLC02548,PglZ_00007, 1, 1.6e-21, 0.548, 0.484 | PDLC02551,PglZ_00010, 1, 3.4e-59, 0.946, 0.94 | PDLC02553,PglZ_00012, 1, 86, 0.207, 0.212 | PDLC02553,PglZ_00012, 2, 3.6e-56, 0.54, 0.544 | PDLC02557,PglZ_00016, 1, 7.2e-73, 0.988, 0.992 | PDLC02559,PglZ_00018, 1, 6.7e-23, 0.62, 0.605 | PDLC02561,PglZ_00020, 1, 0.93, 0.06, 0.063 | PDLC02561,PglZ_00020, 2, …	PDLC02547, PglZ_00006, 0, 0.999, 0.999 | PDLC02564, PglZ_00023, 2.1e-225, 0.992, 0.981 | PDLC02563, PglZ_00022, 3.9e-115, 0.987, 0.988 | PDLC02557, PglZ_00016, 7.2e-73, 0.988, 0.992 | PDLC02551, PglZ_00010, 3.4e-59, 0.946, 0.94
1	NZ_CP029839.1	brex_type_I	WP_001095590.1	PDLC02521	PglX_00007	PglX	0	0	0.992	0.995	4751042	4754719	-	BREX-1 system adenine-specific DNA-methyltransferase PglX [Salmonella enterica]	4485	4588	PDLC02515,PglX_00001, 1, 1.7e-13, 0.09, 0.757 | PDLC02515,PglX_00001, 2, 3800, 0.012, 0.104 | PDLC02516,PglX_00002, 1, 3e-165, 0.477, 0.96 | PDLC02517,PglX_00003, 1, 4.6e-149, 0.584, 0.966 | PDLC02518,PglX_00004, 1, 5.1e-69, 0.909, 0.789 | PDLC02519,PglX_00005, 1, 77, 0.017, 0.017 | PDLC02519,PglX_00005, 2, 1e-60, 0.591, 0.595 | PDLC02519,PglX_00005, 3, 0.23, 0.092, 0.088 | PDLC02520,PglX_00006, …	PDLC02521, PglX_00007, 0, 0.992, 0.995 | PDLC02525, PglX_00011, 5.4e-189, 0.516, 0.964 | PDLC02524, PglX_00010, 9e-171, 0.562, 0.943 | PDLC02516, PglX_00002, 3e-165, 0.477, 0.96 | PDLC02517, PglX_00003, 4.6e-149, 0.584, 0.966
1	NZ_CP029839.1	brex_type_I	WP_001019652.1	PDLC02471	BrxC_00001	BrxC	0	0	0.999	0.999	4754765	4758406	-	BREX system P-loop protein BrxC [Salmonella]	4486	4588	PDLC02471,BrxC_00001, 1, 0, 0.999, 0.999 | PDLC02474,BrxC_00004, 1, 0.0044, 0.068, 0.065 | PDLC02474,BrxC_00004, 2, 330, 0.044, 0.045 | PDLC02474,BrxC_00004, 3, 3.8e-25, 0.268, 0.279 | PDLC02474,BrxC_00004, 4, 430, 0.026, 0.025 | PDLC02476,BrxC_00006, 1, 1e-66, 0.462, 0.466 | PDLC02476,BrxC_00006, 2, 0.01, 0.279, 0.289 | PDLC02479,BrxC_00009, 1, 2.7e-253, 0.998, 0.998 | PDLC02483,BrxC_00013, 1, 3…	PDLC02471, BrxC_00001, 0, 0.999, 0.999 | PDLC02479, BrxC_00009, 2.7e-253, 0.998, 0.998 | PDLC02491, BrxC_00021, 1.9e-237, 0.636, 0.982 | PDLC02476, BrxC_00006, 1e-66, 0.462, 0.466 | PDLC02484, BrxC_00014, 2.8e-58, 0.492, 0.517
1	NZ_CP029839.1	brex_type_I	WP_000566905.1	PDLC02463	BrxB_00005	BrxB	8.6e-70	9.8e-70	0.92	0.969	4758418	4759020	-	DUF1788 domain-containing protein [Salmonella]	4487	4588	PDLC02459,BrxB_00001, 1, 2.1e-06, 0.755, 0.837 | PDLC02461,BrxB_00003, 1, 3.3e-08, 0.765, 0.77 | PDLC02462,BrxB_00004, 1, 8.9e-07, 0.745, 0.817 | PDLC02463,BrxB_00005, 1, 9.8e-70, 0.92, 0.969 | PDLC02466,BrxB_00008, 1, 7.9e-20, 0.91, 0.978 | PDLC02467,BrxB_00009, 1, 1.1e-06, 0.71, 0.746 | PDLC02468,BrxB_00010, 1, 1.3e-16, 0.605, 0.941 | PDLC02469,BrxB_00011, 1, 5.2e-07, 0.735, 0.783	PDLC02463, BrxB_00005, 9.8e-70, 0.92, 0.969 | PDLC02466, BrxB_00008, 7.9e-20, 0.91, 0.978 | PDLC02468, BrxB_00010, 1.3e-16, 0.605, 0.941 | PDLC02461, BrxB_00003, 3.3e-08, 0.765, 0.77 | PDLC02469, BrxB_00011, 5.2e-07, 0.735, 0.783
1	NZ_CP029839.1	brex_type_I	WP_001740084.1	PDLC02439	BrxA_00003	BrxA	6.1e-110	6.8e-110	0.995	0.995	4759017	4759619	-	DUF1819 family protein [Salmonella]	4488	4588	PDLC02438,BrxA_00002, 1, 1.9e-08, 0.835, 0.835 | PDLC02439,BrxA_00003, 1, 6.8e-110, 0.995, 0.995 | PDLC02440,BrxA_00004, 1, 3.6e-06, 0.745, 0.749 | PDLC02441,BrxA_00005, 1, 1.1e-42, 0.93, 0.89 | PDLC02443,BrxA_00007, 1, 9e-26, 0.895, 0.872 | PDLC02445,BrxA_00009, 1, 1.7e-07, 0.48, 0.366 | PDLC02446,BrxA_00010, 1, 2.1e-05, 0.755, 0.72 | PDLC02446,BrxA_00010, 2, 5.2, 0.28, 0.265 | PDLC02447,BrxA_00…	PDLC02439, BrxA_00003, 6.8e-110, 0.995, 0.995 | PDLC02457, BrxA_00021, 7.6e-46, 0.925, 0.92 | PDLC02441, BrxA_00005, 1.1e-42, 0.93, 0.89 | PDLC02443, BrxA_00007, 9e-26, 0.895, 0.872 | PDLC02451, BrxA_00015, 1.4e-24, 0.91, 0.91
2	NZ_CP029839.1	RM_type_I	WP_000014001.1	TEMP00152	Specificity_I_00118	Specificity_I	6.2e-183	7e-183	0.998	0.998	4785386	4786795	-	type-1 restriction enzyme StySJI specificity protein [Salmonella]	4515	4588	TEMP00015,MTase_I_00015, 1, 0.13, 0.245, 0.112 | TEMP00015,MTase_I_00015, 2, 0.027, 0.39, 0.18 | TEMP00021,MTase_I_00021, 1, 5.7, 0.237, 0.116 | TEMP00021,MTase_I_00021, 2, 7.5e-05, 0.254, 0.133 | TEMP00037,Specificity_I_00003, 1, 1.6e-15, 0.608, 0.693 | TEMP00038,Specificity_I_00004, 1, 260, 0.058, 0.067 | TEMP00038,Specificity_I_00004, 2, 0.0042, 0.241, 0.282 | TEMP00039,Specificity_I_00005, 1,…	TEMP00152, Specificity_I_00118, 7e-183, 0.998, 0.998 | TEMP00110, Specificity_I_00076, 6.8e-103, 0.987, 0.837 | TEMP00172, Specificity_I_00138, 8e-103, 0.716, 0.728 | TEMP00145, Specificity_I_00111, 2.4e-59, 0.727, 0.761 | TEMP00055, Specificity_I_00021, 9.7e-53, 0.891, 0.924
2	NZ_CP029839.1	RM_type_I	WP_001063191.1	TEMP00009	MTase_I_00009	MTase_I	2.4e-231	2.8e-231	0.974	0.996	4786792	4788381	-	type I restriction-modification system methyltransferase [Salmonella]	4516	4588	TEMP00001,MTase_I_00001, 1, 1e-10, 0.321, 0.22 | TEMP00001,MTase_I_00001, 2, 2.7, 0.119, 0.079 | TEMP00001,MTase_I_00001, 3, 6.3e-05, 0.159, 0.113 | TEMP00002,MTase_I_00002, 1, 1.4, 0.076, 0.042 | TEMP00002,MTase_I_00002, 2, 1e-20, 0.503, 0.278 | TEMP00003,MTase_I_00003, 1, 4.1, 0.117, 0.146 | TEMP00003,MTase_I_00003, 2, 1.5e-08, 0.476, 0.627 | TEMP00004,MTase_I_00004, 1, 1.8e-83, 0.8, 0.888 | TE…	TEMP00009, MTase_I_00009, 2.8e-231, 0.974, 0.996 | TEMP00004, MTase_I_00004, 1.8e-83, 0.8, 0.888 | TEMP00008, MTase_I_00008, 9.8e-60, 0.758, 0.67 | TEMP00019, MTase_I_00019, 1.7e-40, 0.509, 0.411 | TEMP00010, MTase_I_00010, 5.8e-32, 0.677, 0.449
2	NZ_CP029839.1	RM_type_I	WP_001043484.1	TEMP00025	REase_I_00003	REase_I	0	0	0.999	0.998	4788539	4792048	-	type I restriction-modification system endonuclease [Salmonella]	4517	4588	TEMP00025,REase_I_00003, 1, 0, 0.999, 0.998 | TEMP00028,REase_I_00006, 1, 1.6e-07, 0.156, 0.179 | TEMP00030,REase_I_00008, 1, 0.00012, 0.094, 0.102 | TEMP00030,REase_I_00008, 2, 0.017, 0.107, 0.101 | TEMP00030,REase_I_00008, 3, 2e-40, 0.38, 0.38 | TEMP00031,REase_I_00009, 1, 4800, 0.056, 0.065 | TEMP00031,REase_I_00009, 2, 270, 0.038, 0.042 | TEMP00031,REase_I_00009, 3, 3.3e-09, 0.098, 0.117 | TE…	TEMP00025, REase_I_00003, 0, 0.999, 0.998 | TEMP00032, REase_I_00010, 2.1e-49, 0.347, 0.467 | TEMP00030, REase_I_00008, 2e-40, 0.38, 0.38 | TEMP00031, REase_I_00009, 3.3e-09, 0.098, 0.117 | TEMP00028, REase_I_00006, 1.6e-07, 0.156, 0.179
5	NZ_CP029839.1	RM_type_IV	WP_000290512.1	TEMP00640	mREase_IV_00003	mREase_IV	1.4e-136	1.6e-136	0.997	0.991	4792246	4793160	+	restriction endonuclease [Salmonella]	4518	4588	TEMP00640,mREase_IV_00003, 1, 1.6e-136, 0.997, 0.991 | TEMP00646,mREase_IV_00009, 1, 7.8e-08, 0.391, 0.211	TEMP00640, mREase_IV_00003, 1.6e-136, 0.997, 0.991 | TEMP00646, mREase_IV_00009, 7.8e-08, 0.391, 0.211
1	NZ_CP029839.1	retron_II-A	NA	-	TypeIA_IIAI	msr-msd	1.1e-26	NA	NA	NA	4059117	4059274	+	msr-msd identified by match to covariance model: TypeIA_IIAI	3866.01	4588	NA	NA
1	NZ_CP029839.1	retron_II-A	WP_000461381.1	PDLC02928	retron_type_II_A1_ndt_cluster42_2	NDT_II-A	1.1e-91	1.3e-91	0.95	0.989	4059350	4060312	+	retron St85 family effector protein [Salmonella]	3867	4588	PDLC02928,retron_type_II_A1_ndt_cluster42_2, 1, 1.3e-91, 0.95, 0.989 | PDLC02929,retron_type_II_A2_ndt_cluster42_3, 1, 0.00025, 0.194, 0.322 | PDLC02930,retron_type_II_A3_ndt_cluster42_1, 1, 5.9e-25, 0.7, 0.772	PDLC02928, retron_type_II_A1_ndt_cluster42_2, 1.3e-91, 0.95, 0.989 | PDLC02930, retron_type_II_A3_ndt_cluster42_1, 5.9e-25, 0.7, 0.772 | PDLC02929, retron_type_II_A2_ndt_cluster42_3, 0.00025, 0.194, 0.322
1	NZ_CP029839.1	retron_II-A	WP_000353754.1	PDLC02939	retron_II-A1	RT_II-A	7.6e-124	8.7e-124	0.984	0.993	4060312	4061247	+	retron St85 family RNA-directed DNA polymerase [Salmonella]	3868	4588	PDLC02939,retron_II-A1, 1, 8.7e-124, 0.984, 0.993 | PDLC02940,retron_II-A2, 1, 2.3e-55, 0.929, 0.572 | PDLC02941,retron_II-A3, 1, 8e-61, 0.955, 0.906	PDLC02939, retron_II-A1, 8.7e-124, 0.984, 0.993 | PDLC02941, retron_II-A3, 8e-61, 0.955, 0.906 | PDLC02940, retron_II-A2, 2.3e-55, 0.929, 0.572
2	NZ_CP029839.1	CRISPR_array	CRISPR001	NA	NA	CRISPR_array	NA	6.03	NA	NA	3085399	3086325	-	CRISPR001; repeat=GTGTTCCCCGCGCCAGCGGGGATAAACCG; score=6.03	2957.01	4588	NA	NA
1	NZ_CP029839.1	cas_type_I-E	WP_001518648.1	PDLC01752	Cas2e_WP_051024046.1	Cas2e	1.1e-42	1.1e-42	0.928	0.774	3086422	3086715	-	type I-E CRISPR-associated endoribonuclease Cas2 [Enterobacteriaceae]	2958	4588	PDLC00934,cas_CT1978, 1, 3.7e-39, 0.876, 0.989 | PDLC01752,Cas2e_WP_051024046.1, 1, 1.1e-42, 0.928, 0.774 | PDLC01753,Cas2e_WP_128219160.1, 1, 7.8e-28, 0.938, 0.892 | PDLC01754,Cas2e_WP_012568472.1, 1, 1e-15, 0.907, 0.959 | PDLC01755,Cas2e_WP_081586257.1, 1, 4.7e-13, 0.897, 0.632	PDLC01752, Cas2e_WP_051024046.1, 1.1e-42, 0.928, 0.774 | PDLC00934, cas_CT1978, 3.7e-39, 0.876, 0.989 | PDLC01753, Cas2e_WP_128219160.1, 7.8e-28, 0.938, 0.892 | PDLC01754, Cas2e_WP_012568472.1, 1e-15, 0.907, 0.959 | PDLC01755, Cas2e_WP_081586257.1, 4.7e-13, 0.897, 0.632
1	NZ_CP029839.1	cas_type_I-E	WP_000144831.1	PDLC01744	Cas1e_WP_035839043.1	Cas1e	1.1e-116	1.3e-116	0.912	0.869	3086715	3087635	-	type I-E CRISPR-associated endonuclease Cas1e [Salmonella]	2959	4588	PDLC00924,cas1_ECOLI, 1, 2.6e-114, 0.863, 0.985 | PDLC01744,Cas1e_WP_035839043.1, 1, 1.3e-116, 0.912, 0.869 | PDLC01745,Cas1e_WP_120372217.1, 1, 1.7e-59, 0.863, 0.941 | PDLC01746,Cas1e_WP_162621937.1, 1, 4.4e-98, 0.526, 0.994	PDLC01744, Cas1e_WP_035839043.1, 1.3e-116, 0.912, 0.869 | PDLC00924, cas1_ECOLI, 2.6e-114, 0.863, 0.985 | PDLC01746, Cas1e_WP_162621937.1, 4.4e-98, 0.526, 0.994 | PDLC01745, Cas1e_WP_120372217.1, 1.7e-59, 0.863, 0.941
1	NZ_CP029839.1	cas_type_I-E	WP_000281486.1	PDLC00954	casE_Cse3	Cas6e	8.8e-76	9.9e-76	0.977	0.99	3087632	3088282	-	type I-E CRISPR-associated protein Cas6/Cse3/CasE [Salmonella]	2960	4588	PDLC00954,casE_Cse3, 1, 9.9e-76, 0.977, 0.99 | PDLC01277,cd09664, 1, 1.2e-61, 0.954, 0.994 | PDLC01340,cd09727, 1, 1.1e-58, 0.977, 0.995	PDLC00954, casE_Cse3, 9.9e-76, 0.977, 0.99 | PDLC01277, cd09664, 1.2e-61, 0.954, 0.994 | PDLC01340, cd09727, 1.1e-58, 0.977, 0.995
1	NZ_CP029839.1	cas_type_I-E	WP_000085114.1	PDLC01369	cd09756	Cas5e	1.4e-48	1.7e-48	0.718	0.975	3088264	3089010	-	type I-E CRISPR-associated protein Cas5/CasD [Salmonella]	2961	4588	PDLC00949,casD_Cas5e, 1, 8.2e-44, 0.927, 0.987 | PDLC01258,cd09645, 1, 4.6e-48, 0.714, 0.97 | PDLC01369,cd09756, 1, 1.7e-48, 0.718, 0.975	PDLC01369, cd09756, 1.7e-48, 0.718, 0.975 | PDLC01258, cd09645, 4.6e-48, 0.714, 0.97 | PDLC00949, casD_Cas5e, 8.2e-44, 0.927, 0.987
1	NZ_CP029839.1	cas_type_I-E	WP_000206415.1	PDLC00959	casC_Cse4	Cas7e	3.9e-120	4.4e-120	0.915	0.997	3089021	3090079	-	type I-E CRISPR-associated protein Cas7/Cse4/CasC [Salmonella]	2962	4588	PDLC00959,casC_Cse4, 1, 4.4e-120, 0.915, 0.997 | PDLC01259,cd09646, 1, 7e-115, 0.915, 0.997 | PDLC01620,pfam09344, 1, 5.6e-98, 0.935, 0.934	PDLC00959, casC_Cse4, 4.4e-120, 0.915, 0.997 | PDLC01259, cd09646, 7e-115, 0.915, 0.997 | PDLC01620, pfam09344, 5.6e-98, 0.935, 0.934
1	NZ_CP029839.1	cas_type_I-E	WP_000117946.1	PDLC01000	casB_cse2	Cas11e	2.9e-36	3.3e-36	0.882	0.994	3090093	3090653	-	type I-E CRISPR-associated protein Cse2/CasB [Salmonella]	2963	4588	PDLC01000,casB_cse2, 1, 3.3e-36, 0.882, 0.994 | PDLC01283,cd09670, 1, 1.5e-30, 0.887, 0.993 | PDLC01344,cd09731, 1, 5.1e-31, 0.817, 0.992 | PDLC01581,mkCas0194, 1, 0.00014, 0.898, 0.903 | PDLC01624,pfam09485, 1, 8.5e-26, 0.796, 0.984	PDLC01000, casB_cse2, 3.3e-36, 0.882, 0.994 | PDLC01344, cd09731, 5.1e-31, 0.817, 0.992 | PDLC01283, cd09670, 1.5e-30, 0.887, 0.993 | PDLC01624, pfam09485, 8.5e-26, 0.796, 0.984 | PDLC01581, mkCas0194, 0.00014, 0.898, 0.903
1	NZ_CP029839.1	cas_type_I-E	WP_000368584.1	PDLC00999	casA_cse1	Cas8e	6.9e-186	7.9e-186	0.969	0.998	3090650	3092206	-	type I-E CRISPR-associated protein Cse1/CasA [Salmonella]	2964	4588	PDLC00999,casA_cse1, 1, 7.9e-186, 0.969, 0.998 | PDLC01282,cd09669, 1, 2e-166, 0.967, 0.998 | PDLC01342,cd09729, 1, 2.4e-123, 0.905, 0.998 | PDLC01622,pfam09481, 1, 2.2e-100, 0.873, 0.983	PDLC00999, casA_cse1, 7.9e-186, 0.969, 0.998 | PDLC01282, cd09669, 2e-166, 0.967, 0.998 | PDLC01342, cd09729, 2.4e-123, 0.905, 0.998 | PDLC01622, pfam09481, 2.2e-100, 0.873, 0.983
1	NZ_CP029839.1	cas_type_I-E	WP_000029738.1	PDLC01768	Cas3e_WP_058658455.1	Cas3e	8.4e-294	1e-293	0.609	0.996	3092218	3094881	-	CRISPR-associated helicase/endonuclease Cas3 [Salmonella]	2965	4588	PDLC01767,Cas3e_WP_189128522.1, 1, 1.6e-202, 0.957, 0.899 | PDLC01768,Cas3e_WP_058658455.1, 1, 1e-293, 0.609, 0.996	PDLC01768, Cas3e_WP_058658455.1, 1e-293, 0.609, 0.996 | PDLC01767, Cas3e_WP_189128522.1, 1.6e-202, 0.957, 0.899
2	NZ_CP029839.1	CRISPR_array	CRISPR002	NA	NA	CRISPR_array	NA	6.16	NA	NA	3102458	3103767	-	CRISPR002; repeat=GTGTTCCCCGCGCCAGCGGGGATAAACCG; score=6.16	2971.02	4588	NA	NA
1	NZ_QDQG01000004.1	Paris	WP_052876217.1	PF13304.7	AAA_21	AriA	1.5e-16	1.9e-16	0.684	0.638	1	1079	+	AAA family ATPase, partial [Salmonella enterica]	1	204	PF13175.7,AAA_15, 1, 8.2e-16, 0.922, 0.802 | PF13304.7,AAA_21, 1, 1.9e-16, 0.684, 0.638	PF13304.7, AAA_21, 1.9e-16, 0.684, 0.638 | PF13175.7, AAA_15, 8.2e-16, 0.922, 0.802
1	NZ_QDQG01000004.1	Paris	WP_010989064.1	PF14491.7	DUF4435	AriB	4.6e-47	5.5e-47	0.831	0.987	1124	1942	+	DUF4435 domain-containing protein [Salmonella]	2	204	PF14491.7,DUF4435, 1, 5.5e-47, 0.831, 0.987	PF14491.7, DUF4435, 5.5e-47, 0.831, 0.987
1	NZ_QDQG01000002.1	RM_type_III	WP_001651666.1	TEMP00632	REase_III_00003	REase_III	0	0	0.995	0.997	208440	211412	-	type III restriction-modification system endonuclease [Salmonella]	197	265	TEMP00630,REase_III_00001, 1, 130, 0.036, 0.036 | TEMP00630,REase_III_00001, 2, 2.8e-33, 0.241, 0.205 | TEMP00630,REase_III_00001, 3, 3.5e-42, 0.604, 0.593 | TEMP00631,REase_III_00002, 1, 1.5e-05, 0.039, 0.045 | TEMP00631,REase_III_00002, 2, 160, 0.07, 0.075 | TEMP00632,REase_III_00003, 1, 0, 0.995, 0.997 | TEMP00633,REase_III_00004, 1, 0.77, 0.041, 0.045 | TEMP00633,REase_III_00004, 2, 0.045, 0.…	TEMP00632, REase_III_00003, 0, 0.995, 0.997 | TEMP00630, REase_III_00001, 3.5e-42, 0.604, 0.593 | TEMP00631, REase_III_00002, 1.5e-05, 0.039, 0.045 | TEMP00634, REase_III_00005, 0.024, 0.052, 0.06 | TEMP00636, REase_III_00007, 0.028, 0.045, 0.051
1	NZ_QDQG01000002.1	RM_type_III	WP_000910371.1	TEMP00624	MTase_III_00010	MTase_III	0	0	0.998	0.998	211422	213380	-	site-specific DNA-methyltransferase [Salmonella]	198	265	TEMP00615,MTase_III_00001, 1, 2.9e-09, 0.239, 0.159 | TEMP00615,MTase_III_00001, 2, 16, 0.061, 0.041 | TEMP00616,MTase_III_00002, 1, 8.9e-16, 0.278, 0.287 | TEMP00616,MTase_III_00002, 2, 0.00078, 0.058, 0.062 | TEMP00617,MTase_III_00003, 1, 8.5e-144, 0.752, 0.792 | TEMP00618,MTase_III_00004, 1, 2.2e-13, 0.084, 0.078 | TEMP00618,MTase_III_00004, 2, 1.4e-21, 0.15, 0.141 | TEMP00618,MTase_III_00004,…	TEMP00624, MTase_III_00010, 0, 0.998, 0.998 | TEMP00617, MTase_III_00003, 8.5e-144, 0.752, 0.792 | TEMP00620, MTase_III_00006, 3.6e-85, 0.71, 0.877 | TEMP00627, MTase_III_00013, 1.3e-83, 0.589, 0.71 | TEMP00626, MTase_III_00012, 4.5e-69, 0.712, 0.998
3	NZ_QDQG01000013.1	RM_type_IIG	pseudo_subNP_463354.1	TEMP00583	REase_MTase_IIG_00005	REase_MTase_IIG	0	0	0.998	0.998	1	881	+	type II restriction enzyme methylase subunit [Salmonella enterica subsp. enterica serovar Typhimurium str. LT2]	1	124	TEMP00581,REase_MTase_IIG_00003, 1, 0.00052, 0.057, 0.088 | TEMP00581,REase_MTase_IIG_00003, 2, 16, 0.024, 0.032 | TEMP00582,REase_MTase_IIG_00004, 1, 0.028, 0.048, 0.074 | TEMP00582,REase_MTase_IIG_00004, 2, 12, 0.041, 0.058 | TEMP00583,REase_MTase_IIG_00005, 1, 0, 0.998, 0.998 | TEMP00584,REase_MTase_IIG_00006, 1, 0.018, 0.057, 0.068 | TEMP00584,REase_MTase_IIG_00006, 2, 0.00027, 0.097, 0.107 |…	TEMP00583, REase_MTase_IIG_00005, 0, 0.998, 0.998 | TEMP00595, REase_MTase_IIG_00017, 7.7e-12, 0.155, 0.153 | TEMP00613, REase_MTase_IIG_00035, 5.4e-07, 0.047, 0.054 | TEMP00587, REase_MTase_IIG_00009, 6.2e-06, 0.073, 0.096 | TEMP00612, REase_MTase_IIG_00034, 6.3e-05, 0.073, 0.068
2	NZ_QDQG01000013.1	DMS_other	WP_001738657.1	PDLC02547	PglZ_00006	PglZ	0	0	0.999	0.999	2774	5371	+	BREX-1 system phosphatase PglZ type A [Salmonella]	4	124	PDLC02547,PglZ_00006, 1, 0, 0.999, 0.999 | PDLC02548,PglZ_00007, 1, 1.5e-21, 0.548, 0.484 | PDLC02551,PglZ_00010, 1, 3.3e-59, 0.946, 0.94 | PDLC02553,PglZ_00012, 1, 83, 0.207, 0.212 | PDLC02553,PglZ_00012, 2, 3.5e-56, 0.54, 0.544 | PDLC02557,PglZ_00016, 1, 7e-73, 0.988, 0.992 | PDLC02559,PglZ_00018, 1, 6.5e-23, 0.62, 0.605 | PDLC02561,PglZ_00020, 1, 0.9, 0.06, 0.063 | PDLC02561,PglZ_00020, 2, 1.1…	PDLC02547, PglZ_00006, 0, 0.999, 0.999 | PDLC02564, PglZ_00023, 2e-225, 0.992, 0.981 | PDLC02563, PglZ_00022, 3.7e-115, 0.987, 0.988 | PDLC02557, PglZ_00016, 7e-73, 0.988, 0.992 | PDLC02551, PglZ_00010, 3.3e-59, 0.946, 0.94
2	NZ_QDQG01000013.1	DMS_other	WP_001193068.1	PDLC02506	BrxL_00002	BrxL	0	0	0.968	0.991	5382	7466	+	protease Lon-related BREX system protein BrxL [Enterobacteriaceae]	5	124	PDLC02505,BrxL_00001, 1, 2.4e-83, 0.656, 0.965 | PDLC02506,BrxL_00002, 1, 0, 0.968, 0.991 | PDLC02507,BrxL_00003, 1, 1.3e-55, 0.648, 0.934 | PDLC02508,BrxL_00004, 1, 2e-202, 0.687, 0.682 | PDLC02509,BrxL_00005, 1, 9.6e-37, 0.199, 0.258 | PDLC02509,BrxL_00005, 2, 9.3e-110, 0.47, 0.619	PDLC02506, BrxL_00002, 0, 0.968, 0.991 | PDLC02508, BrxL_00004, 2e-202, 0.687, 0.682 | PDLC02509, BrxL_00005, 9.3e-110, 0.47, 0.619 | PDLC02505, BrxL_00001, 2.4e-83, 0.656, 0.965 | PDLC02507, BrxL_00003, 1.3e-55, 0.648, 0.934
4	NZ_QDQG01000015.1	RM_type_I	WP_000014001.1	TEMP00152	Specificity_I_00118	Specificity_I	6.1e-183	6.8e-183	0.998	0.998	1304	2713	-	type-1 restriction enzyme StySJI specificity protein [Salmonella]	3	106	TEMP00015,MTase_I_00015, 1, 0.13, 0.245, 0.112 | TEMP00015,MTase_I_00015, 2, 0.026, 0.39, 0.18 | TEMP00021,MTase_I_00021, 1, 5.5, 0.237, 0.116 | TEMP00021,MTase_I_00021, 2, 7.3e-05, 0.254, 0.133 | TEMP00037,Specificity_I_00003, 1, 1.6e-15, 0.608, 0.693 | TEMP00038,Specificity_I_00004, 1, 260, 0.058, 0.067 | TEMP00038,Specificity_I_00004, 2, 0.0041, 0.241, 0.282 | TEMP00039,Specificity_I_00005, 1,…	TEMP00152, Specificity_I_00118, 6.8e-183, 0.998, 0.998 | TEMP00110, Specificity_I_00076, 6.6e-103, 0.987, 0.837 | TEMP00172, Specificity_I_00138, 7.7e-103, 0.716, 0.728 | TEMP00145, Specificity_I_00111, 2.3e-59, 0.727, 0.761 | TEMP00055, Specificity_I_00021, 9.4e-53, 0.891, 0.924
4	NZ_QDQG01000015.1	RM_type_I	WP_001063191.1	TEMP00009	MTase_I_00009	MTase_I	2.3e-231	2.7e-231	0.974	0.996	2710	4299	-	type I restriction-modification system methyltransferase [Salmonella]	4	106	TEMP00001,MTase_I_00001, 1, 1e-10, 0.321, 0.22 | TEMP00001,MTase_I_00001, 2, 2.6, 0.119, 0.079 | TEMP00001,MTase_I_00001, 3, 6.1e-05, 0.159, 0.113 | TEMP00002,MTase_I_00002, 1, 1.4, 0.076, 0.042 | TEMP00002,MTase_I_00002, 2, 1e-20, 0.503, 0.278 | TEMP00003,MTase_I_00003, 1, 4, 0.117, 0.146 | TEMP00003,MTase_I_00003, 2, 1.4e-08, 0.476, 0.627 | TEMP00004,MTase_I_00004, 1, 1.7e-83, 0.8, 0.888 | TEMP…	TEMP00009, MTase_I_00009, 2.7e-231, 0.974, 0.996 | TEMP00004, MTase_I_00004, 1.7e-83, 0.8, 0.888 | TEMP00008, MTase_I_00008, 9.5e-60, 0.758, 0.67 | TEMP00019, MTase_I_00019, 1.6e-40, 0.509, 0.411 | TEMP00010, MTase_I_00010, 5.6e-32, 0.677, 0.449
4	NZ_QDQG01000015.1	RM_type_I	WP_001043484.1	TEMP00025	REase_I_00003	REase_I	0	0	0.999	0.998	4457	7966	-	type I restriction-modification system endonuclease [Salmonella]	5	106	TEMP00025,REase_I_00003, 1, 0, 0.999, 0.998 | TEMP00028,REase_I_00006, 1, 1.6e-07, 0.156, 0.179 | TEMP00030,REase_I_00008, 1, 0.00012, 0.094, 0.102 | TEMP00030,REase_I_00008, 2, 0.017, 0.107, 0.101 | TEMP00030,REase_I_00008, 3, 2e-40, 0.38, 0.38 | TEMP00031,REase_I_00009, 1, 4600, 0.056, 0.065 | TEMP00031,REase_I_00009, 2, 260, 0.038, 0.042 | TEMP00031,REase_I_00009, 3, 3.2e-09, 0.098, 0.117 | TE…	TEMP00025, REase_I_00003, 0, 0.999, 0.998 | TEMP00032, REase_I_00010, 2e-49, 0.347, 0.467 | TEMP00030, REase_I_00008, 2e-40, 0.38, 0.38 | TEMP00031, REase_I_00009, 3.2e-09, 0.098, 0.117 | TEMP00028, REase_I_00006, 1.6e-07, 0.156, 0.179
5	NZ_QDQG01000015.1	RM_type_IV	WP_000290512.1	TEMP00640	mREase_IV_00003	mREase_IV	1.4e-136	1.5e-136	0.997	0.991	8164	9078	+	restriction endonuclease [Salmonella]	6	106	TEMP00640,mREase_IV_00003, 1, 1.5e-136, 0.997, 0.991 | TEMP00646,mREase_IV_00009, 1, 7.6e-08, 0.391, 0.211	TEMP00640, mREase_IV_00003, 1.5e-136, 0.997, 0.991 | TEMP00646, mREase_IV_00009, 7.6e-08, 0.391, 0.211
6	NZ_QDQG01000041.1	DMS_other	WP_001740084.1	PDLC02439	BrxA_00003	BrxA	5.9e-110	6.6e-110	0.995	0.995	24475	25077	+	DUF1819 family protein [Salmonella]	25	28	PDLC02438,BrxA_00002, 1, 1.8e-08, 0.835, 0.835 | PDLC02439,BrxA_00003, 1, 6.6e-110, 0.995, 0.995 | PDLC02440,BrxA_00004, 1, 3.5e-06, 0.745, 0.749 | PDLC02441,BrxA_00005, 1, 1.1e-42, 0.93, 0.89 | PDLC02443,BrxA_00007, 1, 8.8e-26, 0.895, 0.872 | PDLC02445,BrxA_00009, 1, 1.7e-07, 0.48, 0.366 | PDLC02446,BrxA_00010, 1, 2e-05, 0.755, 0.72 | PDLC02446,BrxA_00010, 2, 5, 0.28, 0.265 | PDLC02447,BrxA_0001…	PDLC02439, BrxA_00003, 6.6e-110, 0.995, 0.995 | PDLC02457, BrxA_00021, 7.4e-46, 0.925, 0.92 | PDLC02441, BrxA_00005, 1.1e-42, 0.93, 0.89 | PDLC02443, BrxA_00007, 8.8e-26, 0.895, 0.872 | PDLC02451, BrxA_00015, 1.4e-24, 0.91, 0.91
6	NZ_QDQG01000041.1	DMS_other	WP_000566905.1	PDLC02463	BrxB_00005	BrxB	8.4e-70	9.5e-70	0.92	0.969	25074	25676	+	DUF1788 domain-containing protein [Salmonella]	26	28	PDLC02459,BrxB_00001, 1, 2.1e-06, 0.755, 0.837 | PDLC02461,BrxB_00003, 1, 3.2e-08, 0.765, 0.77 | PDLC02462,BrxB_00004, 1, 8.7e-07, 0.745, 0.817 | PDLC02463,BrxB_00005, 1, 9.5e-70, 0.92, 0.969 | PDLC02466,BrxB_00008, 1, 7.7e-20, 0.91, 0.978 | PDLC02467,BrxB_00009, 1, 1.1e-06, 0.71, 0.746 | PDLC02468,BrxB_00010, 1, 1.3e-16, 0.605, 0.941 | PDLC02469,BrxB_00011, 1, 5e-07, 0.735, 0.783	PDLC02463, BrxB_00005, 9.5e-70, 0.92, 0.969 | PDLC02466, BrxB_00008, 7.7e-20, 0.91, 0.978 | PDLC02468, BrxB_00010, 1.3e-16, 0.605, 0.941 | PDLC02461, BrxB_00003, 3.2e-08, 0.765, 0.77 | PDLC02469, BrxB_00011, 5e-07, 0.735, 0.783
6	NZ_QDQG01000041.1	DMS_other	WP_001019652.1	PDLC02471	BrxC_00001	BrxC	0	0	0.999	0.999	25688	29329	+	BREX system P-loop protein BrxC [Salmonella]	27	28	PDLC02471,BrxC_00001, 1, 0, 0.999, 0.999 | PDLC02474,BrxC_00004, 1, 0.0042, 0.068, 0.065 | PDLC02474,BrxC_00004, 2, 320, 0.044, 0.045 | PDLC02474,BrxC_00004, 3, 3.7e-25, 0.268, 0.279 | PDLC02474,BrxC_00004, 4, 420, 0.026, 0.025 | PDLC02476,BrxC_00006, 1, 9.9e-67, 0.462, 0.466 | PDLC02476,BrxC_00006, 2, 0.01, 0.279, 0.289 | PDLC02479,BrxC_00009, 1, 2.7e-253, 0.998, 0.998 | PDLC02483,BrxC_00013, 1,…	PDLC02471, BrxC_00001, 0, 0.999, 0.999 | PDLC02479, BrxC_00009, 2.7e-253, 0.998, 0.998 | PDLC02491, BrxC_00021, 1.8e-237, 0.636, 0.982 | PDLC02476, BrxC_00006, 9.9e-67, 0.462, 0.466 | PDLC02484, BrxC_00014, 2.8e-58, 0.492, 0.517
6	NZ_QDQG01000041.1	DMS_other	WP_052909215.1	PDLC02521	PglX_00007	PglX	0	0	0.987	0.758	29375	32130	+	BREX-1 system adenine-specific DNA-methyltransferase PglX, partial [Salmonella enterica]	28	28	PDLC02515,PglX_00001, 1, 1.1e-13, 0.12, 0.757 | PDLC02515,PglX_00001, 1, 1.1e-13, 0.12, 0.757 | PDLC02515,PglX_00001, 2, 3600, 0.053, 0.34 | PDLC02515,PglX_00001, 2, 3600, 0.053, 0.34 | PDLC02516,PglX_00002, 1, 7.7e-77, 0.295, 0.462 | PDLC02516,PglX_00002, 1, 7.7e-77, 0.295, 0.462 | PDLC02517,PglX_00003, 1, 2.7e-87, 0.423, 0.543 | PDLC02517,PglX_00003, 1, 2.7e-87, 0.423, 0.543 | PDLC02518,PglX_00…	PDLC02521, PglX_00007, 0, 0.987, 0.758 | PDLC02521, PglX_00007, 0, 0.987, 0.758 | TEMP00583, REase_MTase_IIG_00005, 0, 0.998, 0.754 | PDLC02641, DrmMI_00004, 5.7e-190, 0.971, 0.743 | PDLC02525, PglX_00011, 2.2e-189, 0.688, 0.964 | PDLC02525, PglX_00011, 2.2e-189, 0.688, 0.964
7	NZ_QDQG01000042.1	RM_type_II	WP_001157322.1	TEMP00344	MTase_II_00147	MTase_II	5.6e-248	6.2e-248	0.996	0.996	1523	2953	+	DNA cytosine methyltransferase [Salmonella]	3	36	TEMP00200,MTase_II_00003, 1, 7.7e-08, 0.088, 0.06 | TEMP00200,MTase_II_00003, 2, 2.7e-25, 0.258, 0.151 | TEMP00200,MTase_II_00003, 3, 2.4e-07, 0.099, 0.061 | TEMP00203,MTase_II_00006, 1, 1.5e-24, 0.405, 0.322 | TEMP00203,MTase_II_00006, 2, 0.062, 0.095, 0.08 | TEMP00206,MTase_II_00009, 1, 7.4e-08, 0.42, 0.443 | TEMP00208,MTase_II_00011, 1, 1.9e-13, 0.309, 0.221 | TEMP00208,MTase_II_00011, 2, 4.1,…	TEMP00344, MTase_II_00147, 6.2e-248, 0.996, 0.996 | TEMP00255, MTase_II_00058, 3.9e-90, 0.794, 0.801 | TEMP00361, MTase_II_00164, 2.1e-48, 0.771, 0.951 | TEMP00225, MTase_II_00028, 5e-43, 0.437, 0.413 | TEMP00269, MTase_II_00072, 6.1e-32, 0.418, 0.914
7	NZ_QDQG01000042.1	RM_type_II	WP_000785978.1	TEMP00380	NEase_II_00006	REase_II	4.6e-98	5.1e-98	0.994	0.994	2934	3404	+	very short patch repair endonuclease [Salmonella]	4	36	TEMP00380,NEase_II_00006, 1, 5.1e-98, 0.994, 0.994	TEMP00380, NEase_II_00006, 5.1e-98, 0.994, 0.994
1	NZ_QDQG01000024.1	retron_II-A	WP_000353754.1	PDLC02939	retron_II-A1	RT_II-A	7.3e-124	8.5e-124	0.984	0.993	46967	47902	-	retron St85 family RNA-directed DNA polymerase [Salmonella]	43	71	PDLC02939,retron_II-A1, 1, 8.5e-124, 0.984, 0.993 | PDLC02940,retron_II-A2, 1, 2.2e-55, 0.929, 0.572 | PDLC02941,retron_II-A3, 1, 7.8e-61, 0.955, 0.906	PDLC02939, retron_II-A1, 8.5e-124, 0.984, 0.993 | PDLC02941, retron_II-A3, 7.8e-61, 0.955, 0.906 | PDLC02940, retron_II-A2, 2.2e-55, 0.929, 0.572
1	NZ_QDQG01000024.1	retron_II-A	WP_000461381.1	PDLC02928	retron_type_II_A1_ndt_cluster42_2	NDT_II-A	1.1e-91	1.2e-91	0.95	0.989	47902	48864	-	retron St85 family effector protein [Salmonella]	44	71	PDLC02928,retron_type_II_A1_ndt_cluster42_2, 1, 1.2e-91, 0.95, 0.989 | PDLC02929,retron_type_II_A2_ndt_cluster42_3, 1, 0.00024, 0.194, 0.322 | PDLC02930,retron_type_II_A3_ndt_cluster42_1, 1, 5.7e-25, 0.7, 0.772	PDLC02928, retron_type_II_A1_ndt_cluster42_2, 1.2e-91, 0.95, 0.989 | PDLC02930, retron_type_II_A3_ndt_cluster42_1, 5.7e-25, 0.7, 0.772 | PDLC02929, retron_type_II_A2_ndt_cluster42_3, 0.00024, 0.194, 0.322
1	NZ_QDQG01000024.1	retron_II-A	NA	-	TypeIA_IIAI	msr-msd	1.1e-26	NA	NA	NA	48940	49097	-	msr-msd identified by match to covariance model: TypeIA_IIAI	44.011	71	NA	NA
2	NZ_QDQG01000004.1	CRISPR_array	CRISPR001	NA	NA	CRISPR_array	NA	6.12	NA	NA	190345	191821	-	CRISPR001; repeat=GTGTTCCCCGCGCCAGCGGGGATAAACCG; score=6.12	186.01	204	NA	NA
1	NZ_QDQG01000004.1	cas_type_I-E	WP_001518648.1	PDLC01752	Cas2e_WP_051024046.1	Cas2e	1e-42	1.1e-42	0.928	0.774	191918	192211	-	type I-E CRISPR-associated endoribonuclease Cas2 [Enterobacteriaceae]	187	204	PDLC00934,cas_CT1978, 1, 3.6e-39, 0.876, 0.989 | PDLC01752,Cas2e_WP_051024046.1, 1, 1.1e-42, 0.928, 0.774 | PDLC01753,Cas2e_WP_128219160.1, 1, 7.5e-28, 0.938, 0.892 | PDLC01754,Cas2e_WP_012568472.1, 1, 9.9e-16, 0.907, 0.959 | PDLC01755,Cas2e_WP_081586257.1, 1, 4.6e-13, 0.897, 0.632	PDLC01752, Cas2e_WP_051024046.1, 1.1e-42, 0.928, 0.774 | PDLC00934, cas_CT1978, 3.6e-39, 0.876, 0.989 | PDLC01753, Cas2e_WP_128219160.1, 7.5e-28, 0.938, 0.892 | PDLC01754, Cas2e_WP_012568472.1, 9.9e-16, 0.907, 0.959 | PDLC01755, Cas2e_WP_081586257.1, 4.6e-13, 0.897, 0.632
1	NZ_QDQG01000004.1	cas_type_I-E	WP_000144831.1	PDLC01744	Cas1e_WP_035839043.1	Cas1e	1e-116	1.2e-116	0.912	0.869	192211	193131	-	type I-E CRISPR-associated endonuclease Cas1e [Salmonella]	188	204	PDLC00924,cas1_ECOLI, 1, 2.6e-114, 0.863, 0.985 | PDLC01744,Cas1e_WP_035839043.1, 1, 1.2e-116, 0.912, 0.869 | PDLC01745,Cas1e_WP_120372217.1, 1, 1.7e-59, 0.863, 0.941 | PDLC01746,Cas1e_WP_162621937.1, 1, 4.3e-98, 0.526, 0.994	PDLC01744, Cas1e_WP_035839043.1, 1.2e-116, 0.912, 0.869 | PDLC00924, cas1_ECOLI, 2.6e-114, 0.863, 0.985 | PDLC01746, Cas1e_WP_162621937.1, 4.3e-98, 0.526, 0.994 | PDLC01745, Cas1e_WP_120372217.1, 1.7e-59, 0.863, 0.941
1	NZ_QDQG01000004.1	cas_type_I-E	WP_000281486.1	PDLC00954	casE_Cse3	Cas6e	8.5e-76	9.6e-76	0.977	0.99	193128	193778	-	type I-E CRISPR-associated protein Cas6/Cse3/CasE [Salmonella]	189	204	PDLC00954,casE_Cse3, 1, 9.6e-76, 0.977, 0.99 | PDLC01277,cd09664, 1, 1.2e-61, 0.954, 0.994 | PDLC01340,cd09727, 1, 1.1e-58, 0.977, 0.995	PDLC00954, casE_Cse3, 9.6e-76, 0.977, 0.99 | PDLC01277, cd09664, 1.2e-61, 0.954, 0.994 | PDLC01340, cd09727, 1.1e-58, 0.977, 0.995
1	NZ_QDQG01000004.1	cas_type_I-E	WP_000085114.1	PDLC01369	cd09756	Cas5e	1.4e-48	1.7e-48	0.718	0.975	193760	194506	-	type I-E CRISPR-associated protein Cas5/CasD [Salmonella]	190	204	PDLC00949,casD_Cas5e, 1, 7.9e-44, 0.927, 0.987 | PDLC01258,cd09645, 1, 4.4e-48, 0.714, 0.97 | PDLC01369,cd09756, 1, 1.7e-48, 0.718, 0.975	PDLC01369, cd09756, 1.7e-48, 0.718, 0.975 | PDLC01258, cd09645, 4.4e-48, 0.714, 0.97 | PDLC00949, casD_Cas5e, 7.9e-44, 0.927, 0.987
1	NZ_QDQG01000004.1	cas_type_I-E	WP_000206415.1	PDLC00959	casC_Cse4	Cas7e	3.7e-120	4.3e-120	0.915	0.997	194517	195575	-	type I-E CRISPR-associated protein Cas7/Cse4/CasC [Salmonella]	191	204	PDLC00959,casC_Cse4, 1, 4.3e-120, 0.915, 0.997 | PDLC01259,cd09646, 1, 6.8e-115, 0.915, 0.997 | PDLC01620,pfam09344, 1, 5.4e-98, 0.935, 0.934	PDLC00959, casC_Cse4, 4.3e-120, 0.915, 0.997 | PDLC01259, cd09646, 6.8e-115, 0.915, 0.997 | PDLC01620, pfam09344, 5.4e-98, 0.935, 0.934
1	NZ_QDQG01000004.1	cas_type_I-E	WP_000117946.1	PDLC01000	casB_cse2	Cas11e	2.8e-36	3.2e-36	0.882	0.994	195589	196149	-	type I-E CRISPR-associated protein Cse2/CasB [Salmonella]	192	204	PDLC01000,casB_cse2, 1, 3.2e-36, 0.882, 0.994 | PDLC01283,cd09670, 1, 1.5e-30, 0.887, 0.993 | PDLC01344,cd09731, 1, 5e-31, 0.817, 0.992 | PDLC01581,mkCas0194, 1, 0.00014, 0.898, 0.903 | PDLC01624,pfam09485, 1, 8.2e-26, 0.796, 0.984	PDLC01000, casB_cse2, 3.2e-36, 0.882, 0.994 | PDLC01344, cd09731, 5e-31, 0.817, 0.992 | PDLC01283, cd09670, 1.5e-30, 0.887, 0.993 | PDLC01624, pfam09485, 8.2e-26, 0.796, 0.984 | PDLC01581, mkCas0194, 0.00014, 0.898, 0.903
1	NZ_QDQG01000004.1	cas_type_I-E	WP_000368584.1	PDLC00999	casA_cse1	Cas8e	6.7e-186	7.7e-186	0.969	0.998	196146	197702	-	type I-E CRISPR-associated protein Cse1/CasA [Salmonella]	193	204	PDLC00999,casA_cse1, 1, 7.7e-186, 0.969, 0.998 | PDLC01282,cd09669, 1, 1.9e-166, 0.967, 0.998 | PDLC01342,cd09729, 1, 2.3e-123, 0.905, 0.998 | PDLC01622,pfam09481, 1, 2.1e-100, 0.873, 0.983	PDLC00999, casA_cse1, 7.7e-186, 0.969, 0.998 | PDLC01282, cd09669, 1.9e-166, 0.967, 0.998 | PDLC01342, cd09729, 2.3e-123, 0.905, 0.998 | PDLC01622, pfam09481, 2.1e-100, 0.873, 0.983
1	NZ_QDQG01000004.1	cas_type_I-E	WP_000029738.1	PDLC01768	Cas3e_WP_058658455.1	Cas3e	8.2e-294	1e-293	0.609	0.996	197714	200377	-	CRISPR-associated helicase/endonuclease Cas3 [Salmonella]	194	204	PDLC01767,Cas3e_WP_189128522.1, 1, 1.6e-202, 0.957, 0.899 | PDLC01768,Cas3e_WP_058658455.1, 1, 1e-293, 0.609, 0.996	PDLC01768, Cas3e_WP_058658455.1, 1e-293, 0.609, 0.996 | PDLC01767, Cas3e_WP_189128522.1, 1.6e-202, 0.957, 0.899
2	NZ_QDQG01000004.1	CRISPR_array	CRISPR002	NA	NA	CRISPR_array	NA	6.17	NA	NA	207954	209568	-	CRISPR002; repeat=GTGTTCCCCGCGCCAGCGGGGATAAACCG; score=6.17	200.02	204	NA	NA
1	NZ_QIBF01000008.1	AbiD	WP_000290520.1	PDLC02344	AbiD	AbiD	2.5e-57	3.4e-57	0.95	0.96	88781	89743	+	Abi family protein [Enterobacteriaceae]	90	227	PDLC02344,AbiD, 1, 3.4e-57, 0.95, 0.96	PDLC02344, AbiD, 3.4e-57, 0.95, 0.96
1	NZ_QIBF01000019.1	Paris	WP_001520831.1	PF13175.7	AAA_15	AriA	3.9e-27	4.8e-27	0.948	0.997	50581	51864	+	AAA family ATPase [Salmonella]	38	51	PF13175.7,AAA_15, 1, 4.8e-27, 0.948, 0.997 | PF13304.7,AAA_21, 1, 4.2e-18, 0.888, 0.99	PF13175.7, AAA_15, 4.8e-27, 0.948, 0.997 | PF13304.7, AAA_21, 4.2e-18, 0.888, 0.99
1	NZ_QIBF01000019.1	Paris	WP_010989064.1	PF14491.7	DUF4435	AriB	4.6e-47	5.5e-47	0.831	0.987	51909	52727	+	DUF4435 domain-containing protein [Salmonella]	39	51	PF14491.7,DUF4435, 1, 5.5e-47, 0.831, 0.987	PF14491.7, DUF4435, 5.5e-47, 0.831, 0.987
2	NZ_QIBF01000032.1	kiwa	WP_022630855.1	PDLC00220	KwaA_00014	KwaA	4.3e-91	4.8e-91	0.985	0.99	1610	2206	+	hypothetical protein [Salmonella]	4	9	PDLC00207,KwaA_00001, 1, 6.9e-19, 0.949, 0.948 | PDLC00208,KwaA_00002, 1, 6.7e-17, 0.778, 0.758 | PDLC00210,KwaA_00004, 1, 9.5e-08, 0.682, 0.781 | PDLC00211,KwaA_00005, 1, 2e-17, 0.833, 0.781 | PDLC00212,KwaA_00006, 1, 1.3e-12, 0.869, 0.849 | PDLC00213,KwaA_00007, 1, 2.1e-18, 0.949, 0.949 | PDLC00214,KwaA_00008, 1, 3.1e-11, 0.838, 0.834 | PDLC00215,KwaA_00009, 1, 6.6e-10, 0.97, 0.964 | PDLC00217,…	PDLC00220, KwaA_00014, 4.8e-91, 0.985, 0.99 | PDLC00219, KwaA_00013, 7.4e-46, 0.955, 0.959 | PDLC00207, KwaA_00001, 6.9e-19, 0.949, 0.948 | PDLC00213, KwaA_00007, 2.1e-18, 0.949, 0.949 | PDLC00211, KwaA_00005, 2e-17, 0.833, 0.781
2	NZ_QIBF01000032.1	kiwa	WP_000493384.1	PDLC00232	KwaB_00011	KwaB	8e-154	9e-154	0.997	0.997	2218	3195	+	DUF4868 domain-containing protein [Salmonella]	5	9	PDLC00223,KwaB_00002, 1, 7.4e-07, 0.468, 0.428 | PDLC00226,KwaB_00005, 1, 3.7e-11, 0.6, 0.524 | PDLC00230,KwaB_00009, 1, 2.3e-11, 0.591, 0.575 | PDLC00231,KwaB_00010, 1, 560, 0.142, 0.148 | PDLC00231,KwaB_00010, 2, 0.0055, 0.443, 0.452 | PDLC00232,KwaB_00011, 1, 9e-154, 0.997, 0.997 | PDLC00233,KwaB_00012, 1, 5.5e-36, 0.975, 0.944	PDLC00232, KwaB_00011, 9e-154, 0.997, 0.997 | PDLC00233, KwaB_00012, 5.5e-36, 0.975, 0.944 | PDLC00230, KwaB_00009, 2.3e-11, 0.591, 0.575 | PDLC00226, KwaB_00005, 3.7e-11, 0.6, 0.524 | PDLC00223, KwaB_00002, 7.4e-07, 0.468, 0.428
1	NZ_QIBF01000006.1	brex_type_I	WP_001193068.1	PDLC02506	BrxL_00002	BrxL	0	0	0.968	0.991	97758	99842	-	protease Lon-related BREX system protein BrxL [Enterobacteriaceae]	89	251	PDLC02505,BrxL_00001, 1, 2.4e-83, 0.656, 0.965 | PDLC02506,BrxL_00002, 1, 0, 0.968, 0.991 | PDLC02507,BrxL_00003, 1, 1.3e-55, 0.648, 0.934 | PDLC02508,BrxL_00004, 1, 2e-202, 0.687, 0.682 | PDLC02509,BrxL_00005, 1, 9.7e-37, 0.199, 0.258 | PDLC02509,BrxL_00005, 2, 9.4e-110, 0.47, 0.619	PDLC02506, BrxL_00002, 0, 0.968, 0.991 | PDLC02508, BrxL_00004, 2e-202, 0.687, 0.682 | PDLC02509, BrxL_00005, 9.4e-110, 0.47, 0.619 | PDLC02505, BrxL_00001, 2.4e-83, 0.656, 0.965 | PDLC02507, BrxL_00003, 1.3e-55, 0.648, 0.934
1	NZ_QIBF01000006.1	brex_type_I	WP_001738657.1	PDLC02547	PglZ_00006	PglZ	0	0	0.999	0.999	99853	102450	-	BREX-1 system phosphatase PglZ type A [Salmonella]	90	251	PDLC02547,PglZ_00006, 1, 0, 0.999, 0.999 | PDLC02548,PglZ_00007, 1, 1.5e-21, 0.548, 0.484 | PDLC02551,PglZ_00010, 1, 3.3e-59, 0.946, 0.94 | PDLC02553,PglZ_00012, 1, 84, 0.207, 0.212 | PDLC02553,PglZ_00012, 2, 3.6e-56, 0.54, 0.544 | PDLC02557,PglZ_00016, 1, 7e-73, 0.988, 0.992 | PDLC02559,PglZ_00018, 1, 6.6e-23, 0.62, 0.605 | PDLC02561,PglZ_00020, 1, 0.91, 0.06, 0.063 | PDLC02561,PglZ_00020, 2, 1.…	PDLC02547, PglZ_00006, 0, 0.999, 0.999 | PDLC02564, PglZ_00023, 2e-225, 0.992, 0.981 | PDLC02563, PglZ_00022, 3.8e-115, 0.987, 0.988 | PDLC02557, PglZ_00016, 7e-73, 0.988, 0.992 | PDLC02551, PglZ_00010, 3.3e-59, 0.946, 0.94
1	NZ_QIBF01000006.1	brex_type_I	WP_001095591.1	PDLC02521	PglX_00007	PglX	0	0	0.992	0.995	104343	108020	-	BREX-1 system adenine-specific DNA-methyltransferase PglX [Salmonella]	93	251	PDLC02515,PglX_00001, 1, 1.7e-13, 0.09, 0.757 | PDLC02515,PglX_00001, 2, 3700, 0.012, 0.104 | PDLC02516,PglX_00002, 1, 2.1e-165, 0.477, 0.96 | PDLC02517,PglX_00003, 1, 2.4e-149, 0.584, 0.966 | PDLC02518,PglX_00004, 1, 1.8e-69, 0.909, 0.789 | PDLC02519,PglX_00005, 1, 75, 0.017, 0.017 | PDLC02519,PglX_00005, 2, 7.2e-61, 0.591, 0.595 | PDLC02519,PglX_00005, 3, 0.23, 0.092, 0.088 | PDLC02520,PglX_000…	PDLC02521, PglX_00007, 0, 0.992, 0.995 | PDLC02525, PglX_00011, 5.3e-189, 0.516, 0.964 | PDLC02524, PglX_00010, 1.8e-171, 0.563, 0.945 | PDLC02516, PglX_00002, 2.1e-165, 0.477, 0.96 | PDLC02517, PglX_00003, 2.4e-149, 0.584, 0.966
1	NZ_QIBF01000006.1	brex_type_I	WP_001019652.1	PDLC02471	BrxC_00001	BrxC	0	0	0.999	0.999	108066	111707	-	BREX system P-loop protein BrxC [Salmonella]	94	251	PDLC02471,BrxC_00001, 1, 0, 0.999, 0.999 | PDLC02474,BrxC_00004, 1, 0.0043, 0.068, 0.065 | PDLC02474,BrxC_00004, 2, 330, 0.044, 0.045 | PDLC02474,BrxC_00004, 3, 3.8e-25, 0.268, 0.279 | PDLC02474,BrxC_00004, 4, 420, 0.026, 0.025 | PDLC02476,BrxC_00006, 1, 1e-66, 0.462, 0.466 | PDLC02476,BrxC_00006, 2, 0.01, 0.279, 0.289 | PDLC02479,BrxC_00009, 1, 2.7e-253, 0.998, 0.998 | PDLC02483,BrxC_00013, 1, 3…	PDLC02471, BrxC_00001, 0, 0.999, 0.999 | PDLC02479, BrxC_00009, 2.7e-253, 0.998, 0.998 | PDLC02491, BrxC_00021, 1.8e-237, 0.636, 0.982 | PDLC02476, BrxC_00006, 1e-66, 0.462, 0.466 | PDLC02484, BrxC_00014, 2.8e-58, 0.492, 0.517
1	NZ_QIBF01000006.1	brex_type_I	WP_000566905.1	PDLC02463	BrxB_00005	BrxB	8.4e-70	9.6e-70	0.92	0.969	111719	112321	-	DUF1788 domain-containing protein [Salmonella]	95	251	PDLC02459,BrxB_00001, 1, 2.1e-06, 0.755, 0.837 | PDLC02461,BrxB_00003, 1, 3.3e-08, 0.765, 0.77 | PDLC02462,BrxB_00004, 1, 8.8e-07, 0.745, 0.817 | PDLC02463,BrxB_00005, 1, 9.6e-70, 0.92, 0.969 | PDLC02466,BrxB_00008, 1, 7.8e-20, 0.91, 0.978 | PDLC02467,BrxB_00009, 1, 1.1e-06, 0.71, 0.746 | PDLC02468,BrxB_00010, 1, 1.3e-16, 0.605, 0.941 | PDLC02469,BrxB_00011, 1, 5.1e-07, 0.735, 0.783	PDLC02463, BrxB_00005, 9.6e-70, 0.92, 0.969 | PDLC02466, BrxB_00008, 7.8e-20, 0.91, 0.978 | PDLC02468, BrxB_00010, 1.3e-16, 0.605, 0.941 | PDLC02461, BrxB_00003, 3.3e-08, 0.765, 0.77 | PDLC02469, BrxB_00011, 5.1e-07, 0.735, 0.783
1	NZ_QIBF01000006.1	brex_type_I	WP_001740084.1	PDLC02439	BrxA_00003	BrxA	6e-110	6.7e-110	0.995	0.995	112318	112920	-	DUF1819 family protein [Salmonella]	96	251	PDLC02438,BrxA_00002, 1, 1.8e-08, 0.835, 0.835 | PDLC02439,BrxA_00003, 1, 6.7e-110, 0.995, 0.995 | PDLC02440,BrxA_00004, 1, 3.5e-06, 0.745, 0.749 | PDLC02441,BrxA_00005, 1, 1.1e-42, 0.93, 0.89 | PDLC02443,BrxA_00007, 1, 8.9e-26, 0.895, 0.872 | PDLC02445,BrxA_00009, 1, 1.7e-07, 0.48, 0.366 | PDLC02446,BrxA_00010, 1, 2e-05, 0.755, 0.72 | PDLC02446,BrxA_00010, 2, 5.1, 0.28, 0.265 | PDLC02447,BrxA_00…	PDLC02439, BrxA_00003, 6.7e-110, 0.995, 0.995 | PDLC02457, BrxA_00021, 7.5e-46, 0.925, 0.92 | PDLC02441, BrxA_00005, 1.1e-42, 0.93, 0.89 | PDLC02443, BrxA_00007, 8.9e-26, 0.895, 0.872 | PDLC02451, BrxA_00015, 1.4e-24, 0.91, 0.91
2	NZ_QIBF01000006.1	RM_type_I	WP_000014001.1	TEMP00152	Specificity_I_00118	Specificity_I	6.1e-183	6.9e-183	0.998	0.998	138687	140096	-	type-1 restriction enzyme StySJI specificity protein [Salmonella]	123	251	TEMP00015,MTase_I_00015, 1, 0.13, 0.245, 0.112 | TEMP00015,MTase_I_00015, 2, 0.026, 0.39, 0.18 | TEMP00021,MTase_I_00021, 1, 5.6, 0.237, 0.116 | TEMP00021,MTase_I_00021, 2, 7.3e-05, 0.254, 0.133 | TEMP00037,Specificity_I_00003, 1, 1.6e-15, 0.608, 0.693 | TEMP00038,Specificity_I_00004, 1, 260, 0.058, 0.067 | TEMP00038,Specificity_I_00004, 2, 0.0042, 0.241, 0.282 | TEMP00039,Specificity_I_00005, 1,…	TEMP00152, Specificity_I_00118, 6.9e-183, 0.998, 0.998 | TEMP00110, Specificity_I_00076, 6.7e-103, 0.987, 0.837 | TEMP00172, Specificity_I_00138, 7.8e-103, 0.716, 0.728 | TEMP00145, Specificity_I_00111, 2.3e-59, 0.727, 0.761 | TEMP00055, Specificity_I_00021, 9.5e-53, 0.891, 0.924
2	NZ_QIBF01000006.1	RM_type_I	WP_001063190.1	TEMP00009	MTase_I_00009	MTase_I	1.9e-231	2.3e-231	0.974	0.996	140093	141682	-	type I restriction-modification system methyltransferase [Salmonella]	124	251	TEMP00001,MTase_I_00001, 1, 1e-10, 0.321, 0.22 | TEMP00001,MTase_I_00001, 2, 2.6, 0.119, 0.079 | TEMP00001,MTase_I_00001, 3, 6.2e-05, 0.159, 0.113 | TEMP00002,MTase_I_00002, 1, 1.4, 0.076, 0.042 | TEMP00002,MTase_I_00002, 2, 1e-20, 0.503, 0.278 | TEMP00003,MTase_I_00003, 1, 4, 0.117, 0.146 | TEMP00003,MTase_I_00003, 2, 1.5e-08, 0.476, 0.627 | TEMP00004,MTase_I_00004, 1, 1.4e-83, 0.8, 0.888 | TEMP…	TEMP00009, MTase_I_00009, 2.3e-231, 0.974, 0.996 | TEMP00004, MTase_I_00004, 1.4e-83, 0.8, 0.888 | TEMP00008, MTase_I_00008, 9.1e-60, 0.758, 0.67 | TEMP00019, MTase_I_00019, 1.6e-40, 0.509, 0.411 | TEMP00010, MTase_I_00010, 5.6e-32, 0.677, 0.449
2	NZ_QIBF01000006.1	RM_type_I	WP_001043484.1	TEMP00025	REase_I_00003	REase_I	0	0	0.999	0.998	141840	145349	-	type I restriction-modification system endonuclease [Salmonella]	125	251	TEMP00025,REase_I_00003, 1, 0, 0.999, 0.998 | TEMP00028,REase_I_00006, 1, 1.6e-07, 0.156, 0.179 | TEMP00030,REase_I_00008, 1, 0.00012, 0.094, 0.102 | TEMP00030,REase_I_00008, 2, 0.017, 0.107, 0.101 | TEMP00030,REase_I_00008, 3, 2e-40, 0.38, 0.38 | TEMP00031,REase_I_00009, 1, 4700, 0.056, 0.065 | TEMP00031,REase_I_00009, 2, 260, 0.038, 0.042 | TEMP00031,REase_I_00009, 3, 3.3e-09, 0.098, 0.117 | TE…	TEMP00025, REase_I_00003, 0, 0.999, 0.998 | TEMP00032, REase_I_00010, 2e-49, 0.347, 0.467 | TEMP00030, REase_I_00008, 2e-40, 0.38, 0.38 | TEMP00031, REase_I_00009, 3.3e-09, 0.098, 0.117 | TEMP00028, REase_I_00006, 1.6e-07, 0.156, 0.179
3	NZ_QIBF01000006.1	RM_type_IV	WP_000290512.1	TEMP00640	mREase_IV_00003	mREase_IV	1.4e-136	1.5e-136	0.997	0.991	145547	146461	+	restriction endonuclease [Salmonella]	126	251	TEMP00640,mREase_IV_00003, 1, 1.5e-136, 0.997, 0.991 | TEMP00646,mREase_IV_00009, 1, 7.7e-08, 0.391, 0.211	TEMP00640, mREase_IV_00003, 1.5e-136, 0.997, 0.991 | TEMP00646, mREase_IV_00009, 7.7e-08, 0.391, 0.211
4	NZ_QIBF01000008.1	RM_type_III	WP_000910371.1	TEMP00624	MTase_III_00010	MTase_III	0	0	0.998	0.998	126797	128755	+	site-specific DNA-methyltransferase [Salmonella]	127	227	TEMP00615,MTase_III_00001, 1, 2.9e-09, 0.239, 0.159 | TEMP00615,MTase_III_00001, 2, 16, 0.061, 0.041 | TEMP00616,MTase_III_00002, 1, 9e-16, 0.278, 0.287 | TEMP00616,MTase_III_00002, 2, 0.00078, 0.058, 0.062 | TEMP00617,MTase_III_00003, 1, 8.6e-144, 0.752, 0.792 | TEMP00618,MTase_III_00004, 1, 2.3e-13, 0.084, 0.078 | TEMP00618,MTase_III_00004, 2, 1.4e-21, 0.15, 0.141 | TEMP00618,MTase_III_00004, 3…	TEMP00624, MTase_III_00010, 0, 0.998, 0.998 | TEMP00617, MTase_III_00003, 8.6e-144, 0.752, 0.792 | TEMP00620, MTase_III_00006, 3.7e-85, 0.71, 0.877 | TEMP00627, MTase_III_00013, 1.3e-83, 0.589, 0.71 | TEMP00626, MTase_III_00012, 4.6e-69, 0.712, 0.998
4	NZ_QIBF01000008.1	RM_type_III	WP_001651666.1	TEMP00632	REase_III_00003	REase_III	0	0	0.995	0.997	128765	131737	+	type III restriction-modification system endonuclease [Salmonella]	128	227	TEMP00630,REase_III_00001, 1, 130, 0.036, 0.036 | TEMP00630,REase_III_00001, 2, 2.9e-33, 0.241, 0.205 | TEMP00630,REase_III_00001, 3, 3.5e-42, 0.604, 0.593 | TEMP00631,REase_III_00002, 1, 1.5e-05, 0.039, 0.045 | TEMP00631,REase_III_00002, 2, 160, 0.07, 0.075 | TEMP00632,REase_III_00003, 1, 0, 0.995, 0.997 | TEMP00633,REase_III_00004, 1, 0.78, 0.041, 0.045 | TEMP00633,REase_III_00004, 2, 0.046, 0.…	TEMP00632, REase_III_00003, 0, 0.995, 0.997 | TEMP00630, REase_III_00001, 3.5e-42, 0.604, 0.593 | TEMP00631, REase_III_00002, 1.5e-05, 0.039, 0.045 | TEMP00634, REase_III_00005, 0.025, 0.052, 0.06 | TEMP00636, REase_III_00007, 0.029, 0.045, 0.051
5	NZ_QIBF01000021.1	RM_type_II	WP_001157322.1	TEMP00344	MTase_II_00147	MTase_II	5.6e-248	6.3e-248	0.996	0.996	32378	33808	+	DNA cytosine methyltransferase [Salmonella]	47	80	TEMP00200,MTase_II_00003, 1, 7.8e-08, 0.088, 0.06 | TEMP00200,MTase_II_00003, 2, 2.7e-25, 0.258, 0.151 | TEMP00200,MTase_II_00003, 3, 2.5e-07, 0.099, 0.061 | TEMP00203,MTase_II_00006, 1, 1.5e-24, 0.405, 0.322 | TEMP00203,MTase_II_00006, 2, 0.062, 0.095, 0.08 | TEMP00206,MTase_II_00009, 1, 7.5e-08, 0.42, 0.443 | TEMP00208,MTase_II_00011, 1, 1.9e-13, 0.309, 0.221 | TEMP00208,MTase_II_00011, 2, 4.1,…	TEMP00344, MTase_II_00147, 6.3e-248, 0.996, 0.996 | TEMP00255, MTase_II_00058, 3.9e-90, 0.794, 0.801 | TEMP00361, MTase_II_00164, 2.1e-48, 0.771, 0.951 | TEMP00225, MTase_II_00028, 5e-43, 0.437, 0.413 | TEMP00269, MTase_II_00072, 6.2e-32, 0.418, 0.914
5	NZ_QIBF01000021.1	RM_type_II	WP_000785978.1	TEMP00380	NEase_II_00006	REase_II	4.6e-98	5.1e-98	0.994	0.994	33789	34259	+	very short patch repair endonuclease [Salmonella]	48	80	TEMP00380,NEase_II_00006, 1, 5.1e-98, 0.994, 0.994	TEMP00380, NEase_II_00006, 5.1e-98, 0.994, 0.994
1	NZ_QIBF01000016.1	retron_II-A	WP_000353754.1	PDLC02939	retron_II-A1	RT_II-A	7.4e-124	8.6e-124	0.984	0.993	46615	47550	-	retron St85 family RNA-directed DNA polymerase [Salmonella]	43	71	PDLC02939,retron_II-A1, 1, 8.6e-124, 0.984, 0.993 | PDLC02940,retron_II-A2, 1, 2.3e-55, 0.929, 0.572 | PDLC02941,retron_II-A3, 1, 7.9e-61, 0.955, 0.906	PDLC02939, retron_II-A1, 8.6e-124, 0.984, 0.993 | PDLC02941, retron_II-A3, 7.9e-61, 0.955, 0.906 | PDLC02940, retron_II-A2, 2.3e-55, 0.929, 0.572
1	NZ_QIBF01000016.1	retron_II-A	WP_000461381.1	PDLC02928	retron_type_II_A1_ndt_cluster42_2	NDT_II-A	1.1e-91	1.3e-91	0.95	0.989	47550	48512	-	retron St85 family effector protein [Salmonella]	44	71	PDLC02928,retron_type_II_A1_ndt_cluster42_2, 1, 1.3e-91, 0.95, 0.989 | PDLC02929,retron_type_II_A2_ndt_cluster42_3, 1, 0.00024, 0.194, 0.322 | PDLC02930,retron_type_II_A3_ndt_cluster42_1, 1, 5.7e-25, 0.7, 0.772	PDLC02928, retron_type_II_A1_ndt_cluster42_2, 1.3e-91, 0.95, 0.989 | PDLC02930, retron_type_II_A3_ndt_cluster42_1, 5.7e-25, 0.7, 0.772 | PDLC02929, retron_type_II_A2_ndt_cluster42_3, 0.00024, 0.194, 0.322
1	NZ_QIBF01000016.1	retron_II-A	NA	-	TypeIA_IIAI	msr-msd	1.1e-26	NA	NA	NA	48588	48745	-	msr-msd identified by match to covariance model: TypeIA_IIAI	44.011	71	NA	NA
2	NZ_QIBF01000002.1	CRISPR_array	CRISPR001	NA	NA	CRISPR_array	NA	6.16	NA	NA	454218	455527	+	CRISPR001; repeat=GTGTTCCCCGCGCCAGCGGGGATAAACCG; score=6.16	437.01	612	NA	NA
1	NZ_QIBF01000002.1	cas_type_I-E	pseudo_subNP_461865.1	PDLC01768	Cas3e_WP_058658455.1	Cas3e	8.3e-294	1e-293	0.609	0.996	463104	465767	+	CRISPR-associated helicase/endonuclease Cas3 [Salmonella enterica subsp. enterica serovar Typhimurium str. LT2]	444	612	PDLC01767,Cas3e_WP_189128522.1, 1, 1.6e-202, 0.957, 0.899 | PDLC01768,Cas3e_WP_058658455.1, 1, 1e-293, 0.609, 0.996	PDLC01768, Cas3e_WP_058658455.1, 1e-293, 0.609, 0.996 | PDLC01767, Cas3e_WP_189128522.1, 1.6e-202, 0.957, 0.899
1	NZ_QIBF01000002.1	cas_type_I-E	pseudo_subNP_461864.1	PDLC00999	casA_cse1	Cas8e	6.8e-186	7.8e-186	0.969	0.998	465787	467334	+	type I-E CRISPR-associated protein Cse1/CasA [Salmonella enterica subsp. enterica serovar Typhimurium str. LT2]	445	612	PDLC00999,casA_cse1, 1, 7.8e-186, 0.969, 0.998 | PDLC01282,cd09669, 1, 2e-166, 0.967, 0.998 | PDLC01342,cd09729, 1, 2.4e-123, 0.905, 0.998 | PDLC01622,pfam09481, 1, 2.1e-100, 0.873, 0.983	PDLC00999, casA_cse1, 7.8e-186, 0.969, 0.998 | PDLC01282, cd09669, 2e-166, 0.967, 0.998 | PDLC01342, cd09729, 2.4e-123, 0.905, 0.998 | PDLC01622, pfam09481, 2.1e-100, 0.873, 0.983
1	NZ_QIBF01000002.1	cas_type_I-E	WP_020837085.1	PDLC01000	casB_cse2	Cas11e	1.7e-35	1.9e-35	0.882	0.994	467331	467891	+	type I-E CRISPR-associated protein Cse2/CasB [Salmonella]	446	612	PDLC01000,casB_cse2, 1, 1.9e-35, 0.882, 0.994 | PDLC01283,cd09670, 1, 2.8e-30, 0.887, 0.993 | PDLC01344,cd09731, 1, 9.6e-31, 0.817, 0.992 | PDLC01581,mkCas0194, 1, 0.00014, 0.898, 0.903 | PDLC01624,pfam09485, 1, 1.5e-25, 0.796, 0.984	PDLC01000, casB_cse2, 1.9e-35, 0.882, 0.994 | PDLC01344, cd09731, 9.6e-31, 0.817, 0.992 | PDLC01283, cd09670, 2.8e-30, 0.887, 0.993 | PDLC01624, pfam09485, 1.5e-25, 0.796, 0.984 | PDLC01581, mkCas0194, 0.00014, 0.898, 0.903
1	NZ_QIBF01000002.1	cas_type_I-E	WP_000206415.1	PDLC00959	casC_Cse4	Cas7e	3.8e-120	4.3e-120	0.915	0.997	467905	468963	+	type I-E CRISPR-associated protein Cas7/Cse4/CasC [Salmonella]	447	612	PDLC00959,casC_Cse4, 1, 4.3e-120, 0.915, 0.997 | PDLC01259,cd09646, 1, 6.9e-115, 0.915, 0.997 | PDLC01620,pfam09344, 1, 5.5e-98, 0.935, 0.934	PDLC00959, casC_Cse4, 4.3e-120, 0.915, 0.997 | PDLC01259, cd09646, 6.9e-115, 0.915, 0.997 | PDLC01620, pfam09344, 5.5e-98, 0.935, 0.934
1	NZ_QIBF01000002.1	cas_type_I-E	WP_000085114.1	PDLC01369	cd09756	Cas5e	1.4e-48	1.7e-48	0.718	0.975	468974	469720	+	type I-E CRISPR-associated protein Cas5/CasD [Salmonella]	448	612	PDLC00949,casD_Cas5e, 1, 8e-44, 0.927, 0.987 | PDLC01258,cd09645, 1, 4.5e-48, 0.714, 0.97 | PDLC01369,cd09756, 1, 1.7e-48, 0.718, 0.975	PDLC01369, cd09756, 1.7e-48, 0.718, 0.975 | PDLC01258, cd09645, 4.5e-48, 0.714, 0.97 | PDLC00949, casD_Cas5e, 8e-44, 0.927, 0.987
1	NZ_QIBF01000002.1	cas_type_I-E	WP_000281486.1	PDLC00954	casE_Cse3	Cas6e	8.6e-76	9.7e-76	0.977	0.99	469702	470352	+	type I-E CRISPR-associated protein Cas6/Cse3/CasE [Salmonella]	449	612	PDLC00954,casE_Cse3, 1, 9.7e-76, 0.977, 0.99 | PDLC01277,cd09664, 1, 1.2e-61, 0.954, 0.994 | PDLC01340,cd09727, 1, 1.1e-58, 0.977, 0.995	PDLC00954, casE_Cse3, 9.7e-76, 0.977, 0.99 | PDLC01277, cd09664, 1.2e-61, 0.954, 0.994 | PDLC01340, cd09727, 1.1e-58, 0.977, 0.995
1	NZ_QIBF01000002.1	cas_type_I-E	WP_000144832.1	PDLC01744	Cas1e_WP_035839043.1	Cas1e	4e-117	4.7e-117	0.912	0.869	470349	471269	+	type I-E CRISPR-associated endonuclease Cas1e [Salmonella]	450	612	PDLC00924,cas1_ECOLI, 1, 1e-114, 0.863, 0.985 | PDLC01744,Cas1e_WP_035839043.1, 1, 4.7e-117, 0.912, 0.869 | PDLC01745,Cas1e_WP_120372217.1, 1, 1.4e-59, 0.863, 0.941 | PDLC01746,Cas1e_WP_162621937.1, 1, 4.4e-98, 0.526, 0.994	PDLC01744, Cas1e_WP_035839043.1, 4.7e-117, 0.912, 0.869 | PDLC00924, cas1_ECOLI, 1e-114, 0.863, 0.985 | PDLC01746, Cas1e_WP_162621937.1, 4.4e-98, 0.526, 0.994 | PDLC01745, Cas1e_WP_120372217.1, 1.4e-59, 0.863, 0.941
1	NZ_QIBF01000002.1	cas_type_I-E	WP_001518648.1	PDLC01752	Cas2e_WP_051024046.1	Cas2e	1e-42	1.1e-42	0.928	0.774	471269	471562	+	type I-E CRISPR-associated endoribonuclease Cas2 [Enterobacteriaceae]	451	612	PDLC00934,cas_CT1978, 1, 3.6e-39, 0.876, 0.989 | PDLC01752,Cas2e_WP_051024046.1, 1, 1.1e-42, 0.928, 0.774 | PDLC01753,Cas2e_WP_128219160.1, 1, 7.6e-28, 0.938, 0.892 | PDLC01754,Cas2e_WP_012568472.1, 1, 1e-15, 0.907, 0.959 | PDLC01755,Cas2e_WP_081586257.1, 1, 4.7e-13, 0.897, 0.632	PDLC01752, Cas2e_WP_051024046.1, 1.1e-42, 0.928, 0.774 | PDLC00934, cas_CT1978, 3.6e-39, 0.876, 0.989 | PDLC01753, Cas2e_WP_128219160.1, 7.6e-28, 0.938, 0.892 | PDLC01754, Cas2e_WP_012568472.1, 1e-15, 0.907, 0.959 | PDLC01755, Cas2e_WP_081586257.1, 4.7e-13, 0.897, 0.632
2	NZ_QIBF01000002.1	CRISPR_array	CRISPR002	NA	NA	CRISPR_array	NA	6.15	NA	NA	471659	473622	+	CRISPR002; repeat=GTGTTCCCCGCGCCAGCGGGGATAAACCG; score=6.15	451.02	612	NA	NA
1	NZ_JACKZX010000002.1	Paris	WP_001520831.1	PF13175.7	AAA_15	AriA	4e-27	4.9e-27	0.948	0.997	61620	62903	+	AAA family ATPase [Salmonella]	51	593	PF13175.7,AAA_15, 1, 4.9e-27, 0.948, 0.997 | PF13304.7,AAA_21, 1, 4.2e-18, 0.888, 0.99	PF13175.7, AAA_15, 4.9e-27, 0.948, 0.997 | PF13304.7, AAA_21, 4.2e-18, 0.888, 0.99
1	NZ_JACKZX010000002.1	Paris	WP_010989064.1	PF14491.7	DUF4435	AriB	4.7e-47	5.6e-47	0.831	0.987	62948	63766	+	DUF4435 domain-containing protein [Salmonella]	52	593	PF14491.7,DUF4435, 1, 5.6e-47, 0.831, 0.987	PF14491.7, DUF4435, 5.6e-47, 0.831, 0.987
1	NZ_JACKZX010000001.1	RM_type_II	WP_000785978.1	TEMP00380	NEase_II_00006	REase_II	4.7e-98	5.2e-98	0.994	0.994	760018	760488	-	very short patch repair endonuclease [Salmonella]	769	1085	TEMP00380,NEase_II_00006, 1, 5.2e-98, 0.994, 0.994	TEMP00380, NEase_II_00006, 5.2e-98, 0.994, 0.994
1	NZ_JACKZX010000001.1	RM_type_II	WP_001157322.1	TEMP00344	MTase_II_00147	MTase_II	5.7e-248	6.4e-248	0.996	0.996	760469	761899	-	DNA cytosine methyltransferase [Salmonella]	770	1085	TEMP00200,MTase_II_00003, 1, 7.9e-08, 0.088, 0.06 | TEMP00200,MTase_II_00003, 2, 2.7e-25, 0.258, 0.151 | TEMP00200,MTase_II_00003, 3, 2.5e-07, 0.099, 0.061 | TEMP00203,MTase_II_00006, 1, 1.5e-24, 0.405, 0.322 | TEMP00203,MTase_II_00006, 2, 0.063, 0.095, 0.08 | TEMP00206,MTase_II_00009, 1, 7.6e-08, 0.42, 0.443 | TEMP00208,MTase_II_00011, 1, 1.9e-13, 0.309, 0.221 | TEMP00208,MTase_II_00011, 2, 4.2,…	TEMP00344, MTase_II_00147, 6.4e-248, 0.996, 0.996 | TEMP00255, MTase_II_00058, 4e-90, 0.794, 0.801 | TEMP00361, MTase_II_00164, 2.1e-48, 0.771, 0.951 | TEMP00225, MTase_II_00028, 5.1e-43, 0.437, 0.413 | TEMP00269, MTase_II_00072, 6.3e-32, 0.418, 0.914
2	NZ_JACKZX010000003.1	RM_type_III	WP_001651666.1	TEMP00632	REase_III_00003	REase_III	0	0	0.995	0.997	421854	424826	-	type III restriction-modification system endonuclease [Salmonella]	396	565	TEMP00630,REase_III_00001, 1, 130, 0.036, 0.036 | TEMP00630,REase_III_00001, 2, 2.9e-33, 0.241, 0.205 | TEMP00630,REase_III_00001, 3, 3.6e-42, 0.604, 0.593 | TEMP00631,REase_III_00002, 1, 1.5e-05, 0.039, 0.045 | TEMP00631,REase_III_00002, 2, 160, 0.07, 0.075 | TEMP00632,REase_III_00003, 1, 0, 0.995, 0.997 | TEMP00633,REase_III_00004, 1, 0.79, 0.041, 0.045 | TEMP00633,REase_III_00004, 2, 0.046, 0.…	TEMP00632, REase_III_00003, 0, 0.995, 0.997 | TEMP00630, REase_III_00001, 3.6e-42, 0.604, 0.593 | TEMP00631, REase_III_00002, 1.5e-05, 0.039, 0.045 | TEMP00634, REase_III_00005, 0.025, 0.052, 0.06 | TEMP00636, REase_III_00007, 0.029, 0.045, 0.051
2	NZ_JACKZX010000003.1	RM_type_III	WP_000910371.1	TEMP00624	MTase_III_00010	MTase_III	0	0	0.998	0.998	424836	426794	-	site-specific DNA-methyltransferase [Salmonella]	397	565	TEMP00615,MTase_III_00001, 1, 3e-09, 0.239, 0.159 | TEMP00615,MTase_III_00001, 2, 16, 0.061, 0.041 | TEMP00616,MTase_III_00002, 1, 9.2e-16, 0.278, 0.287 | TEMP00616,MTase_III_00002, 2, 8e-04, 0.058, 0.062 | TEMP00617,MTase_III_00003, 1, 8.7e-144, 0.752, 0.792 | TEMP00618,MTase_III_00004, 1, 2.3e-13, 0.084, 0.078 | TEMP00618,MTase_III_00004, 2, 1.5e-21, 0.15, 0.141 | TEMP00618,MTase_III_00004, 3, …	TEMP00624, MTase_III_00010, 0, 0.998, 0.998 | TEMP00617, MTase_III_00003, 8.7e-144, 0.752, 0.792 | TEMP00620, MTase_III_00006, 3.7e-85, 0.71, 0.877 | TEMP00627, MTase_III_00013, 1.3e-83, 0.589, 0.71 | TEMP00626, MTase_III_00012, 4.6e-69, 0.712, 0.998
3	NZ_JACKZX010000004.1	brex_type_I	WP_001193068.1	PDLC02506	BrxL_00002	BrxL	0	0	0.968	0.991	285338	287422	-	protease Lon-related BREX system protein BrxL [Enterobacteriaceae]	257	419	PDLC02505,BrxL_00001, 1, 2.5e-83, 0.656, 0.965 | PDLC02506,BrxL_00002, 1, 0, 0.968, 0.991 | PDLC02507,BrxL_00003, 1, 1.4e-55, 0.648, 0.934 | PDLC02508,BrxL_00004, 1, 2e-202, 0.687, 0.682 | PDLC02509,BrxL_00005, 1, 9.9e-37, 0.199, 0.258 | PDLC02509,BrxL_00005, 2, 9.6e-110, 0.47, 0.619	PDLC02506, BrxL_00002, 0, 0.968, 0.991 | PDLC02508, BrxL_00004, 2e-202, 0.687, 0.682 | PDLC02509, BrxL_00005, 9.6e-110, 0.47, 0.619 | PDLC02505, BrxL_00001, 2.5e-83, 0.656, 0.965 | PDLC02507, BrxL_00003, 1.4e-55, 0.648, 0.934
3	NZ_JACKZX010000004.1	brex_type_I	WP_001738657.1	PDLC02547	PglZ_00006	PglZ	0	0	0.999	0.999	287433	290030	-	BREX-1 system phosphatase PglZ type A [Salmonella]	258	419	PDLC02547,PglZ_00006, 1, 0, 0.999, 0.999 | PDLC02548,PglZ_00007, 1, 1.6e-21, 0.548, 0.484 | PDLC02551,PglZ_00010, 1, 3.4e-59, 0.946, 0.94 | PDLC02553,PglZ_00012, 1, 85, 0.207, 0.212 | PDLC02553,PglZ_00012, 2, 3.6e-56, 0.54, 0.544 | PDLC02557,PglZ_00016, 1, 7.2e-73, 0.988, 0.992 | PDLC02559,PglZ_00018, 1, 6.7e-23, 0.62, 0.605 | PDLC02561,PglZ_00020, 1, 0.92, 0.06, 0.063 | PDLC02561,PglZ_00020, 2, …	PDLC02547, PglZ_00006, 0, 0.999, 0.999 | PDLC02564, PglZ_00023, 2.1e-225, 0.992, 0.981 | PDLC02563, PglZ_00022, 3.8e-115, 0.987, 0.988 | PDLC02557, PglZ_00016, 7.2e-73, 0.988, 0.992 | PDLC02551, PglZ_00010, 3.4e-59, 0.946, 0.94
3	NZ_JACKZX010000004.1	brex_type_I	WP_001095590.1	PDLC02521	PglX_00007	PglX	0	0	0.992	0.995	291923	295600	-	BREX-1 system adenine-specific DNA-methyltransferase PglX [Salmonella enterica]	261	419	PDLC02515,PglX_00001, 1, 1.7e-13, 0.09, 0.757 | PDLC02515,PglX_00001, 2, 3700, 0.012, 0.104 | PDLC02516,PglX_00002, 1, 3e-165, 0.477, 0.96 | PDLC02517,PglX_00003, 1, 4.6e-149, 0.584, 0.966 | PDLC02518,PglX_00004, 1, 5.1e-69, 0.909, 0.789 | PDLC02519,PglX_00005, 1, 77, 0.017, 0.017 | PDLC02519,PglX_00005, 2, 1e-60, 0.591, 0.595 | PDLC02519,PglX_00005, 3, 0.23, 0.092, 0.088 | PDLC02520,PglX_00006, …	PDLC02521, PglX_00007, 0, 0.992, 0.995 | PDLC02525, PglX_00011, 5.4e-189, 0.516, 0.964 | PDLC02524, PglX_00010, 9e-171, 0.562, 0.943 | PDLC02516, PglX_00002, 3e-165, 0.477, 0.96 | PDLC02517, PglX_00003, 4.6e-149, 0.584, 0.966
3	NZ_JACKZX010000004.1	brex_type_I	WP_001019652.1	PDLC02471	BrxC_00001	BrxC	0	0	0.999	0.999	295646	299287	-	BREX system P-loop protein BrxC [Salmonella]	262	419	PDLC02471,BrxC_00001, 1, 0, 0.999, 0.999 | PDLC02474,BrxC_00004, 1, 0.0043, 0.068, 0.065 | PDLC02474,BrxC_00004, 2, 330, 0.044, 0.045 | PDLC02474,BrxC_00004, 3, 3.8e-25, 0.268, 0.279 | PDLC02474,BrxC_00004, 4, 430, 0.026, 0.025 | PDLC02476,BrxC_00006, 1, 1e-66, 0.462, 0.466 | PDLC02476,BrxC_00006, 2, 0.01, 0.279, 0.289 | PDLC02479,BrxC_00009, 1, 2.7e-253, 0.998, 0.998 | PDLC02483,BrxC_00013, 1, 3…	PDLC02471, BrxC_00001, 0, 0.999, 0.999 | PDLC02479, BrxC_00009, 2.7e-253, 0.998, 0.998 | PDLC02491, BrxC_00021, 1.9e-237, 0.636, 0.982 | PDLC02476, BrxC_00006, 1e-66, 0.462, 0.466 | PDLC02484, BrxC_00014, 2.8e-58, 0.492, 0.517
3	NZ_JACKZX010000004.1	brex_type_I	WP_131189145.1	PDLC02463	BrxB_00005	BrxB	3.4e-68	3.8e-68	0.937	0.943	299299	299874	-	DUF1788 domain-containing protein [Salmonella]	263	419	PDLC02459,BrxB_00001, 1, 1.9e-06, 0.791, 0.837 | PDLC02461,BrxB_00003, 1, 3.4e-08, 0.796, 0.765 | PDLC02462,BrxB_00004, 1, 8.2e-07, 0.77, 0.807 | PDLC02463,BrxB_00005, 1, 3.8e-68, 0.937, 0.943 | PDLC02466,BrxB_00008, 1, 4.4e-19, 0.89, 0.914 | PDLC02467,BrxB_00009, 1, 9.7e-07, 0.743, 0.746 | PDLC02468,BrxB_00010, 1, 1.2e-16, 0.634, 0.941 | PDLC02469,BrxB_00011, 1, 4.6e-07, 0.77, 0.783	PDLC02463, BrxB_00005, 3.8e-68, 0.937, 0.943 | PDLC02466, BrxB_00008, 4.4e-19, 0.89, 0.914 | PDLC02468, BrxB_00010, 1.2e-16, 0.634, 0.941 | PDLC02461, BrxB_00003, 3.4e-08, 0.796, 0.765 | PDLC02469, BrxB_00011, 4.6e-07, 0.77, 0.783
3	NZ_JACKZX010000004.1	brex_type_I	WP_001740084.1	PDLC02439	BrxA_00003	BrxA	6.1e-110	6.8e-110	0.995	0.995	299898	300500	-	DUF1819 family protein [Salmonella]	264	419	PDLC02438,BrxA_00002, 1, 1.9e-08, 0.835, 0.835 | PDLC02439,BrxA_00003, 1, 6.8e-110, 0.995, 0.995 | PDLC02440,BrxA_00004, 1, 3.6e-06, 0.745, 0.749 | PDLC02441,BrxA_00005, 1, 1.1e-42, 0.93, 0.89 | PDLC02443,BrxA_00007, 1, 9e-26, 0.895, 0.872 | PDLC02445,BrxA_00009, 1, 1.7e-07, 0.48, 0.366 | PDLC02446,BrxA_00010, 1, 2.1e-05, 0.755, 0.72 | PDLC02446,BrxA_00010, 2, 5.1, 0.28, 0.265 | PDLC02447,BrxA_00…	PDLC02439, BrxA_00003, 6.8e-110, 0.995, 0.995 | PDLC02457, BrxA_00021, 7.6e-46, 0.925, 0.92 | PDLC02441, BrxA_00005, 1.1e-42, 0.93, 0.89 | PDLC02443, BrxA_00007, 9e-26, 0.895, 0.872 | PDLC02451, BrxA_00015, 1.4e-24, 0.91, 0.91
4	NZ_JACKZX010000004.1	RM_type_I	WP_000014001.1	TEMP00152	Specificity_I_00118	Specificity_I	6.2e-183	7e-183	0.998	0.998	326267	327676	-	type-1 restriction enzyme StySJI specificity protein [Salmonella]	291	419	TEMP00015,MTase_I_00015, 1, 0.13, 0.245, 0.112 | TEMP00015,MTase_I_00015, 2, 0.026, 0.39, 0.18 | TEMP00021,MTase_I_00021, 1, 5.7, 0.237, 0.116 | TEMP00021,MTase_I_00021, 2, 7.5e-05, 0.254, 0.133 | TEMP00037,Specificity_I_00003, 1, 1.6e-15, 0.608, 0.693 | TEMP00038,Specificity_I_00004, 1, 260, 0.058, 0.067 | TEMP00038,Specificity_I_00004, 2, 0.0042, 0.241, 0.282 | TEMP00039,Specificity_I_00005, 1,…	TEMP00152, Specificity_I_00118, 7e-183, 0.998, 0.998 | TEMP00110, Specificity_I_00076, 6.8e-103, 0.987, 0.837 | TEMP00172, Specificity_I_00138, 7.9e-103, 0.716, 0.728 | TEMP00145, Specificity_I_00111, 2.4e-59, 0.727, 0.761 | TEMP00055, Specificity_I_00021, 9.7e-53, 0.891, 0.924
4	NZ_JACKZX010000004.1	RM_type_I	WP_001063191.1	TEMP00009	MTase_I_00009	MTase_I	2.4e-231	2.8e-231	0.974	0.996	327673	329262	-	type I restriction-modification system methyltransferase [Salmonella]	292	419	TEMP00001,MTase_I_00001, 1, 1e-10, 0.321, 0.22 | TEMP00001,MTase_I_00001, 2, 2.7, 0.119, 0.079 | TEMP00001,MTase_I_00001, 3, 6.3e-05, 0.159, 0.113 | TEMP00002,MTase_I_00002, 1, 1.4, 0.076, 0.042 | TEMP00002,MTase_I_00002, 2, 1e-20, 0.503, 0.278 | TEMP00003,MTase_I_00003, 1, 4.1, 0.117, 0.146 | TEMP00003,MTase_I_00003, 2, 1.5e-08, 0.476, 0.627 | TEMP00004,MTase_I_00004, 1, 1.7e-83, 0.8, 0.888 | TE…	TEMP00009, MTase_I_00009, 2.8e-231, 0.974, 0.996 | TEMP00004, MTase_I_00004, 1.7e-83, 0.8, 0.888 | TEMP00008, MTase_I_00008, 9.7e-60, 0.758, 0.67 | TEMP00019, MTase_I_00019, 1.7e-40, 0.509, 0.411 | TEMP00010, MTase_I_00010, 5.8e-32, 0.677, 0.449
4	NZ_JACKZX010000004.1	RM_type_I	WP_001043484.1	TEMP00025	REase_I_00003	REase_I	0	0	0.999	0.998	329420	332929	-	type I restriction-modification system endonuclease [Salmonella]	293	419	TEMP00025,REase_I_00003, 1, 0, 0.999, 0.998 | TEMP00028,REase_I_00006, 1, 1.6e-07, 0.156, 0.179 | TEMP00030,REase_I_00008, 1, 0.00012, 0.094, 0.102 | TEMP00030,REase_I_00008, 2, 0.017, 0.107, 0.101 | TEMP00030,REase_I_00008, 3, 2e-40, 0.38, 0.38 | TEMP00031,REase_I_00009, 1, 4800, 0.056, 0.065 | TEMP00031,REase_I_00009, 2, 270, 0.038, 0.042 | TEMP00031,REase_I_00009, 3, 3.3e-09, 0.098, 0.117 | TE…	TEMP00025, REase_I_00003, 0, 0.999, 0.998 | TEMP00032, REase_I_00010, 2.1e-49, 0.347, 0.467 | TEMP00030, REase_I_00008, 2e-40, 0.38, 0.38 | TEMP00031, REase_I_00009, 3.3e-09, 0.098, 0.117 | TEMP00028, REase_I_00006, 1.6e-07, 0.156, 0.179
5	NZ_JACKZX010000004.1	RM_type_IV	WP_000290512.1	TEMP00640	mREase_IV_00003	mREase_IV	1.4e-136	1.6e-136	0.997	0.991	333127	334041	+	restriction endonuclease [Salmonella]	294	419	TEMP00640,mREase_IV_00003, 1, 1.6e-136, 0.997, 0.991 | TEMP00646,mREase_IV_00009, 1, 7.8e-08, 0.391, 0.211	TEMP00640, mREase_IV_00003, 1.6e-136, 0.997, 0.991 | TEMP00646, mREase_IV_00009, 7.8e-08, 0.391, 0.211
1	NZ_JACKZX010000014.1	retron_II-A	WP_000353754.1	PDLC02939	retron_II-A1	RT_II-A	7.5e-124	8.7e-124	0.984	0.993	46836	47771	-	retron St85 family RNA-directed DNA polymerase [Salmonella]	43	71	PDLC02939,retron_II-A1, 1, 8.7e-124, 0.984, 0.993 | PDLC02940,retron_II-A2, 1, 2.3e-55, 0.929, 0.572 | PDLC02941,retron_II-A3, 1, 8e-61, 0.955, 0.906	PDLC02939, retron_II-A1, 8.7e-124, 0.984, 0.993 | PDLC02941, retron_II-A3, 8e-61, 0.955, 0.906 | PDLC02940, retron_II-A2, 2.3e-55, 0.929, 0.572
1	NZ_JACKZX010000014.1	retron_II-A	WP_000461381.1	PDLC02928	retron_type_II_A1_ndt_cluster42_2	NDT_II-A	1.1e-91	1.3e-91	0.95	0.989	47771	48733	-	retron St85 family effector protein [Salmonella]	44	71	PDLC02928,retron_type_II_A1_ndt_cluster42_2, 1, 1.3e-91, 0.95, 0.989 | PDLC02929,retron_type_II_A2_ndt_cluster42_3, 1, 0.00025, 0.194, 0.322 | PDLC02930,retron_type_II_A3_ndt_cluster42_1, 1, 5.8e-25, 0.7, 0.772	PDLC02928, retron_type_II_A1_ndt_cluster42_2, 1.3e-91, 0.95, 0.989 | PDLC02930, retron_type_II_A3_ndt_cluster42_1, 5.8e-25, 0.7, 0.772 | PDLC02929, retron_type_II_A2_ndt_cluster42_3, 0.00025, 0.194, 0.322
1	NZ_JACKZX010000014.1	retron_II-A	NA	-	TypeIA_IIAI	msr-msd	1.1e-26	NA	NA	NA	48809	48966	-	msr-msd identified by match to covariance model: TypeIA_IIAI	44.011	71	NA	NA
2	NZ_JACKZX010000002.1	CRISPR_array	CRISPR001	NA	NA	CRISPR_array	NA	6.08	NA	NA	252171	253342	-	CRISPR001; repeat=GTGTTCCCCGCGCCAGCGGGGATAAACCG; score=6.08	236.01	593	NA	NA
1	NZ_JACKZX010000002.1	cas_type_I-E	WP_001518648.1	PDLC01752	Cas2e_WP_051024046.1	Cas2e	1.1e-42	1.1e-42	0.928	0.774	253439	253732	-	type I-E CRISPR-associated endoribonuclease Cas2 [Enterobacteriaceae]	237	593	PDLC00934,cas_CT1978, 1, 3.7e-39, 0.876, 0.989 | PDLC01752,Cas2e_WP_051024046.1, 1, 1.1e-42, 0.928, 0.774 | PDLC01753,Cas2e_WP_128219160.1, 1, 7.7e-28, 0.938, 0.892 | PDLC01754,Cas2e_WP_012568472.1, 1, 1e-15, 0.907, 0.959 | PDLC01755,Cas2e_WP_081586257.1, 1, 4.7e-13, 0.897, 0.632	PDLC01752, Cas2e_WP_051024046.1, 1.1e-42, 0.928, 0.774 | PDLC00934, cas_CT1978, 3.7e-39, 0.876, 0.989 | PDLC01753, Cas2e_WP_128219160.1, 7.7e-28, 0.938, 0.892 | PDLC01754, Cas2e_WP_012568472.1, 1e-15, 0.907, 0.959 | PDLC01755, Cas2e_WP_081586257.1, 4.7e-13, 0.897, 0.632
1	NZ_JACKZX010000002.1	cas_type_I-E	WP_194242296.1	PDLC01744	Cas1e_WP_035839043.1	Cas1e	6e-117	7.3e-117	0.884	0.876	253732	254688	-	type I-E CRISPR-associated endonuclease Cas1e [Salmonella]	238	593	PDLC00924,cas1_ECOLI, 1, 3e-114, 0.83, 0.985 | PDLC01744,Cas1e_WP_035839043.1, 1, 7.3e-117, 0.884, 0.876 | PDLC01745,Cas1e_WP_120372217.1, 1, 1.8e-59, 0.83, 0.941 | PDLC01746,Cas1e_WP_162621937.1, 1, 4.9e-98, 0.506, 0.994	PDLC01744, Cas1e_WP_035839043.1, 7.3e-117, 0.884, 0.876 | PDLC00924, cas1_ECOLI, 3e-114, 0.83, 0.985 | PDLC01746, Cas1e_WP_162621937.1, 4.9e-98, 0.506, 0.994 | PDLC01745, Cas1e_WP_120372217.1, 1.8e-59, 0.83, 0.941
1	NZ_JACKZX010000002.1	cas_type_I-E	WP_194242297.1	PDLC00954	casE_Cse3	Cas6e	9.6e-72	1.1e-71	0.952	0.957	254649	255278	-	type I-E CRISPR-associated protein Cas6/Cse3/CasE [Salmonella]	239	593	PDLC00954,casE_Cse3, 1, 1.1e-71, 0.952, 0.957 | PDLC01277,cd09664, 1, 8.1e-58, 0.919, 0.937 | PDLC01340,cd09727, 1, 2.8e-54, 0.904, 0.899	PDLC00954, casE_Cse3, 1.1e-71, 0.952, 0.957 | PDLC01277, cd09664, 8.1e-58, 0.919, 0.937 | PDLC01340, cd09727, 2.8e-54, 0.904, 0.899
1	NZ_JACKZX010000002.1	cas_type_I-E	WP_000085114.1	PDLC01369	cd09756	Cas5e	1.4e-48	1.7e-48	0.718	0.975	255281	256027	-	type I-E CRISPR-associated protein Cas5/CasD [Salmonella]	240	593	PDLC00949,casD_Cas5e, 1, 8.1e-44, 0.927, 0.987 | PDLC01258,cd09645, 1, 4.6e-48, 0.714, 0.97 | PDLC01369,cd09756, 1, 1.7e-48, 0.718, 0.975	PDLC01369, cd09756, 1.7e-48, 0.718, 0.975 | PDLC01258, cd09645, 4.6e-48, 0.714, 0.97 | PDLC00949, casD_Cas5e, 8.1e-44, 0.927, 0.987
1	NZ_JACKZX010000002.1	cas_type_I-E	WP_000206415.1	PDLC00959	casC_Cse4	Cas7e	3.8e-120	4.4e-120	0.915	0.997	256038	257096	-	type I-E CRISPR-associated protein Cas7/Cse4/CasC [Salmonella]	241	593	PDLC00959,casC_Cse4, 1, 4.4e-120, 0.915, 0.997 | PDLC01259,cd09646, 1, 7e-115, 0.915, 0.997 | PDLC01620,pfam09344, 1, 5.6e-98, 0.935, 0.934	PDLC00959, casC_Cse4, 4.4e-120, 0.915, 0.997 | PDLC01259, cd09646, 7e-115, 0.915, 0.997 | PDLC01620, pfam09344, 5.6e-98, 0.935, 0.934
1	NZ_JACKZX010000002.1	cas_type_I-E	WP_000117946.1	PDLC01000	casB_cse2	Cas11e	2.8e-36	3.3e-36	0.882	0.994	257110	257670	-	type I-E CRISPR-associated protein Cse2/CasB [Salmonella]	242	593	PDLC01000,casB_cse2, 1, 3.3e-36, 0.882, 0.994 | PDLC01283,cd09670, 1, 1.5e-30, 0.887, 0.993 | PDLC01344,cd09731, 1, 5.1e-31, 0.817, 0.992 | PDLC01581,mkCas0194, 1, 0.00014, 0.898, 0.903 | PDLC01624,pfam09485, 1, 8.4e-26, 0.796, 0.984	PDLC01000, casB_cse2, 3.3e-36, 0.882, 0.994 | PDLC01344, cd09731, 5.1e-31, 0.817, 0.992 | PDLC01283, cd09670, 1.5e-30, 0.887, 0.993 | PDLC01624, pfam09485, 8.4e-26, 0.796, 0.984 | PDLC01581, mkCas0194, 0.00014, 0.898, 0.903
1	NZ_JACKZX010000002.1	cas_type_I-E	WP_000368584.1	PDLC00999	casA_cse1	Cas8e	6.9e-186	7.9e-186	0.969	0.998	257667	259223	-	type I-E CRISPR-associated protein Cse1/CasA [Salmonella]	243	593	PDLC00999,casA_cse1, 1, 7.9e-186, 0.969, 0.998 | PDLC01282,cd09669, 1, 2e-166, 0.967, 0.998 | PDLC01342,cd09729, 1, 2.4e-123, 0.905, 0.998 | PDLC01622,pfam09481, 1, 2.2e-100, 0.873, 0.983	PDLC00999, casA_cse1, 7.9e-186, 0.969, 0.998 | PDLC01282, cd09669, 2e-166, 0.967, 0.998 | PDLC01342, cd09729, 2.4e-123, 0.905, 0.998 | PDLC01622, pfam09481, 2.2e-100, 0.873, 0.983
1	NZ_JACKZX010000002.1	cas_type_I-E	pseudo_subNP_461865.1	PDLC01768	Cas3e_WP_058658455.1	Cas3e	8.4e-294	1e-293	0.609	0.996	259235	261898	-	CRISPR-associated helicase/endonuclease Cas3 [Salmonella enterica subsp. enterica serovar Typhimurium str. LT2]	244	593	PDLC01767,Cas3e_WP_189128522.1, 1, 1.6e-202, 0.957, 0.899 | PDLC01768,Cas3e_WP_058658455.1, 1, 1e-293, 0.609, 0.996	PDLC01768, Cas3e_WP_058658455.1, 1e-293, 0.609, 0.996 | PDLC01767, Cas3e_WP_189128522.1, 1.6e-202, 0.957, 0.899
2	NZ_JACKZX010000002.1	CRISPR_array	CRISPR002	NA	NA	CRISPR_array	NA	6.19	NA	NA	269475	271333	-	CRISPR002; repeat=GTGTTCCCCGCGCCAGCGGGGATAAACCG; score=6.19	250.02	593	NA	NA
1	NZ_JACZIS010000020.1	Paris	WP_010989064.1	PF14491.7	DUF4435	AriB	4.6e-47	5.5e-47	0.831	0.987	26213	27031	-	DUF4435 domain-containing protein [Salmonella]	24	62	PF14491.7,DUF4435, 1, 5.5e-47, 0.831, 0.987	PF14491.7, DUF4435, 5.5e-47, 0.831, 0.987
1	NZ_JACZIS010000020.1	Paris	WP_001520831.1	PF13175.7	AAA_15	AriA	3.9e-27	4.8e-27	0.948	0.997	27076	28359	-	AAA family ATPase [Salmonella]	25	62	PF13175.7,AAA_15, 1, 4.8e-27, 0.948, 0.997 | PF13304.7,AAA_21, 1, 4.1e-18, 0.888, 0.99	PF13175.7, AAA_15, 4.8e-27, 0.948, 0.997 | PF13304.7, AAA_21, 4.1e-18, 0.888, 0.99
3	NZ_JACZIS010000003.1	RM_type_IV	WP_000290512.1	TEMP00640	mREase_IV_00003	mREase_IV	1.4e-136	1.5e-136	0.997	0.991	136638	137552	-	restriction endonuclease [Salmonella]	126	420	TEMP00640,mREase_IV_00003, 1, 1.5e-136, 0.997, 0.991 | TEMP00646,mREase_IV_00009, 1, 7.6e-08, 0.391, 0.211	TEMP00640, mREase_IV_00003, 1.5e-136, 0.997, 0.991 | TEMP00646, mREase_IV_00009, 7.6e-08, 0.391, 0.211
2	NZ_JACZIS010000003.1	RM_type_I	WP_001043484.1	TEMP00025	REase_I_00003	REase_I	0	0	0.999	0.998	137750	141259	+	type I restriction-modification system endonuclease [Salmonella]	127	420	TEMP00025,REase_I_00003, 1, 0, 0.999, 0.998 | TEMP00028,REase_I_00006, 1, 1.6e-07, 0.156, 0.179 | TEMP00030,REase_I_00008, 1, 0.00012, 0.094, 0.102 | TEMP00030,REase_I_00008, 2, 0.017, 0.107, 0.101 | TEMP00030,REase_I_00008, 3, 2e-40, 0.38, 0.38 | TEMP00031,REase_I_00009, 1, 4700, 0.056, 0.065 | TEMP00031,REase_I_00009, 2, 260, 0.038, 0.042 | TEMP00031,REase_I_00009, 3, 3.3e-09, 0.098, 0.117 | TE…	TEMP00025, REase_I_00003, 0, 0.999, 0.998 | TEMP00032, REase_I_00010, 2e-49, 0.347, 0.467 | TEMP00030, REase_I_00008, 2e-40, 0.38, 0.38 | TEMP00031, REase_I_00009, 3.3e-09, 0.098, 0.117 | TEMP00028, REase_I_00006, 1.6e-07, 0.156, 0.179
2	NZ_JACZIS010000003.1	RM_type_I	WP_001063190.1	TEMP00009	MTase_I_00009	MTase_I	1.9e-231	2.3e-231	0.974	0.996	141417	143006	+	type I restriction-modification system methyltransferase [Salmonella]	128	420	TEMP00001,MTase_I_00001, 1, 1e-10, 0.321, 0.22 | TEMP00001,MTase_I_00001, 2, 2.6, 0.119, 0.079 | TEMP00001,MTase_I_00001, 3, 6.2e-05, 0.159, 0.113 | TEMP00002,MTase_I_00002, 1, 1.4, 0.076, 0.042 | TEMP00002,MTase_I_00002, 2, 1e-20, 0.503, 0.278 | TEMP00003,MTase_I_00003, 1, 4, 0.117, 0.146 | TEMP00003,MTase_I_00003, 2, 1.5e-08, 0.476, 0.627 | TEMP00004,MTase_I_00004, 1, 1.4e-83, 0.8, 0.888 | TEMP…	TEMP00009, MTase_I_00009, 2.3e-231, 0.974, 0.996 | TEMP00004, MTase_I_00004, 1.4e-83, 0.8, 0.888 | TEMP00008, MTase_I_00008, 9.1e-60, 0.758, 0.67 | TEMP00019, MTase_I_00019, 1.6e-40, 0.509, 0.411 | TEMP00010, MTase_I_00010, 5.5e-32, 0.677, 0.449
2	NZ_JACZIS010000003.1	RM_type_I	WP_000014001.1	TEMP00152	Specificity_I_00118	Specificity_I	6.1e-183	6.8e-183	0.998	0.998	143003	144412	+	type-1 restriction enzyme StySJI specificity protein [Salmonella]	129	420	TEMP00015,MTase_I_00015, 1, 0.13, 0.245, 0.112 | TEMP00015,MTase_I_00015, 2, 0.026, 0.39, 0.18 | TEMP00021,MTase_I_00021, 1, 5.6, 0.237, 0.116 | TEMP00021,MTase_I_00021, 2, 7.3e-05, 0.254, 0.133 | TEMP00037,Specificity_I_00003, 1, 1.6e-15, 0.608, 0.693 | TEMP00038,Specificity_I_00004, 1, 260, 0.058, 0.067 | TEMP00038,Specificity_I_00004, 2, 0.0041, 0.241, 0.282 | TEMP00039,Specificity_I_00005, 1,…	TEMP00152, Specificity_I_00118, 6.8e-183, 0.998, 0.998 | TEMP00110, Specificity_I_00076, 6.7e-103, 0.987, 0.837 | TEMP00172, Specificity_I_00138, 7.8e-103, 0.716, 0.728 | TEMP00145, Specificity_I_00111, 2.3e-59, 0.727, 0.761 | TEMP00055, Specificity_I_00021, 9.5e-53, 0.891, 0.924
1	NZ_JACZIS010000003.1	brex_type_I	WP_001740084.1	PDLC02439	BrxA_00003	BrxA	6e-110	6.6e-110	0.995	0.995	170178	170780	+	DUF1819 family protein [Salmonella]	156	420	PDLC02438,BrxA_00002, 1, 1.8e-08, 0.835, 0.835 | PDLC02439,BrxA_00003, 1, 6.6e-110, 0.995, 0.995 | PDLC02440,BrxA_00004, 1, 3.5e-06, 0.745, 0.749 | PDLC02441,BrxA_00005, 1, 1.1e-42, 0.93, 0.89 | PDLC02443,BrxA_00007, 1, 8.8e-26, 0.895, 0.872 | PDLC02445,BrxA_00009, 1, 1.7e-07, 0.48, 0.366 | PDLC02446,BrxA_00010, 1, 2e-05, 0.755, 0.72 | PDLC02446,BrxA_00010, 2, 5, 0.28, 0.265 | PDLC02447,BrxA_0001…	PDLC02439, BrxA_00003, 6.6e-110, 0.995, 0.995 | PDLC02457, BrxA_00021, 7.4e-46, 0.925, 0.92 | PDLC02441, BrxA_00005, 1.1e-42, 0.93, 0.89 | PDLC02443, BrxA_00007, 8.8e-26, 0.895, 0.872 | PDLC02451, BrxA_00015, 1.4e-24, 0.91, 0.91
1	NZ_JACZIS010000003.1	brex_type_I	WP_131189145.1	PDLC02463	BrxB_00005	BrxB	3.4e-68	3.7e-68	0.937	0.943	170804	171379	+	DUF1788 domain-containing protein [Salmonella]	157	420	PDLC02459,BrxB_00001, 1, 1.9e-06, 0.791, 0.837 | PDLC02461,BrxB_00003, 1, 3.4e-08, 0.796, 0.765 | PDLC02462,BrxB_00004, 1, 8.1e-07, 0.77, 0.807 | PDLC02463,BrxB_00005, 1, 3.7e-68, 0.937, 0.943 | PDLC02466,BrxB_00008, 1, 4.3e-19, 0.89, 0.914 | PDLC02467,BrxB_00009, 1, 9.5e-07, 0.743, 0.746 | PDLC02468,BrxB_00010, 1, 1.1e-16, 0.634, 0.941 | PDLC02469,BrxB_00011, 1, 4.5e-07, 0.77, 0.783	PDLC02463, BrxB_00005, 3.7e-68, 0.937, 0.943 | PDLC02466, BrxB_00008, 4.3e-19, 0.89, 0.914 | PDLC02468, BrxB_00010, 1.1e-16, 0.634, 0.941 | PDLC02461, BrxB_00003, 3.4e-08, 0.796, 0.765 | PDLC02469, BrxB_00011, 4.5e-07, 0.77, 0.783
1	NZ_JACZIS010000003.1	brex_type_I	WP_001019652.1	PDLC02471	BrxC_00001	BrxC	0	0	0.999	0.999	171391	175032	+	BREX system P-loop protein BrxC [Salmonella]	158	420	PDLC02471,BrxC_00001, 1, 0, 0.999, 0.999 | PDLC02474,BrxC_00004, 1, 0.0043, 0.068, 0.065 | PDLC02474,BrxC_00004, 2, 330, 0.044, 0.045 | PDLC02474,BrxC_00004, 3, 3.8e-25, 0.268, 0.279 | PDLC02474,BrxC_00004, 4, 420, 0.026, 0.025 | PDLC02476,BrxC_00006, 1, 1e-66, 0.462, 0.466 | PDLC02476,BrxC_00006, 2, 0.01, 0.279, 0.289 | PDLC02479,BrxC_00009, 1, 2.7e-253, 0.998, 0.998 | PDLC02483,BrxC_00013, 1, 3…	PDLC02471, BrxC_00001, 0, 0.999, 0.999 | PDLC02479, BrxC_00009, 2.7e-253, 0.998, 0.998 | PDLC02491, BrxC_00021, 1.8e-237, 0.636, 0.982 | PDLC02476, BrxC_00006, 1e-66, 0.462, 0.466 | PDLC02484, BrxC_00014, 2.8e-58, 0.492, 0.517
1	NZ_JACZIS010000003.1	brex_type_I	WP_001095591.1	PDLC02521	PglX_00007	PglX	0	0	0.992	0.995	175078	178755	+	BREX-1 system adenine-specific DNA-methyltransferase PglX [Salmonella]	159	420	PDLC02515,PglX_00001, 1, 1.7e-13, 0.09, 0.757 | PDLC02515,PglX_00001, 2, 3700, 0.012, 0.104 | PDLC02516,PglX_00002, 1, 2.1e-165, 0.477, 0.96 | PDLC02517,PglX_00003, 1, 2.4e-149, 0.584, 0.966 | PDLC02518,PglX_00004, 1, 1.8e-69, 0.909, 0.789 | PDLC02519,PglX_00005, 1, 75, 0.017, 0.017 | PDLC02519,PglX_00005, 2, 7.2e-61, 0.591, 0.595 | PDLC02519,PglX_00005, 3, 0.23, 0.092, 0.088 | PDLC02520,PglX_000…	PDLC02521, PglX_00007, 0, 0.992, 0.995 | PDLC02525, PglX_00011, 5.3e-189, 0.516, 0.964 | PDLC02524, PglX_00010, 1.8e-171, 0.563, 0.945 | PDLC02516, PglX_00002, 2.1e-165, 0.477, 0.96 | PDLC02517, PglX_00003, 2.4e-149, 0.584, 0.966
1	NZ_JACZIS010000003.1	brex_type_I	WP_001738657.1	PDLC02547	PglZ_00006	PglZ	0	0	0.999	0.999	180648	183245	+	BREX-1 system phosphatase PglZ type A [Salmonella]	162	420	PDLC02547,PglZ_00006, 1, 0, 0.999, 0.999 | PDLC02548,PglZ_00007, 1, 1.5e-21, 0.548, 0.484 | PDLC02551,PglZ_00010, 1, 3.3e-59, 0.946, 0.94 | PDLC02553,PglZ_00012, 1, 84, 0.207, 0.212 | PDLC02553,PglZ_00012, 2, 3.5e-56, 0.54, 0.544 | PDLC02557,PglZ_00016, 1, 7e-73, 0.988, 0.992 | PDLC02559,PglZ_00018, 1, 6.6e-23, 0.62, 0.605 | PDLC02561,PglZ_00020, 1, 0.9, 0.06, 0.063 | PDLC02561,PglZ_00020, 2, 1.1…	PDLC02547, PglZ_00006, 0, 0.999, 0.999 | PDLC02564, PglZ_00023, 2e-225, 0.992, 0.981 | PDLC02563, PglZ_00022, 3.8e-115, 0.987, 0.988 | PDLC02557, PglZ_00016, 7e-73, 0.988, 0.992 | PDLC02551, PglZ_00010, 3.3e-59, 0.946, 0.94
1	NZ_JACZIS010000003.1	brex_type_I	WP_001193068.1	PDLC02506	BrxL_00002	BrxL	0	0	0.968	0.991	183256	185340	+	protease Lon-related BREX system protein BrxL [Enterobacteriaceae]	163	420	PDLC02505,BrxL_00001, 1, 2.4e-83, 0.656, 0.965 | PDLC02506,BrxL_00002, 1, 0, 0.968, 0.991 | PDLC02507,BrxL_00003, 1, 1.3e-55, 0.648, 0.934 | PDLC02508,BrxL_00004, 1, 2e-202, 0.687, 0.682 | PDLC02509,BrxL_00005, 1, 9.7e-37, 0.199, 0.258 | PDLC02509,BrxL_00005, 2, 9.4e-110, 0.47, 0.619	PDLC02506, BrxL_00002, 0, 0.968, 0.991 | PDLC02508, BrxL_00004, 2e-202, 0.687, 0.682 | PDLC02509, BrxL_00005, 9.4e-110, 0.47, 0.619 | PDLC02505, BrxL_00001, 2.4e-83, 0.656, 0.965 | PDLC02507, BrxL_00003, 1.3e-55, 0.648, 0.934
4	NZ_JACZIS010000008.1	RM_type_III	WP_000910371.1	TEMP00624	MTase_III_00010	MTase_III	0	0	0.998	0.998	148116	150074	+	site-specific DNA-methyltransferase [Salmonella]	173	214	TEMP00615,MTase_III_00001, 1, 2.9e-09, 0.239, 0.159 | TEMP00615,MTase_III_00001, 2, 16, 0.061, 0.041 | TEMP00616,MTase_III_00002, 1, 9e-16, 0.278, 0.287 | TEMP00616,MTase_III_00002, 2, 0.00078, 0.058, 0.062 | TEMP00617,MTase_III_00003, 1, 8.5e-144, 0.752, 0.792 | TEMP00618,MTase_III_00004, 1, 2.3e-13, 0.084, 0.078 | TEMP00618,MTase_III_00004, 2, 1.4e-21, 0.15, 0.141 | TEMP00618,MTase_III_00004, 3…	TEMP00624, MTase_III_00010, 0, 0.998, 0.998 | TEMP00617, MTase_III_00003, 8.5e-144, 0.752, 0.792 | TEMP00620, MTase_III_00006, 3.7e-85, 0.71, 0.877 | TEMP00627, MTase_III_00013, 1.3e-83, 0.589, 0.71 | TEMP00626, MTase_III_00012, 4.5e-69, 0.712, 0.998
4	NZ_JACZIS010000008.1	RM_type_III	WP_001651666.1	TEMP00632	REase_III_00003	REase_III	0	0	0.995	0.997	150084	153056	+	type III restriction-modification system endonuclease [Salmonella]	174	214	TEMP00630,REase_III_00001, 1, 130, 0.036, 0.036 | TEMP00630,REase_III_00001, 2, 2.9e-33, 0.241, 0.205 | TEMP00630,REase_III_00001, 3, 3.5e-42, 0.604, 0.593 | TEMP00631,REase_III_00002, 1, 1.5e-05, 0.039, 0.045 | TEMP00631,REase_III_00002, 2, 160, 0.07, 0.075 | TEMP00632,REase_III_00003, 1, 0, 0.995, 0.997 | TEMP00633,REase_III_00004, 1, 0.77, 0.041, 0.045 | TEMP00633,REase_III_00004, 2, 0.046, 0.…	TEMP00632, REase_III_00003, 0, 0.995, 0.997 | TEMP00630, REase_III_00001, 3.5e-42, 0.604, 0.593 | TEMP00631, REase_III_00002, 1.5e-05, 0.039, 0.045 | TEMP00634, REase_III_00005, 0.025, 0.052, 0.06 | TEMP00636, REase_III_00007, 0.028, 0.045, 0.051
5	NZ_JACZIS010000014.1	RM_type_II	WP_000785978.1	TEMP00380	NEase_II_00006	REase_II	4.6e-98	5.1e-98	0.994	0.994	27667	28137	-	very short patch repair endonuclease [Salmonella]	33	126	TEMP00380,NEase_II_00006, 1, 5.1e-98, 0.994, 0.994	TEMP00380, NEase_II_00006, 5.1e-98, 0.994, 0.994
5	NZ_JACZIS010000014.1	RM_type_II	WP_001157322.1	TEMP00344	MTase_II_00147	MTase_II	5.6e-248	6.3e-248	0.996	0.996	28118	29548	-	DNA cytosine methyltransferase [Salmonella]	34	126	TEMP00200,MTase_II_00003, 1, 7.7e-08, 0.088, 0.06 | TEMP00200,MTase_II_00003, 2, 2.7e-25, 0.258, 0.151 | TEMP00200,MTase_II_00003, 3, 2.4e-07, 0.099, 0.061 | TEMP00203,MTase_II_00006, 1, 1.5e-24, 0.405, 0.322 | TEMP00203,MTase_II_00006, 2, 0.062, 0.095, 0.08 | TEMP00206,MTase_II_00009, 1, 7.5e-08, 0.42, 0.443 | TEMP00208,MTase_II_00011, 1, 1.9e-13, 0.309, 0.221 | TEMP00208,MTase_II_00011, 2, 4.1,…	TEMP00344, MTase_II_00147, 6.3e-248, 0.996, 0.996 | TEMP00255, MTase_II_00058, 3.9e-90, 0.794, 0.801 | TEMP00361, MTase_II_00164, 2.1e-48, 0.771, 0.951 | TEMP00225, MTase_II_00028, 5e-43, 0.437, 0.413 | TEMP00269, MTase_II_00072, 6.2e-32, 0.418, 0.914
1	NZ_JACZIS010000019.1	retron_II-A	WP_000353754.1	PDLC02939	retron_II-A1	RT_II-A	7.4e-124	8.5e-124	0.984	0.993	46967	47902	-	retron St85 family RNA-directed DNA polymerase [Salmonella]	43	71	PDLC02939,retron_II-A1, 1, 8.5e-124, 0.984, 0.993 | PDLC02940,retron_II-A2, 1, 2.3e-55, 0.929, 0.572 | PDLC02941,retron_II-A3, 1, 7.8e-61, 0.955, 0.906	PDLC02939, retron_II-A1, 8.5e-124, 0.984, 0.993 | PDLC02941, retron_II-A3, 7.8e-61, 0.955, 0.906 | PDLC02940, retron_II-A2, 2.3e-55, 0.929, 0.572
1	NZ_JACZIS010000019.1	retron_II-A	WP_000461381.1	PDLC02928	retron_type_II_A1_ndt_cluster42_2	NDT_II-A	1.1e-91	1.2e-91	0.95	0.989	47902	48864	-	retron St85 family effector protein [Salmonella]	44	71	PDLC02928,retron_type_II_A1_ndt_cluster42_2, 1, 1.2e-91, 0.95, 0.989 | PDLC02929,retron_type_II_A2_ndt_cluster42_3, 1, 0.00024, 0.194, 0.322 | PDLC02930,retron_type_II_A3_ndt_cluster42_1, 1, 5.7e-25, 0.7, 0.772	PDLC02928, retron_type_II_A1_ndt_cluster42_2, 1.2e-91, 0.95, 0.989 | PDLC02930, retron_type_II_A3_ndt_cluster42_1, 5.7e-25, 0.7, 0.772 | PDLC02929, retron_type_II_A2_ndt_cluster42_3, 0.00024, 0.194, 0.322
1	NZ_JACZIS010000019.1	retron_II-A	NA	-	TypeIA_IIAI	msr-msd	1.1e-26	NA	NA	NA	48940	49097	-	msr-msd identified by match to covariance model: TypeIA_IIAI	44.011	71	NA	NA
2	NZ_JACZIS010000002.1	CRISPR_array	CRISPR001	NA	NA	CRISPR_array	NA	6.14	NA	NA	161847	163506	-	CRISPR001; repeat=GTGTTCCCCGCGCCAGCGGGGATAAACCG; score=6.14	163.01	578	NA	NA
1	NZ_JACZIS010000002.1	cas_type_I-E	WP_001518648.1	PDLC01752	Cas2e_WP_051024046.1	Cas2e	1e-42	1.1e-42	0.928	0.774	163603	163896	-	type I-E CRISPR-associated endoribonuclease Cas2 [Enterobacteriaceae]	164	578	PDLC00934,cas_CT1978, 1, 3.6e-39, 0.876, 0.989 | PDLC01752,Cas2e_WP_051024046.1, 1, 1.1e-42, 0.928, 0.774 | PDLC01753,Cas2e_WP_128219160.1, 1, 7.6e-28, 0.938, 0.892 | PDLC01754,Cas2e_WP_012568472.1, 1, 1e-15, 0.907, 0.959 | PDLC01755,Cas2e_WP_081586257.1, 1, 4.6e-13, 0.897, 0.632	PDLC01752, Cas2e_WP_051024046.1, 1.1e-42, 0.928, 0.774 | PDLC00934, cas_CT1978, 3.6e-39, 0.876, 0.989 | PDLC01753, Cas2e_WP_128219160.1, 7.6e-28, 0.938, 0.892 | PDLC01754, Cas2e_WP_012568472.1, 1e-15, 0.907, 0.959 | PDLC01755, Cas2e_WP_081586257.1, 4.6e-13, 0.897, 0.632
1	NZ_JACZIS010000002.1	cas_type_I-E	WP_194242365.1	PDLC01744	Cas1e_WP_035839043.1	Cas1e	2.2e-117	2.7e-117	0.884	0.876	163896	164852	-	type I-E CRISPR-associated endonuclease Cas1e [Salmonella]	165	578	PDLC00924,cas1_ECOLI, 1, 1.2e-114, 0.83, 0.985 | PDLC01744,Cas1e_WP_035839043.1, 1, 2.7e-117, 0.884, 0.876 | PDLC01745,Cas1e_WP_120372217.1, 1, 1.5e-59, 0.83, 0.941 | PDLC01746,Cas1e_WP_162621937.1, 1, 4.8e-98, 0.506, 0.994	PDLC01744, Cas1e_WP_035839043.1, 2.7e-117, 0.884, 0.876 | PDLC00924, cas1_ECOLI, 1.2e-114, 0.83, 0.985 | PDLC01746, Cas1e_WP_162621937.1, 4.8e-98, 0.506, 0.994 | PDLC01745, Cas1e_WP_120372217.1, 1.5e-59, 0.83, 0.941
1	NZ_JACZIS010000002.1	cas_type_I-E	WP_194242366.1	PDLC00954	casE_Cse3	Cas6e	3.8e-71	4.2e-71	0.952	0.957	164813	165442	-	type I-E CRISPR-associated protein Cas6/Cse3/CasE [Salmonella enterica]	166	578	PDLC00954,casE_Cse3, 1, 4.2e-71, 0.952, 0.957 | PDLC01277,cd09664, 1, 1.2e-56, 0.919, 0.937 | PDLC01340,cd09727, 1, 1.9e-52, 0.904, 0.899	PDLC00954, casE_Cse3, 4.2e-71, 0.952, 0.957 | PDLC01277, cd09664, 1.2e-56, 0.919, 0.937 | PDLC01340, cd09727, 1.9e-52, 0.904, 0.899
1	NZ_JACZIS010000002.1	cas_type_I-E	WP_000085114.1	PDLC01369	cd09756	Cas5e	1.4e-48	1.7e-48	0.718	0.975	165445	166191	-	type I-E CRISPR-associated protein Cas5/CasD [Salmonella]	167	578	PDLC00949,casD_Cas5e, 1, 8e-44, 0.927, 0.987 | PDLC01258,cd09645, 1, 4.5e-48, 0.714, 0.97 | PDLC01369,cd09756, 1, 1.7e-48, 0.718, 0.975	PDLC01369, cd09756, 1.7e-48, 0.718, 0.975 | PDLC01258, cd09645, 4.5e-48, 0.714, 0.97 | PDLC00949, casD_Cas5e, 8e-44, 0.927, 0.987
1	NZ_JACZIS010000002.1	cas_type_I-E	WP_000206415.1	PDLC00959	casC_Cse4	Cas7e	3.8e-120	4.3e-120	0.915	0.997	166202	167260	-	type I-E CRISPR-associated protein Cas7/Cse4/CasC [Salmonella]	168	578	PDLC00959,casC_Cse4, 1, 4.3e-120, 0.915, 0.997 | PDLC01259,cd09646, 1, 6.9e-115, 0.915, 0.997 | PDLC01620,pfam09344, 1, 5.5e-98, 0.935, 0.934	PDLC00959, casC_Cse4, 4.3e-120, 0.915, 0.997 | PDLC01259, cd09646, 6.9e-115, 0.915, 0.997 | PDLC01620, pfam09344, 5.5e-98, 0.935, 0.934
1	NZ_JACZIS010000002.1	cas_type_I-E	WP_000117946.1	PDLC01000	casB_cse2	Cas11e	2.8e-36	3.2e-36	0.882	0.994	167274	167834	-	type I-E CRISPR-associated protein Cse2/CasB [Salmonella]	169	578	PDLC01000,casB_cse2, 1, 3.2e-36, 0.882, 0.994 | PDLC01283,cd09670, 1, 1.5e-30, 0.887, 0.993 | PDLC01344,cd09731, 1, 5e-31, 0.817, 0.992 | PDLC01581,mkCas0194, 1, 0.00014, 0.898, 0.903 | PDLC01624,pfam09485, 1, 8.3e-26, 0.796, 0.984	PDLC01000, casB_cse2, 3.2e-36, 0.882, 0.994 | PDLC01344, cd09731, 5e-31, 0.817, 0.992 | PDLC01283, cd09670, 1.5e-30, 0.887, 0.993 | PDLC01624, pfam09485, 8.3e-26, 0.796, 0.984 | PDLC01581, mkCas0194, 0.00014, 0.898, 0.903
1	NZ_JACZIS010000002.1	cas_type_I-E	WP_000368584.1	PDLC00999	casA_cse1	Cas8e	6.8e-186	7.7e-186	0.969	0.998	167831	169387	-	type I-E CRISPR-associated protein Cse1/CasA [Salmonella]	170	578	PDLC00999,casA_cse1, 1, 7.7e-186, 0.969, 0.998 | PDLC01282,cd09669, 1, 2e-166, 0.967, 0.998 | PDLC01342,cd09729, 1, 2.4e-123, 0.905, 0.998 | PDLC01622,pfam09481, 1, 2.1e-100, 0.873, 0.983	PDLC00999, casA_cse1, 7.7e-186, 0.969, 0.998 | PDLC01282, cd09669, 2e-166, 0.967, 0.998 | PDLC01342, cd09729, 2.4e-123, 0.905, 0.998 | PDLC01622, pfam09481, 2.1e-100, 0.873, 0.983
1	NZ_JACZIS010000002.1	cas_type_I-E	WP_223854591.1	PDLC01768	Cas3e_WP_058658455.1	Cas3e	7.7e-294	9.5e-294	0.624	0.996	169399	171996	-	CRISPR-associated helicase Cas3' [Salmonella enterica]	171	578	PDLC01767,Cas3e_WP_189128522.1, 1, 4.6e-199, 0.96, 0.885 | PDLC01768,Cas3e_WP_058658455.1, 1, 9.5e-294, 0.624, 0.996	PDLC01768, Cas3e_WP_058658455.1, 9.5e-294, 0.624, 0.996 | PDLC01767, Cas3e_WP_189128522.1, 4.6e-199, 0.96, 0.885
2	NZ_JACZIS010000002.1	CRISPR_array	CRISPR002	NA	NA	CRISPR_array	NA	6.19	NA	NA	179639	181619	-	CRISPR002; repeat=GTGTTCCCCGCGCCAGCGGGGATAAACCG; score=6.19	177.02	578	NA	NA
1	NZ_RQQC01000015.1	Paris	WP_010989064.1	PF14491.7	DUF4435	AriB	4.7e-47	5.7e-47	0.831	0.987	23001	23819	-	DUF4435 domain-containing protein [Salmonella]	21	134	PF14491.7,DUF4435, 1, 5.7e-47, 0.831, 0.987	PF14491.7, DUF4435, 5.7e-47, 0.831, 0.987
1	NZ_RQQC01000015.1	Paris	WP_001520831.1	PF13175.7	AAA_15	AriA	4e-27	5e-27	0.948	0.997	23864	25147	-	AAA family ATPase [Salmonella]	22	134	PF13175.7,AAA_15, 1, 5e-27, 0.948, 0.997 | PF13304.7,AAA_21, 1, 4.3e-18, 0.888, 0.99	PF13175.7, AAA_15, 5e-27, 0.948, 0.997 | PF13304.7, AAA_21, 4.3e-18, 0.888, 0.99
1	NZ_RQQC01000002.1	RM_type_III	WP_147167211.1	TEMP00632	REase_III_00003	REase_III	0	0	0.995	0.997	410795	413767	-	type III restriction-modification system endonuclease [Salmonella enterica]	384	417	TEMP00630,REase_III_00001, 1, 130, 0.036, 0.036 | TEMP00630,REase_III_00001, 2, 2.9e-33, 0.241, 0.205 | TEMP00630,REase_III_00001, 3, 3.2e-42, 0.604, 0.593 | TEMP00631,REase_III_00002, 1, 1.5e-05, 0.039, 0.045 | TEMP00631,REase_III_00002, 2, 170, 0.07, 0.075 | TEMP00632,REase_III_00003, 1, 0, 0.995, 0.997 | TEMP00633,REase_III_00004, 1, 0.8, 0.041, 0.045 | TEMP00633,REase_III_00004, 2, 0.047, 0.0…	TEMP00632, REase_III_00003, 0, 0.995, 0.997 | TEMP00630, REase_III_00001, 3.2e-42, 0.604, 0.593 | TEMP00631, REase_III_00002, 1.5e-05, 0.039, 0.045 | TEMP00634, REase_III_00005, 0.025, 0.052, 0.06 | TEMP00636, REase_III_00007, 0.029, 0.045, 0.051
1	NZ_RQQC01000002.1	RM_type_III	WP_000910371.1	TEMP00624	MTase_III_00010	MTase_III	0	0	0.998	0.998	413777	415735	-	site-specific DNA-methyltransferase [Salmonella]	385	417	TEMP00615,MTase_III_00001, 1, 3e-09, 0.239, 0.159 | TEMP00615,MTase_III_00001, 2, 16, 0.061, 0.041 | TEMP00616,MTase_III_00002, 1, 9.3e-16, 0.278, 0.287 | TEMP00616,MTase_III_00002, 2, 0.00081, 0.058, 0.062 | TEMP00617,MTase_III_00003, 1, 8.8e-144, 0.752, 0.792 | TEMP00618,MTase_III_00004, 1, 2.3e-13, 0.084, 0.078 | TEMP00618,MTase_III_00004, 2, 1.5e-21, 0.15, 0.141 | TEMP00618,MTase_III_00004, 3…	TEMP00624, MTase_III_00010, 0, 0.998, 0.998 | TEMP00617, MTase_III_00003, 8.8e-144, 0.752, 0.792 | TEMP00620, MTase_III_00006, 3.8e-85, 0.71, 0.877 | TEMP00627, MTase_III_00013, 1.3e-83, 0.589, 0.71 | TEMP00626, MTase_III_00012, 4.7e-69, 0.712, 0.998
2	NZ_RQQC01000006.1	brex_type_I	WP_001193068.1	PDLC02506	BrxL_00002	BrxL	0	0	0.968	0.991	139796	141880	-	protease Lon-related BREX system protein BrxL [Enterobacteriaceae]	134	196	PDLC02505,BrxL_00001, 1, 2.5e-83, 0.656, 0.965 | PDLC02506,BrxL_00002, 1, 0, 0.968, 0.991 | PDLC02507,BrxL_00003, 1, 1.4e-55, 0.648, 0.934 | PDLC02508,BrxL_00004, 1, 2.1e-202, 0.687, 0.682 | PDLC02509,BrxL_00005, 1, 1e-36, 0.199, 0.258 | PDLC02509,BrxL_00005, 2, 9.7e-110, 0.47, 0.619	PDLC02506, BrxL_00002, 0, 0.968, 0.991 | PDLC02508, BrxL_00004, 2.1e-202, 0.687, 0.682 | PDLC02509, BrxL_00005, 9.7e-110, 0.47, 0.619 | PDLC02505, BrxL_00001, 2.5e-83, 0.656, 0.965 | PDLC02507, BrxL_00003, 1.4e-55, 0.648, 0.934
2	NZ_RQQC01000006.1	brex_type_I	WP_147167222.1	PDLC02547	PglZ_00006	PglZ	0	0	0.999	0.999	141891	144488	-	BREX-1 system phosphatase PglZ type A [Salmonella enterica]	135	196	PDLC02547,PglZ_00006, 1, 0, 0.999, 0.999 | PDLC02548,PglZ_00007, 1, 1.6e-21, 0.548, 0.484 | PDLC02551,PglZ_00010, 1, 2.4e-59, 0.946, 0.94 | PDLC02553,PglZ_00012, 1, 120, 0.206, 0.211 | PDLC02553,PglZ_00012, 2, 3.7e-56, 0.54, 0.544 | PDLC02557,PglZ_00016, 1, 5e-73, 0.988, 0.992 | PDLC02559,PglZ_00018, 1, 6.8e-23, 0.62, 0.605 | PDLC02561,PglZ_00020, 1, 1.1, 0.053, 0.057 | PDLC02561,PglZ_00020, 2, 1…	PDLC02547, PglZ_00006, 0, 0.999, 0.999 | PDLC02564, PglZ_00023, 1.9e-225, 0.992, 0.981 | PDLC02563, PglZ_00022, 2.7e-115, 0.987, 0.988 | PDLC02557, PglZ_00016, 5e-73, 0.988, 0.992 | PDLC02551, PglZ_00010, 2.4e-59, 0.946, 0.94
2	NZ_RQQC01000006.1	brex_type_I	WP_001095590.1	PDLC02521	PglX_00007	PglX	0	0	0.992	0.995	146381	150058	-	BREX-1 system adenine-specific DNA-methyltransferase PglX [Salmonella enterica]	138	196	PDLC02515,PglX_00001, 1, 1.7e-13, 0.09, 0.757 | PDLC02515,PglX_00001, 2, 3800, 0.012, 0.104 | PDLC02516,PglX_00002, 1, 3.1e-165, 0.477, 0.96 | PDLC02517,PglX_00003, 1, 4.7e-149, 0.584, 0.966 | PDLC02518,PglX_00004, 1, 5.2e-69, 0.909, 0.789 | PDLC02519,PglX_00005, 1, 77, 0.017, 0.017 | PDLC02519,PglX_00005, 2, 1.1e-60, 0.591, 0.595 | PDLC02519,PglX_00005, 3, 0.24, 0.092, 0.088 | PDLC02520,PglX_000…	PDLC02521, PglX_00007, 0, 0.992, 0.995 | PDLC02525, PglX_00011, 5.5e-189, 0.516, 0.964 | PDLC02524, PglX_00010, 9.1e-171, 0.562, 0.943 | PDLC02516, PglX_00002, 3.1e-165, 0.477, 0.96 | PDLC02517, PglX_00003, 4.7e-149, 0.584, 0.966
2	NZ_RQQC01000006.1	brex_type_I	WP_001019652.1	PDLC02471	BrxC_00001	BrxC	0	0	0.999	0.999	150104	153745	-	BREX system P-loop protein BrxC [Salmonella]	139	196	PDLC02471,BrxC_00001, 1, 0, 0.999, 0.999 | PDLC02474,BrxC_00004, 1, 0.0044, 0.068, 0.065 | PDLC02474,BrxC_00004, 2, 340, 0.044, 0.045 | PDLC02474,BrxC_00004, 3, 3.9e-25, 0.268, 0.279 | PDLC02474,BrxC_00004, 4, 430, 0.026, 0.025 | PDLC02476,BrxC_00006, 1, 1e-66, 0.462, 0.466 | PDLC02476,BrxC_00006, 2, 0.01, 0.279, 0.289 | PDLC02479,BrxC_00009, 1, 2.8e-253, 0.998, 0.998 | PDLC02483,BrxC_00013, 1, 3…	PDLC02471, BrxC_00001, 0, 0.999, 0.999 | PDLC02479, BrxC_00009, 2.8e-253, 0.998, 0.998 | PDLC02491, BrxC_00021, 1.9e-237, 0.636, 0.982 | PDLC02476, BrxC_00006, 1e-66, 0.462, 0.466 | PDLC02484, BrxC_00014, 2.9e-58, 0.492, 0.517
2	NZ_RQQC01000006.1	brex_type_I	WP_000566905.1	PDLC02463	BrxB_00005	BrxB	8.7e-70	9.9e-70	0.92	0.969	153757	154359	-	DUF1788 domain-containing protein [Salmonella]	140	196	PDLC02459,BrxB_00001, 1, 2.1e-06, 0.755, 0.837 | PDLC02461,BrxB_00003, 1, 3.4e-08, 0.765, 0.77 | PDLC02462,BrxB_00004, 1, 9e-07, 0.745, 0.817 | PDLC02463,BrxB_00005, 1, 9.9e-70, 0.92, 0.969 | PDLC02466,BrxB_00008, 1, 8e-20, 0.91, 0.978 | PDLC02467,BrxB_00009, 1, 1.1e-06, 0.71, 0.746 | PDLC02468,BrxB_00010, 1, 1.3e-16, 0.605, 0.941 | PDLC02469,BrxB_00011, 1, 5.3e-07, 0.735, 0.783	PDLC02463, BrxB_00005, 9.9e-70, 0.92, 0.969 | PDLC02466, BrxB_00008, 8e-20, 0.91, 0.978 | PDLC02468, BrxB_00010, 1.3e-16, 0.605, 0.941 | PDLC02461, BrxB_00003, 3.4e-08, 0.765, 0.77 | PDLC02469, BrxB_00011, 5.3e-07, 0.735, 0.783
2	NZ_RQQC01000006.1	brex_type_I	WP_001740084.1	PDLC02439	BrxA_00003	BrxA	6.2e-110	6.9e-110	0.995	0.995	154356	154958	-	DUF1819 family protein [Salmonella]	141	196	PDLC02438,BrxA_00002, 1, 1.9e-08, 0.835, 0.835 | PDLC02439,BrxA_00003, 1, 6.9e-110, 0.995, 0.995 | PDLC02440,BrxA_00004, 1, 3.6e-06, 0.745, 0.749 | PDLC02441,BrxA_00005, 1, 1.1e-42, 0.93, 0.89 | PDLC02443,BrxA_00007, 1, 9.1e-26, 0.895, 0.872 | PDLC02445,BrxA_00009, 1, 1.8e-07, 0.48, 0.366 | PDLC02446,BrxA_00010, 1, 2.1e-05, 0.755, 0.72 | PDLC02446,BrxA_00010, 2, 5.2, 0.28, 0.265 | PDLC02447,BrxA_…	PDLC02439, BrxA_00003, 6.9e-110, 0.995, 0.995 | PDLC02457, BrxA_00021, 7.7e-46, 0.925, 0.92 | PDLC02441, BrxA_00005, 1.1e-42, 0.93, 0.89 | PDLC02443, BrxA_00007, 9.1e-26, 0.895, 0.872 | PDLC02451, BrxA_00015, 1.4e-24, 0.91, 0.91
3	NZ_RQQC01000006.1	RM_type_I	WP_000014001.1	TEMP00152	Specificity_I_00118	Specificity_I	6.3e-183	7.1e-183	0.998	0.998	180725	182134	-	type-1 restriction enzyme StySJI specificity protein [Salmonella]	168	196	TEMP00015,MTase_I_00015, 1, 0.13, 0.245, 0.112 | TEMP00015,MTase_I_00015, 2, 0.027, 0.39, 0.18 | TEMP00021,MTase_I_00021, 1, 5.7, 0.237, 0.116 | TEMP00021,MTase_I_00021, 2, 7.6e-05, 0.254, 0.133 | TEMP00037,Specificity_I_00003, 1, 1.6e-15, 0.608, 0.693 | TEMP00038,Specificity_I_00004, 1, 270, 0.058, 0.067 | TEMP00038,Specificity_I_00004, 2, 0.0043, 0.241, 0.282 | TEMP00039,Specificity_I_00005, 1,…	TEMP00152, Specificity_I_00118, 7.1e-183, 0.998, 0.998 | TEMP00110, Specificity_I_00076, 6.9e-103, 0.987, 0.837 | TEMP00172, Specificity_I_00138, 8e-103, 0.716, 0.728 | TEMP00145, Specificity_I_00111, 2.4e-59, 0.727, 0.761 | TEMP00055, Specificity_I_00021, 9.8e-53, 0.891, 0.924
3	NZ_RQQC01000006.1	RM_type_I	WP_001063191.1	TEMP00009	MTase_I_00009	MTase_I	2.4e-231	2.8e-231	0.974	0.996	182131	183720	-	type I restriction-modification system methyltransferase [Salmonella]	169	196	TEMP00001,MTase_I_00001, 1, 1.1e-10, 0.321, 0.22 | TEMP00001,MTase_I_00001, 2, 2.7, 0.119, 0.079 | TEMP00001,MTase_I_00001, 3, 6.4e-05, 0.159, 0.113 | TEMP00002,MTase_I_00002, 1, 1.4, 0.076, 0.042 | TEMP00002,MTase_I_00002, 2, 1e-20, 0.503, 0.278 | TEMP00003,MTase_I_00003, 1, 4.1, 0.117, 0.146 | TEMP00003,MTase_I_00003, 2, 1.5e-08, 0.476, 0.627 | TEMP00004,MTase_I_00004, 1, 1.8e-83, 0.8, 0.888 | …	TEMP00009, MTase_I_00009, 2.8e-231, 0.974, 0.996 | TEMP00004, MTase_I_00004, 1.8e-83, 0.8, 0.888 | TEMP00008, MTase_I_00008, 9.9e-60, 0.758, 0.67 | TEMP00019, MTase_I_00019, 1.7e-40, 0.509, 0.411 | TEMP00010, MTase_I_00010, 5.8e-32, 0.677, 0.449
3	NZ_RQQC01000006.1	RM_type_I	WP_001043484.1	TEMP00025	REase_I_00003	REase_I	0	0	0.999	0.998	183878	187387	-	type I restriction-modification system endonuclease [Salmonella]	170	196	TEMP00025,REase_I_00003, 1, 0, 0.999, 0.998 | TEMP00028,REase_I_00006, 1, 1.6e-07, 0.156, 0.179 | TEMP00030,REase_I_00008, 1, 0.00013, 0.094, 0.102 | TEMP00030,REase_I_00008, 2, 0.017, 0.107, 0.101 | TEMP00030,REase_I_00008, 3, 2e-40, 0.38, 0.38 | TEMP00031,REase_I_00009, 1, 4800, 0.056, 0.065 | TEMP00031,REase_I_00009, 2, 270, 0.038, 0.042 | TEMP00031,REase_I_00009, 3, 3.4e-09, 0.098, 0.117 | TE…	TEMP00025, REase_I_00003, 0, 0.999, 0.998 | TEMP00032, REase_I_00010, 2.1e-49, 0.347, 0.467 | TEMP00030, REase_I_00008, 2e-40, 0.38, 0.38 | TEMP00031, REase_I_00009, 3.4e-09, 0.098, 0.117 | TEMP00028, REase_I_00006, 1.6e-07, 0.156, 0.179
4	NZ_RQQC01000006.1	RM_type_IV	WP_000290512.1	TEMP00640	mREase_IV_00003	mREase_IV	1.4e-136	1.6e-136	0.997	0.991	187585	188499	+	restriction endonuclease [Salmonella]	171	196	TEMP00640,mREase_IV_00003, 1, 1.6e-136, 0.997, 0.991 | TEMP00646,mREase_IV_00009, 1, 7.9e-08, 0.391, 0.211	TEMP00640, mREase_IV_00003, 1.6e-136, 0.997, 0.991 | TEMP00646, mREase_IV_00009, 7.9e-08, 0.391, 0.211
5	NZ_RQQC01000026.1	RM_type_II	WP_000785978.1	TEMP00380	NEase_II_00006	REase_II	4.7e-98	5.3e-98	0.994	0.994	27617	28087	-	very short patch repair endonuclease [Salmonella]	33	79	TEMP00380,NEase_II_00006, 1, 5.3e-98, 0.994, 0.994	TEMP00380, NEase_II_00006, 5.3e-98, 0.994, 0.994
5	NZ_RQQC01000026.1	RM_type_II	WP_001157322.1	TEMP00344	MTase_II_00147	MTase_II	5.8e-248	6.5e-248	0.996	0.996	28068	29498	-	DNA cytosine methyltransferase [Salmonella]	34	79	TEMP00200,MTase_II_00003, 1, 8e-08, 0.088, 0.06 | TEMP00200,MTase_II_00003, 2, 2.8e-25, 0.258, 0.151 | TEMP00200,MTase_II_00003, 3, 2.5e-07, 0.099, 0.061 | TEMP00203,MTase_II_00006, 1, 1.6e-24, 0.405, 0.322 | TEMP00203,MTase_II_00006, 2, 0.064, 0.095, 0.08 | TEMP00206,MTase_II_00009, 1, 7.7e-08, 0.42, 0.443 | TEMP00208,MTase_II_00011, 1, 1.9e-13, 0.309, 0.221 | TEMP00208,MTase_II_00011, 2, 4.2, 0…	TEMP00344, MTase_II_00147, 6.5e-248, 0.996, 0.996 | TEMP00255, MTase_II_00058, 4e-90, 0.794, 0.801 | TEMP00361, MTase_II_00164, 2.2e-48, 0.771, 0.951 | TEMP00225, MTase_II_00028, 5.2e-43, 0.437, 0.413 | TEMP00269, MTase_II_00072, 6.4e-32, 0.418, 0.914
1	NZ_RQQC01000022.1	retron_II-A	WP_000353754.1	PDLC02939	retron_II-A1	RT_II-A	7.6e-124	8.8e-124	0.984	0.993	46785	47720	-	retron St85 family RNA-directed DNA polymerase [Salmonella]	43	71	PDLC02939,retron_II-A1, 1, 8.8e-124, 0.984, 0.993 | PDLC02940,retron_II-A2, 1, 2.3e-55, 0.929, 0.572 | PDLC02941,retron_II-A3, 1, 8.1e-61, 0.955, 0.906	PDLC02939, retron_II-A1, 8.8e-124, 0.984, 0.993 | PDLC02941, retron_II-A3, 8.1e-61, 0.955, 0.906 | PDLC02940, retron_II-A2, 2.3e-55, 0.929, 0.572
1	NZ_RQQC01000022.1	retron_II-A	WP_000461381.1	PDLC02928	retron_type_II_A1_ndt_cluster42_2	NDT_II-A	1.1e-91	1.3e-91	0.95	0.989	47720	48682	-	retron St85 family effector protein [Salmonella]	44	71	PDLC02928,retron_type_II_A1_ndt_cluster42_2, 1, 1.3e-91, 0.95, 0.989 | PDLC02929,retron_type_II_A2_ndt_cluster42_3, 1, 0.00025, 0.194, 0.322 | PDLC02930,retron_type_II_A3_ndt_cluster42_1, 1, 5.9e-25, 0.7, 0.772	PDLC02928, retron_type_II_A1_ndt_cluster42_2, 1.3e-91, 0.95, 0.989 | PDLC02930, retron_type_II_A3_ndt_cluster42_1, 5.9e-25, 0.7, 0.772 | PDLC02929, retron_type_II_A2_ndt_cluster42_3, 0.00025, 0.194, 0.322
1	NZ_RQQC01000022.1	retron_II-A	NA	-	TypeIA_IIAI	msr-msd	1.1e-26	NA	NA	NA	48758	48915	-	msr-msd identified by match to covariance model: TypeIA_IIAI	44.011	71	NA	NA
2	NZ_RQQC01000011.1	CRISPR_array	CRISPR001	NA	NA	CRISPR_array	NA	6.04	NA	NA	106397	107385	-	CRISPR001; repeat=GTGTTCCCCGCGCCAGCGGGGATAAACCG; score=6.04	112.01	165	NA	NA
1	NZ_RQQC01000011.1	cas_type_I-E	WP_001518648.1	PDLC01752	Cas2e_WP_051024046.1	Cas2e	1.1e-42	1.1e-42	0.928	0.774	107482	107775	-	type I-E CRISPR-associated endoribonuclease Cas2 [Enterobacteriaceae]	113	165	PDLC00934,cas_CT1978, 1, 3.7e-39, 0.876, 0.989 | PDLC01752,Cas2e_WP_051024046.1, 1, 1.1e-42, 0.928, 0.774 | PDLC01753,Cas2e_WP_128219160.1, 1, 7.8e-28, 0.938, 0.892 | PDLC01754,Cas2e_WP_012568472.1, 1, 1e-15, 0.907, 0.959 | PDLC01755,Cas2e_WP_081586257.1, 1, 4.8e-13, 0.897, 0.632	PDLC01752, Cas2e_WP_051024046.1, 1.1e-42, 0.928, 0.774 | PDLC00934, cas_CT1978, 3.7e-39, 0.876, 0.989 | PDLC01753, Cas2e_WP_128219160.1, 7.8e-28, 0.938, 0.892 | PDLC01754, Cas2e_WP_012568472.1, 1e-15, 0.907, 0.959 | PDLC01755, Cas2e_WP_081586257.1, 4.8e-13, 0.897, 0.632
1	NZ_RQQC01000011.1	cas_type_I-E	WP_000144831.1	PDLC01744	Cas1e_WP_035839043.1	Cas1e	1.1e-116	1.3e-116	0.912	0.869	107775	108695	-	type I-E CRISPR-associated endonuclease Cas1e [Salmonella]	114	165	PDLC00924,cas1_ECOLI, 1, 2.7e-114, 0.863, 0.985 | PDLC01744,Cas1e_WP_035839043.1, 1, 1.3e-116, 0.912, 0.869 | PDLC01745,Cas1e_WP_120372217.1, 1, 1.7e-59, 0.863, 0.941 | PDLC01746,Cas1e_WP_162621937.1, 1, 4.5e-98, 0.526, 0.994	PDLC01744, Cas1e_WP_035839043.1, 1.3e-116, 0.912, 0.869 | PDLC00924, cas1_ECOLI, 2.7e-114, 0.863, 0.985 | PDLC01746, Cas1e_WP_162621937.1, 4.5e-98, 0.526, 0.994 | PDLC01745, Cas1e_WP_120372217.1, 1.7e-59, 0.863, 0.941
1	NZ_RQQC01000011.1	cas_type_I-E	WP_000281486.1	PDLC00954	casE_Cse3	Cas6e	8.9e-76	1e-75	0.977	0.99	108692	109342	-	type I-E CRISPR-associated protein Cas6/Cse3/CasE [Salmonella]	115	165	PDLC00954,casE_Cse3, 1, 1e-75, 0.977, 0.99 | PDLC01277,cd09664, 1, 1.2e-61, 0.954, 0.994 | PDLC01340,cd09727, 1, 1.2e-58, 0.977, 0.995	PDLC00954, casE_Cse3, 1e-75, 0.977, 0.99 | PDLC01277, cd09664, 1.2e-61, 0.954, 0.994 | PDLC01340, cd09727, 1.2e-58, 0.977, 0.995
1	NZ_RQQC01000011.1	cas_type_I-E	WP_000085114.1	PDLC01369	cd09756	Cas5e	1.4e-48	1.7e-48	0.718	0.975	109324	110070	-	type I-E CRISPR-associated protein Cas5/CasD [Salmonella]	116	165	PDLC00949,casD_Cas5e, 1, 8.2e-44, 0.927, 0.987 | PDLC01258,cd09645, 1, 4.6e-48, 0.714, 0.97 | PDLC01369,cd09756, 1, 1.7e-48, 0.718, 0.975	PDLC01369, cd09756, 1.7e-48, 0.718, 0.975 | PDLC01258, cd09645, 4.6e-48, 0.714, 0.97 | PDLC00949, casD_Cas5e, 8.2e-44, 0.927, 0.987
1	NZ_RQQC01000011.1	cas_type_I-E	WP_000206415.1	PDLC00959	casC_Cse4	Cas7e	3.9e-120	4.4e-120	0.915	0.997	110081	111139	-	type I-E CRISPR-associated protein Cas7/Cse4/CasC [Salmonella]	117	165	PDLC00959,casC_Cse4, 1, 4.4e-120, 0.915, 0.997 | PDLC01259,cd09646, 1, 7.1e-115, 0.915, 0.997 | PDLC01620,pfam09344, 1, 5.6e-98, 0.935, 0.934	PDLC00959, casC_Cse4, 4.4e-120, 0.915, 0.997 | PDLC01259, cd09646, 7.1e-115, 0.915, 0.997 | PDLC01620, pfam09344, 5.6e-98, 0.935, 0.934
1	NZ_RQQC01000011.1	cas_type_I-E	WP_000117946.1	PDLC01000	casB_cse2	Cas11e	2.9e-36	3.3e-36	0.882	0.994	111153	111713	-	type I-E CRISPR-associated protein Cse2/CasB [Salmonella]	118	165	PDLC01000,casB_cse2, 1, 3.3e-36, 0.882, 0.994 | PDLC01283,cd09670, 1, 1.6e-30, 0.887, 0.993 | PDLC01344,cd09731, 1, 5.2e-31, 0.817, 0.992 | PDLC01581,mkCas0194, 1, 0.00015, 0.898, 0.903 | PDLC01624,pfam09485, 1, 8.5e-26, 0.796, 0.984	PDLC01000, casB_cse2, 3.3e-36, 0.882, 0.994 | PDLC01344, cd09731, 5.2e-31, 0.817, 0.992 | PDLC01283, cd09670, 1.6e-30, 0.887, 0.993 | PDLC01624, pfam09485, 8.5e-26, 0.796, 0.984 | PDLC01581, mkCas0194, 0.00015, 0.898, 0.903
1	NZ_RQQC01000011.1	cas_type_I-E	WP_000368584.1	PDLC00999	casA_cse1	Cas8e	7e-186	8e-186	0.969	0.998	111710	113266	-	type I-E CRISPR-associated protein Cse1/CasA [Salmonella]	119	165	PDLC00999,casA_cse1, 1, 8e-186, 0.969, 0.998 | PDLC01282,cd09669, 1, 2e-166, 0.967, 0.998 | PDLC01342,cd09729, 1, 2.4e-123, 0.905, 0.998 | PDLC01622,pfam09481, 1, 2.2e-100, 0.873, 0.983	PDLC00999, casA_cse1, 8e-186, 0.969, 0.998 | PDLC01282, cd09669, 2e-166, 0.967, 0.998 | PDLC01342, cd09729, 2.4e-123, 0.905, 0.998 | PDLC01622, pfam09481, 2.2e-100, 0.873, 0.983
1	NZ_RQQC01000011.1	cas_type_I-E	WP_000029738.1	PDLC01768	Cas3e_WP_058658455.1	Cas3e	8.5e-294	1.1e-293	0.609	0.996	113278	115941	-	CRISPR-associated helicase/endonuclease Cas3 [Salmonella]	120	165	PDLC01767,Cas3e_WP_189128522.1, 1, 1.7e-202, 0.957, 0.899 | PDLC01768,Cas3e_WP_058658455.1, 1, 1.1e-293, 0.609, 0.996	PDLC01768, Cas3e_WP_058658455.1, 1.1e-293, 0.609, 0.996 | PDLC01767, Cas3e_WP_189128522.1, 1.7e-202, 0.957, 0.899
2	NZ_RQQC01000011.1	CRISPR_array	CRISPR002	NA	NA	CRISPR_array	NA	6.2	NA	NA	123518	124888	-	CRISPR002; repeat=GTGTTCCCCGCGCCAGCGGGGATAAACCG; score=6.20	126.02	165	NA	NA
1	NZ_JACYBN010000007.1	AbiD	WP_000290520.1	PDLC02344	AbiD	AbiD	2.6e-57	3.4e-57	0.95	0.96	148889	149851	-	Abi family protein [Enterobacteriaceae]	138	227	PDLC02344,AbiD, 1, 3.4e-57, 0.95, 0.96	PDLC02344, AbiD, 3.4e-57, 0.95, 0.96
1	NZ_JACYBN010000017.1	Paris	WP_010989064.1	PF14491.7	DUF4435	AriB	4.6e-47	5.5e-47	0.831	0.987	12179	12997	-	DUF4435 domain-containing protein [Salmonella]	13	51	PF14491.7,DUF4435, 1, 5.5e-47, 0.831, 0.987	PF14491.7, DUF4435, 5.5e-47, 0.831, 0.987
1	NZ_JACYBN010000017.1	Paris	WP_001520831.1	PF13175.7	AAA_15	AriA	3.9e-27	4.8e-27	0.948	0.997	13042	14325	-	AAA family ATPase [Salmonella]	14	51	PF13175.7,AAA_15, 1, 4.8e-27, 0.948, 0.997 | PF13304.7,AAA_21, 1, 4.2e-18, 0.888, 0.99	PF13175.7, AAA_15, 4.8e-27, 0.948, 0.997 | PF13304.7, AAA_21, 4.2e-18, 0.888, 0.99
2	NZ_JACYBN010000032.1	kiwa	WP_022630855.1	PDLC00220	KwaA_00014	KwaA	4.3e-91	4.8e-91	0.985	0.99	1687	2283	+	hypothetical protein [Salmonella]	4	9	PDLC00207,KwaA_00001, 1, 6.9e-19, 0.949, 0.948 | PDLC00208,KwaA_00002, 1, 6.7e-17, 0.778, 0.758 | PDLC00210,KwaA_00004, 1, 9.5e-08, 0.682, 0.781 | PDLC00211,KwaA_00005, 1, 2e-17, 0.833, 0.781 | PDLC00212,KwaA_00006, 1, 1.3e-12, 0.869, 0.849 | PDLC00213,KwaA_00007, 1, 2.2e-18, 0.949, 0.949 | PDLC00214,KwaA_00008, 1, 3.1e-11, 0.838, 0.834 | PDLC00215,KwaA_00009, 1, 6.7e-10, 0.97, 0.964 | PDLC00217,…	PDLC00220, KwaA_00014, 4.8e-91, 0.985, 0.99 | PDLC00219, KwaA_00013, 7.4e-46, 0.955, 0.959 | PDLC00207, KwaA_00001, 6.9e-19, 0.949, 0.948 | PDLC00213, KwaA_00007, 2.2e-18, 0.949, 0.949 | PDLC00211, KwaA_00005, 2e-17, 0.833, 0.781
2	NZ_JACYBN010000032.1	kiwa	WP_000493384.1	PDLC00232	KwaB_00011	KwaB	8.1e-154	9e-154	0.997	0.997	2295	3272	+	DUF4868 domain-containing protein [Salmonella]	5	9	PDLC00223,KwaB_00002, 1, 7.4e-07, 0.468, 0.428 | PDLC00226,KwaB_00005, 1, 3.7e-11, 0.6, 0.524 | PDLC00230,KwaB_00009, 1, 2.3e-11, 0.591, 0.575 | PDLC00231,KwaB_00010, 1, 570, 0.142, 0.148 | PDLC00231,KwaB_00010, 2, 0.0055, 0.443, 0.452 | PDLC00232,KwaB_00011, 1, 9e-154, 0.997, 0.997 | PDLC00233,KwaB_00012, 1, 5.5e-36, 0.975, 0.944	PDLC00232, KwaB_00011, 9e-154, 0.997, 0.997 | PDLC00233, KwaB_00012, 5.5e-36, 0.975, 0.944 | PDLC00230, KwaB_00009, 2.3e-11, 0.591, 0.575 | PDLC00226, KwaB_00005, 3.7e-11, 0.6, 0.524 | PDLC00223, KwaB_00002, 7.4e-07, 0.468, 0.428
1	NZ_JACYBN010000003.1	brex_type_I	WP_001193068.1	PDLC02506	BrxL_00002	BrxL	0	0	0.968	0.991	375601	377685	-	protease Lon-related BREX system protein BrxL [Enterobacteriaceae]	363	460	PDLC02505,BrxL_00001, 1, 2.4e-83, 0.656, 0.965 | PDLC02506,BrxL_00002, 1, 0, 0.968, 0.991 | PDLC02507,BrxL_00003, 1, 1.3e-55, 0.648, 0.934 | PDLC02508,BrxL_00004, 1, 2e-202, 0.687, 0.682 | PDLC02509,BrxL_00005, 1, 9.7e-37, 0.199, 0.258 | PDLC02509,BrxL_00005, 2, 9.5e-110, 0.47, 0.619	PDLC02506, BrxL_00002, 0, 0.968, 0.991 | PDLC02508, BrxL_00004, 2e-202, 0.687, 0.682 | PDLC02509, BrxL_00005, 9.5e-110, 0.47, 0.619 | PDLC02505, BrxL_00001, 2.4e-83, 0.656, 0.965 | PDLC02507, BrxL_00003, 1.3e-55, 0.648, 0.934
1	NZ_JACYBN010000003.1	brex_type_I	WP_001738657.1	PDLC02547	PglZ_00006	PglZ	0	0	0.999	0.999	377696	380293	-	BREX-1 system phosphatase PglZ type A [Salmonella]	364	460	PDLC02547,PglZ_00006, 1, 0, 0.999, 0.999 | PDLC02548,PglZ_00007, 1, 1.5e-21, 0.548, 0.484 | PDLC02551,PglZ_00010, 1, 3.4e-59, 0.946, 0.94 | PDLC02553,PglZ_00012, 1, 84, 0.207, 0.212 | PDLC02553,PglZ_00012, 2, 3.6e-56, 0.54, 0.544 | PDLC02557,PglZ_00016, 1, 7.1e-73, 0.988, 0.992 | PDLC02559,PglZ_00018, 1, 6.6e-23, 0.62, 0.605 | PDLC02561,PglZ_00020, 1, 0.91, 0.06, 0.063 | PDLC02561,PglZ_00020, 2, …	PDLC02547, PglZ_00006, 0, 0.999, 0.999 | PDLC02564, PglZ_00023, 2.1e-225, 0.992, 0.981 | PDLC02563, PglZ_00022, 3.8e-115, 0.987, 0.988 | PDLC02557, PglZ_00016, 7.1e-73, 0.988, 0.992 | PDLC02551, PglZ_00010, 3.4e-59, 0.946, 0.94
1	NZ_JACYBN010000003.1	brex_type_I	WP_001095591.1	PDLC02521	PglX_00007	PglX	0	0	0.992	0.995	382186	385863	-	BREX-1 system adenine-specific DNA-methyltransferase PglX [Salmonella]	367	460	PDLC02515,PglX_00001, 1, 1.7e-13, 0.09, 0.757 | PDLC02515,PglX_00001, 2, 3700, 0.012, 0.104 | PDLC02516,PglX_00002, 1, 2.1e-165, 0.477, 0.96 | PDLC02517,PglX_00003, 1, 2.4e-149, 0.584, 0.966 | PDLC02518,PglX_00004, 1, 1.8e-69, 0.909, 0.789 | PDLC02519,PglX_00005, 1, 76, 0.017, 0.017 | PDLC02519,PglX_00005, 2, 7.2e-61, 0.591, 0.595 | PDLC02519,PglX_00005, 3, 0.23, 0.092, 0.088 | PDLC02520,PglX_000…	PDLC02521, PglX_00007, 0, 0.992, 0.995 | PDLC02525, PglX_00011, 5.4e-189, 0.516, 0.964 | PDLC02524, PglX_00010, 1.8e-171, 0.563, 0.945 | PDLC02516, PglX_00002, 2.1e-165, 0.477, 0.96 | PDLC02517, PglX_00003, 2.4e-149, 0.584, 0.966
1	NZ_JACYBN010000003.1	brex_type_I	WP_001019652.1	PDLC02471	BrxC_00001	BrxC	0	0	0.999	0.999	385909	389550	-	BREX system P-loop protein BrxC [Salmonella]	368	460	PDLC02471,BrxC_00001, 1, 0, 0.999, 0.999 | PDLC02474,BrxC_00004, 1, 0.0043, 0.068, 0.065 | PDLC02474,BrxC_00004, 2, 330, 0.044, 0.045 | PDLC02474,BrxC_00004, 3, 3.8e-25, 0.268, 0.279 | PDLC02474,BrxC_00004, 4, 420, 0.026, 0.025 | PDLC02476,BrxC_00006, 1, 1e-66, 0.462, 0.466 | PDLC02476,BrxC_00006, 2, 0.01, 0.279, 0.289 | PDLC02479,BrxC_00009, 1, 2.7e-253, 0.998, 0.998 | PDLC02483,BrxC_00013, 1, 3…	PDLC02471, BrxC_00001, 0, 0.999, 0.999 | PDLC02479, BrxC_00009, 2.7e-253, 0.998, 0.998 | PDLC02491, BrxC_00021, 1.8e-237, 0.636, 0.982 | PDLC02476, BrxC_00006, 1e-66, 0.462, 0.466 | PDLC02484, BrxC_00014, 2.8e-58, 0.492, 0.517
1	NZ_JACYBN010000003.1	brex_type_I	WP_000566905.1	PDLC02463	BrxB_00005	BrxB	8.5e-70	9.6e-70	0.92	0.969	389562	390164	-	DUF1788 domain-containing protein [Salmonella]	369	460	PDLC02459,BrxB_00001, 1, 2.1e-06, 0.755, 0.837 | PDLC02461,BrxB_00003, 1, 3.3e-08, 0.765, 0.77 | PDLC02462,BrxB_00004, 1, 8.8e-07, 0.745, 0.817 | PDLC02463,BrxB_00005, 1, 9.6e-70, 0.92, 0.969 | PDLC02466,BrxB_00008, 1, 7.8e-20, 0.91, 0.978 | PDLC02467,BrxB_00009, 1, 1.1e-06, 0.71, 0.746 | PDLC02468,BrxB_00010, 1, 1.3e-16, 0.605, 0.941 | PDLC02469,BrxB_00011, 1, 5.1e-07, 0.735, 0.783	PDLC02463, BrxB_00005, 9.6e-70, 0.92, 0.969 | PDLC02466, BrxB_00008, 7.8e-20, 0.91, 0.978 | PDLC02468, BrxB_00010, 1.3e-16, 0.605, 0.941 | PDLC02461, BrxB_00003, 3.3e-08, 0.765, 0.77 | PDLC02469, BrxB_00011, 5.1e-07, 0.735, 0.783
1	NZ_JACYBN010000003.1	brex_type_I	WP_001740084.1	PDLC02439	BrxA_00003	BrxA	6e-110	6.7e-110	0.995	0.995	390161	390763	-	DUF1819 family protein [Salmonella]	370	460	PDLC02438,BrxA_00002, 1, 1.9e-08, 0.835, 0.835 | PDLC02439,BrxA_00003, 1, 6.7e-110, 0.995, 0.995 | PDLC02440,BrxA_00004, 1, 3.5e-06, 0.745, 0.749 | PDLC02441,BrxA_00005, 1, 1.1e-42, 0.93, 0.89 | PDLC02443,BrxA_00007, 1, 8.9e-26, 0.895, 0.872 | PDLC02445,BrxA_00009, 1, 1.7e-07, 0.48, 0.366 | PDLC02446,BrxA_00010, 1, 2.1e-05, 0.755, 0.72 | PDLC02446,BrxA_00010, 2, 5.1, 0.28, 0.265 | PDLC02447,BrxA_…	PDLC02439, BrxA_00003, 6.7e-110, 0.995, 0.995 | PDLC02457, BrxA_00021, 7.5e-46, 0.925, 0.92 | PDLC02441, BrxA_00005, 1.1e-42, 0.93, 0.89 | PDLC02443, BrxA_00007, 8.9e-26, 0.895, 0.872 | PDLC02451, BrxA_00015, 1.4e-24, 0.91, 0.91
2	NZ_JACYBN010000003.1	RM_type_I	WP_000014001.1	TEMP00152	Specificity_I_00118	Specificity_I	6.2e-183	6.9e-183	0.998	0.998	416530	417939	-	type-1 restriction enzyme StySJI specificity protein [Salmonella]	397	460	TEMP00015,MTase_I_00015, 1, 0.13, 0.245, 0.112 | TEMP00015,MTase_I_00015, 2, 0.026, 0.39, 0.18 | TEMP00021,MTase_I_00021, 1, 5.6, 0.237, 0.116 | TEMP00021,MTase_I_00021, 2, 7.4e-05, 0.254, 0.133 | TEMP00037,Specificity_I_00003, 1, 1.6e-15, 0.608, 0.693 | TEMP00038,Specificity_I_00004, 1, 260, 0.058, 0.067 | TEMP00038,Specificity_I_00004, 2, 0.0042, 0.241, 0.282 | TEMP00039,Specificity_I_00005, 1,…	TEMP00152, Specificity_I_00118, 6.9e-183, 0.998, 0.998 | TEMP00110, Specificity_I_00076, 6.7e-103, 0.987, 0.837 | TEMP00172, Specificity_I_00138, 7.8e-103, 0.716, 0.728 | TEMP00145, Specificity_I_00111, 2.3e-59, 0.727, 0.761 | TEMP00055, Specificity_I_00021, 9.5e-53, 0.891, 0.924
2	NZ_JACYBN010000003.1	RM_type_I	WP_001063190.1	TEMP00009	MTase_I_00009	MTase_I	1.9e-231	2.3e-231	0.974	0.996	417936	419525	-	type I restriction-modification system methyltransferase [Salmonella]	398	460	TEMP00001,MTase_I_00001, 1, 1e-10, 0.321, 0.22 | TEMP00001,MTase_I_00001, 2, 2.7, 0.119, 0.079 | TEMP00001,MTase_I_00001, 3, 6.2e-05, 0.159, 0.113 | TEMP00002,MTase_I_00002, 1, 1.4, 0.076, 0.042 | TEMP00002,MTase_I_00002, 2, 1e-20, 0.503, 0.278 | TEMP00003,MTase_I_00003, 1, 4, 0.117, 0.146 | TEMP00003,MTase_I_00003, 2, 1.5e-08, 0.476, 0.627 | TEMP00004,MTase_I_00004, 1, 1.4e-83, 0.8, 0.888 | TEMP…	TEMP00009, MTase_I_00009, 2.3e-231, 0.974, 0.996 | TEMP00004, MTase_I_00004, 1.4e-83, 0.8, 0.888 | TEMP00008, MTase_I_00008, 9.1e-60, 0.758, 0.67 | TEMP00019, MTase_I_00019, 1.6e-40, 0.509, 0.411 | TEMP00010, MTase_I_00010, 5.6e-32, 0.677, 0.449
2	NZ_JACYBN010000003.1	RM_type_I	WP_001043484.1	TEMP00025	REase_I_00003	REase_I	0	0	0.999	0.998	419683	423192	-	type I restriction-modification system endonuclease [Salmonella]	399	460	TEMP00025,REase_I_00003, 1, 0, 0.999, 0.998 | TEMP00028,REase_I_00006, 1, 1.6e-07, 0.156, 0.179 | TEMP00030,REase_I_00008, 1, 0.00012, 0.094, 0.102 | TEMP00030,REase_I_00008, 2, 0.017, 0.107, 0.101 | TEMP00030,REase_I_00008, 3, 2e-40, 0.38, 0.38 | TEMP00031,REase_I_00009, 1, 4700, 0.056, 0.065 | TEMP00031,REase_I_00009, 2, 260, 0.038, 0.042 | TEMP00031,REase_I_00009, 3, 3.3e-09, 0.098, 0.117 | TE…	TEMP00025, REase_I_00003, 0, 0.999, 0.998 | TEMP00032, REase_I_00010, 2e-49, 0.347, 0.467 | TEMP00030, REase_I_00008, 2e-40, 0.38, 0.38 | TEMP00031, REase_I_00009, 3.3e-09, 0.098, 0.117 | TEMP00028, REase_I_00006, 1.6e-07, 0.156, 0.179
3	NZ_JACYBN010000003.1	RM_type_IV	WP_000290512.1	TEMP00640	mREase_IV_00003	mREase_IV	1.4e-136	1.6e-136	0.997	0.991	423390	424304	+	restriction endonuclease [Salmonella]	400	460	TEMP00640,mREase_IV_00003, 1, 1.6e-136, 0.997, 0.991 | TEMP00646,mREase_IV_00009, 1, 7.7e-08, 0.391, 0.211	TEMP00640, mREase_IV_00003, 1.6e-136, 0.997, 0.991 | TEMP00646, mREase_IV_00009, 7.7e-08, 0.391, 0.211
4	NZ_JACYBN010000007.1	RM_type_III	WP_001651666.1	TEMP00632	REase_III_00003	REase_III	0	0	0.995	0.997	106893	109865	-	type III restriction-modification system endonuclease [Salmonella]	100	227	TEMP00630,REase_III_00001, 1, 130, 0.036, 0.036 | TEMP00630,REase_III_00001, 2, 2.9e-33, 0.241, 0.205 | TEMP00630,REase_III_00001, 3, 3.6e-42, 0.604, 0.593 | TEMP00631,REase_III_00002, 1, 1.5e-05, 0.039, 0.045 | TEMP00631,REase_III_00002, 2, 160, 0.07, 0.075 | TEMP00632,REase_III_00003, 1, 0, 0.995, 0.997 | TEMP00633,REase_III_00004, 1, 0.78, 0.041, 0.045 | TEMP00633,REase_III_00004, 2, 0.046, 0.…	TEMP00632, REase_III_00003, 0, 0.995, 0.997 | TEMP00630, REase_III_00001, 3.6e-42, 0.604, 0.593 | TEMP00631, REase_III_00002, 1.5e-05, 0.039, 0.045 | TEMP00634, REase_III_00005, 0.025, 0.052, 0.06 | TEMP00636, REase_III_00007, 0.029, 0.045, 0.051
4	NZ_JACYBN010000007.1	RM_type_III	WP_000910371.1	TEMP00624	MTase_III_00010	MTase_III	0	0	0.998	0.998	109875	111833	-	site-specific DNA-methyltransferase [Salmonella]	101	227	TEMP00615,MTase_III_00001, 1, 2.9e-09, 0.239, 0.159 | TEMP00615,MTase_III_00001, 2, 16, 0.061, 0.041 | TEMP00616,MTase_III_00002, 1, 9.1e-16, 0.278, 0.287 | TEMP00616,MTase_III_00002, 2, 0.00079, 0.058, 0.062 | TEMP00617,MTase_III_00003, 1, 8.6e-144, 0.752, 0.792 | TEMP00618,MTase_III_00004, 1, 2.3e-13, 0.084, 0.078 | TEMP00618,MTase_III_00004, 2, 1.4e-21, 0.15, 0.141 | TEMP00618,MTase_III_00004,…	TEMP00624, MTase_III_00010, 0, 0.998, 0.998 | TEMP00617, MTase_III_00003, 8.6e-144, 0.752, 0.792 | TEMP00620, MTase_III_00006, 3.7e-85, 0.71, 0.877 | TEMP00627, MTase_III_00013, 1.3e-83, 0.589, 0.71 | TEMP00626, MTase_III_00012, 4.6e-69, 0.712, 0.998
5	NZ_JACYBN010000019.1	RM_type_II	WP_001157322.1	TEMP00344	MTase_II_00147	MTase_II	5.7e-248	6.3e-248	0.996	0.996	28088	29518	+	DNA cytosine methyltransferase [Salmonella]	39	72	TEMP00200,MTase_II_00003, 1, 7.8e-08, 0.088, 0.06 | TEMP00200,MTase_II_00003, 2, 2.7e-25, 0.258, 0.151 | TEMP00200,MTase_II_00003, 3, 2.5e-07, 0.099, 0.061 | TEMP00203,MTase_II_00006, 1, 1.5e-24, 0.405, 0.322 | TEMP00203,MTase_II_00006, 2, 0.063, 0.095, 0.08 | TEMP00206,MTase_II_00009, 1, 7.5e-08, 0.42, 0.443 | TEMP00208,MTase_II_00011, 1, 1.9e-13, 0.309, 0.221 | TEMP00208,MTase_II_00011, 2, 4.1,…	TEMP00344, MTase_II_00147, 6.3e-248, 0.996, 0.996 | TEMP00255, MTase_II_00058, 3.9e-90, 0.794, 0.801 | TEMP00361, MTase_II_00164, 2.1e-48, 0.771, 0.951 | TEMP00225, MTase_II_00028, 5.1e-43, 0.437, 0.413 | TEMP00269, MTase_II_00072, 6.2e-32, 0.418, 0.914
5	NZ_JACYBN010000019.1	RM_type_II	WP_000785978.1	TEMP00380	NEase_II_00006	REase_II	4.6e-98	5.1e-98	0.994	0.994	29499	29969	+	very short patch repair endonuclease [Salmonella]	40	72	TEMP00380,NEase_II_00006, 1, 5.1e-98, 0.994, 0.994	TEMP00380, NEase_II_00006, 5.1e-98, 0.994, 0.994
1	NZ_JACYBN010000014.1	retron_II-A	NA	-	TypeIA_IIAI	msr-msd	1.1e-26	NA	NA	NA	32708	32865	+	msr-msd identified by match to covariance model: TypeIA_IIAI	27.011	71	NA	NA
1	NZ_JACYBN010000014.1	retron_II-A	WP_000461381.1	PDLC02928	retron_type_II_A1_ndt_cluster42_2	NDT_II-A	1.1e-91	1.3e-91	0.95	0.989	32941	33903	+	retron St85 family effector protein [Salmonella]	28	71	PDLC02928,retron_type_II_A1_ndt_cluster42_2, 1, 1.3e-91, 0.95, 0.989 | PDLC02929,retron_type_II_A2_ndt_cluster42_3, 1, 0.00025, 0.194, 0.322 | PDLC02930,retron_type_II_A3_ndt_cluster42_1, 1, 5.8e-25, 0.7, 0.772	PDLC02928, retron_type_II_A1_ndt_cluster42_2, 1.3e-91, 0.95, 0.989 | PDLC02930, retron_type_II_A3_ndt_cluster42_1, 5.8e-25, 0.7, 0.772 | PDLC02929, retron_type_II_A2_ndt_cluster42_3, 0.00025, 0.194, 0.322
1	NZ_JACYBN010000014.1	retron_II-A	WP_000353754.1	PDLC02939	retron_II-A1	RT_II-A	7.5e-124	8.6e-124	0.984	0.993	33903	34838	+	retron St85 family RNA-directed DNA polymerase [Salmonella]	29	71	PDLC02939,retron_II-A1, 1, 8.6e-124, 0.984, 0.993 | PDLC02940,retron_II-A2, 1, 2.3e-55, 0.929, 0.572 | PDLC02941,retron_II-A3, 1, 7.9e-61, 0.955, 0.906	PDLC02939, retron_II-A1, 8.6e-124, 0.984, 0.993 | PDLC02941, retron_II-A3, 7.9e-61, 0.955, 0.906 | PDLC02940, retron_II-A2, 2.3e-55, 0.929, 0.572
2	NZ_JACYBN010000002.1	CRISPR_array	CRISPR001	NA	NA	CRISPR_array	NA	6.16	NA	NA	361252	362683	+	CRISPR001; repeat=GTGTTCCCCGCGCCAGCGGGGATAAACCG; score=6.16	338.01	513	NA	NA
1	NZ_JACYBN010000002.1	cas_type_I-E	pseudo_subNP_461865.1	PDLC01768	Cas3e_WP_058658455.1	Cas3e	8.3e-294	1e-293	0.609	0.996	370260	372923	+	CRISPR-associated helicase/endonuclease Cas3 [Salmonella enterica subsp. enterica serovar Typhimurium str. LT2]	345	513	PDLC01767,Cas3e_WP_189128522.1, 1, 1.6e-202, 0.957, 0.899 | PDLC01768,Cas3e_WP_058658455.1, 1, 1e-293, 0.609, 0.996	PDLC01768, Cas3e_WP_058658455.1, 1e-293, 0.609, 0.996 | PDLC01767, Cas3e_WP_189128522.1, 1.6e-202, 0.957, 0.899
1	NZ_JACYBN010000002.1	cas_type_I-E	pseudo_subNP_461864.1	PDLC00999	casA_cse1	Cas8e	6.8e-186	7.8e-186	0.969	0.998	372943	374490	+	type I-E CRISPR-associated protein Cse1/CasA [Salmonella enterica subsp. enterica serovar Typhimurium str. LT2]	346	513	PDLC00999,casA_cse1, 1, 7.8e-186, 0.969, 0.998 | PDLC01282,cd09669, 1, 2e-166, 0.967, 0.998 | PDLC01342,cd09729, 1, 2.4e-123, 0.905, 0.998 | PDLC01622,pfam09481, 1, 2.1e-100, 0.873, 0.983	PDLC00999, casA_cse1, 7.8e-186, 0.969, 0.998 | PDLC01282, cd09669, 2e-166, 0.967, 0.998 | PDLC01342, cd09729, 2.4e-123, 0.905, 0.998 | PDLC01622, pfam09481, 2.1e-100, 0.873, 0.983
1	NZ_JACYBN010000002.1	cas_type_I-E	WP_020837085.1	PDLC01000	casB_cse2	Cas11e	1.7e-35	1.9e-35	0.882	0.994	374487	375047	+	type I-E CRISPR-associated protein Cse2/CasB [Salmonella]	347	513	PDLC01000,casB_cse2, 1, 1.9e-35, 0.882, 0.994 | PDLC01283,cd09670, 1, 2.8e-30, 0.887, 0.993 | PDLC01344,cd09731, 1, 9.6e-31, 0.817, 0.992 | PDLC01581,mkCas0194, 1, 0.00014, 0.898, 0.903 | PDLC01624,pfam09485, 1, 1.6e-25, 0.796, 0.984	PDLC01000, casB_cse2, 1.9e-35, 0.882, 0.994 | PDLC01344, cd09731, 9.6e-31, 0.817, 0.992 | PDLC01283, cd09670, 2.8e-30, 0.887, 0.993 | PDLC01624, pfam09485, 1.6e-25, 0.796, 0.984 | PDLC01581, mkCas0194, 0.00014, 0.898, 0.903
1	NZ_JACYBN010000002.1	cas_type_I-E	WP_000206415.1	PDLC00959	casC_Cse4	Cas7e	3.8e-120	4.3e-120	0.915	0.997	375061	376119	+	type I-E CRISPR-associated protein Cas7/Cse4/CasC [Salmonella]	348	513	PDLC00959,casC_Cse4, 1, 4.3e-120, 0.915, 0.997 | PDLC01259,cd09646, 1, 6.9e-115, 0.915, 0.997 | PDLC01620,pfam09344, 1, 5.5e-98, 0.935, 0.934	PDLC00959, casC_Cse4, 4.3e-120, 0.915, 0.997 | PDLC01259, cd09646, 6.9e-115, 0.915, 0.997 | PDLC01620, pfam09344, 5.5e-98, 0.935, 0.934
1	NZ_JACYBN010000002.1	cas_type_I-E	WP_000085114.1	PDLC01369	cd09756	Cas5e	1.4e-48	1.7e-48	0.718	0.975	376130	376876	+	type I-E CRISPR-associated protein Cas5/CasD [Salmonella]	349	513	PDLC00949,casD_Cas5e, 1, 8e-44, 0.927, 0.987 | PDLC01258,cd09645, 1, 4.5e-48, 0.714, 0.97 | PDLC01369,cd09756, 1, 1.7e-48, 0.718, 0.975	PDLC01369, cd09756, 1.7e-48, 0.718, 0.975 | PDLC01258, cd09645, 4.5e-48, 0.714, 0.97 | PDLC00949, casD_Cas5e, 8e-44, 0.927, 0.987
1	NZ_JACYBN010000002.1	cas_type_I-E	WP_000281486.1	PDLC00954	casE_Cse3	Cas6e	8.7e-76	9.7e-76	0.977	0.99	376858	377508	+	type I-E CRISPR-associated protein Cas6/Cse3/CasE [Salmonella]	350	513	PDLC00954,casE_Cse3, 1, 9.7e-76, 0.977, 0.99 | PDLC01277,cd09664, 1, 1.2e-61, 0.954, 0.994 | PDLC01340,cd09727, 1, 1.1e-58, 0.977, 0.995	PDLC00954, casE_Cse3, 9.7e-76, 0.977, 0.99 | PDLC01277, cd09664, 1.2e-61, 0.954, 0.994 | PDLC01340, cd09727, 1.1e-58, 0.977, 0.995
1	NZ_JACYBN010000002.1	cas_type_I-E	WP_000144832.1	PDLC01744	Cas1e_WP_035839043.1	Cas1e	4e-117	4.7e-117	0.912	0.869	377505	378425	+	type I-E CRISPR-associated endonuclease Cas1e [Salmonella]	351	513	PDLC00924,cas1_ECOLI, 1, 1e-114, 0.863, 0.985 | PDLC01744,Cas1e_WP_035839043.1, 1, 4.7e-117, 0.912, 0.869 | PDLC01745,Cas1e_WP_120372217.1, 1, 1.4e-59, 0.863, 0.941 | PDLC01746,Cas1e_WP_162621937.1, 1, 4.4e-98, 0.526, 0.994	PDLC01744, Cas1e_WP_035839043.1, 4.7e-117, 0.912, 0.869 | PDLC00924, cas1_ECOLI, 1e-114, 0.863, 0.985 | PDLC01746, Cas1e_WP_162621937.1, 4.4e-98, 0.526, 0.994 | PDLC01745, Cas1e_WP_120372217.1, 1.4e-59, 0.863, 0.941
1	NZ_JACYBN010000002.1	cas_type_I-E	WP_001518648.1	PDLC01752	Cas2e_WP_051024046.1	Cas2e	1e-42	1.1e-42	0.928	0.774	378425	378718	+	type I-E CRISPR-associated endoribonuclease Cas2 [Enterobacteriaceae]	352	513	PDLC00934,cas_CT1978, 1, 3.6e-39, 0.876, 0.989 | PDLC01752,Cas2e_WP_051024046.1, 1, 1.1e-42, 0.928, 0.774 | PDLC01753,Cas2e_WP_128219160.1, 1, 7.7e-28, 0.938, 0.892 | PDLC01754,Cas2e_WP_012568472.1, 1, 1e-15, 0.907, 0.959 | PDLC01755,Cas2e_WP_081586257.1, 1, 4.7e-13, 0.897, 0.632	PDLC01752, Cas2e_WP_051024046.1, 1.1e-42, 0.928, 0.774 | PDLC00934, cas_CT1978, 3.6e-39, 0.876, 0.989 | PDLC01753, Cas2e_WP_128219160.1, 7.7e-28, 0.938, 0.892 | PDLC01754, Cas2e_WP_012568472.1, 1e-15, 0.907, 0.959 | PDLC01755, Cas2e_WP_081586257.1, 4.7e-13, 0.897, 0.632
2	NZ_JACYBN010000002.1	CRISPR_array	CRISPR002	NA	NA	CRISPR_array	NA	6.16	NA	NA	378815	380900	+	CRISPR002; repeat=GTGTTCCCCGCGCCAGCGGGGATAAACCG; score=6.16	352.02	513	NA	NA
1	NZ_JAATNB010000001.1	Paris	WP_010989064.1	PF14491.7	DUF4435	AriB	4.6e-47	5.5e-47	0.831	0.987	677205	678023	-	DUF4435 domain-containing protein [Salmonella]	639	688	PF14491.7,DUF4435, 1, 5.5e-47, 0.831, 0.987	PF14491.7, DUF4435, 5.5e-47, 0.831, 0.987
1	NZ_JAATNB010000001.1	Paris	WP_001520831.1	PF13175.7	AAA_15	AriA	3.9e-27	4.8e-27	0.948	0.997	678068	679351	-	AAA family ATPase [Salmonella]	640	688	PF13175.7,AAA_15, 1, 4.8e-27, 0.948, 0.997 | PF13304.7,AAA_21, 1, 4.1e-18, 0.888, 0.99	PF13175.7, AAA_15, 4.8e-27, 0.948, 0.997 | PF13304.7, AAA_21, 4.1e-18, 0.888, 0.99
3	NZ_JAATNB010000003.1	RM_type_IV	WP_000290512.1	TEMP00640	mREase_IV_00003	mREase_IV	1.4e-136	1.5e-136	0.997	0.991	136045	136959	-	restriction endonuclease [Salmonella]	126	387	TEMP00640,mREase_IV_00003, 1, 1.5e-136, 0.997, 0.991 | TEMP00646,mREase_IV_00009, 1, 7.6e-08, 0.391, 0.211	TEMP00640, mREase_IV_00003, 1.5e-136, 0.997, 0.991 | TEMP00646, mREase_IV_00009, 7.6e-08, 0.391, 0.211
2	NZ_JAATNB010000003.1	RM_type_I	WP_001043484.1	TEMP00025	REase_I_00003	REase_I	0	0	0.999	0.998	137157	140666	+	type I restriction-modification system endonuclease [Salmonella]	127	387	TEMP00025,REase_I_00003, 1, 0, 0.999, 0.998 | TEMP00028,REase_I_00006, 1, 1.6e-07, 0.156, 0.179 | TEMP00030,REase_I_00008, 1, 0.00012, 0.094, 0.102 | TEMP00030,REase_I_00008, 2, 0.017, 0.107, 0.101 | TEMP00030,REase_I_00008, 3, 2e-40, 0.38, 0.38 | TEMP00031,REase_I_00009, 1, 4600, 0.056, 0.065 | TEMP00031,REase_I_00009, 2, 260, 0.038, 0.042 | TEMP00031,REase_I_00009, 3, 3.2e-09, 0.098, 0.117 | TE…	TEMP00025, REase_I_00003, 0, 0.999, 0.998 | TEMP00032, REase_I_00010, 2e-49, 0.347, 0.467 | TEMP00030, REase_I_00008, 2e-40, 0.38, 0.38 | TEMP00031, REase_I_00009, 3.2e-09, 0.098, 0.117 | TEMP00028, REase_I_00006, 1.6e-07, 0.156, 0.179
2	NZ_JAATNB010000003.1	RM_type_I	WP_001063190.1	TEMP00009	MTase_I_00009	MTase_I	1.9e-231	2.2e-231	0.974	0.996	140824	142413	+	type I restriction-modification system methyltransferase [Salmonella]	128	387	TEMP00001,MTase_I_00001, 1, 1e-10, 0.321, 0.22 | TEMP00001,MTase_I_00001, 2, 2.6, 0.119, 0.079 | TEMP00001,MTase_I_00001, 3, 6.1e-05, 0.159, 0.113 | TEMP00002,MTase_I_00002, 1, 1.4, 0.076, 0.042 | TEMP00002,MTase_I_00002, 2, 1e-20, 0.503, 0.278 | TEMP00003,MTase_I_00003, 1, 4, 0.117, 0.146 | TEMP00003,MTase_I_00003, 2, 1.4e-08, 0.476, 0.627 | TEMP00004,MTase_I_00004, 1, 1.4e-83, 0.8, 0.888 | TEMP…	TEMP00009, MTase_I_00009, 2.2e-231, 0.974, 0.996 | TEMP00004, MTase_I_00004, 1.4e-83, 0.8, 0.888 | TEMP00008, MTase_I_00008, 9e-60, 0.758, 0.67 | TEMP00019, MTase_I_00019, 1.6e-40, 0.509, 0.411 | TEMP00010, MTase_I_00010, 5.5e-32, 0.677, 0.449
2	NZ_JAATNB010000003.1	RM_type_I	WP_000014001.1	TEMP00152	Specificity_I_00118	Specificity_I	6.1e-183	6.8e-183	0.998	0.998	142410	143819	+	type-1 restriction enzyme StySJI specificity protein [Salmonella]	129	387	TEMP00015,MTase_I_00015, 1, 0.13, 0.245, 0.112 | TEMP00015,MTase_I_00015, 2, 0.026, 0.39, 0.18 | TEMP00021,MTase_I_00021, 1, 5.5, 0.237, 0.116 | TEMP00021,MTase_I_00021, 2, 7.3e-05, 0.254, 0.133 | TEMP00037,Specificity_I_00003, 1, 1.6e-15, 0.608, 0.693 | TEMP00038,Specificity_I_00004, 1, 260, 0.058, 0.067 | TEMP00038,Specificity_I_00004, 2, 0.0041, 0.241, 0.282 | TEMP00039,Specificity_I_00005, 1,…	TEMP00152, Specificity_I_00118, 6.8e-183, 0.998, 0.998 | TEMP00110, Specificity_I_00076, 6.6e-103, 0.987, 0.837 | TEMP00172, Specificity_I_00138, 7.7e-103, 0.716, 0.728 | TEMP00145, Specificity_I_00111, 2.3e-59, 0.727, 0.761 | TEMP00055, Specificity_I_00021, 9.4e-53, 0.891, 0.924
1	NZ_JAATNB010000003.1	brex_type_I	WP_001740084.1	PDLC02439	BrxA_00003	BrxA	5.9e-110	6.6e-110	0.995	0.995	169586	170188	+	DUF1819 family protein [Salmonella]	156	387	PDLC02438,BrxA_00002, 1, 1.8e-08, 0.835, 0.835 | PDLC02439,BrxA_00003, 1, 6.6e-110, 0.995, 0.995 | PDLC02440,BrxA_00004, 1, 3.5e-06, 0.745, 0.749 | PDLC02441,BrxA_00005, 1, 1.1e-42, 0.93, 0.89 | PDLC02443,BrxA_00007, 1, 8.8e-26, 0.895, 0.872 | PDLC02445,BrxA_00009, 1, 1.7e-07, 0.48, 0.366 | PDLC02446,BrxA_00010, 1, 2e-05, 0.755, 0.72 | PDLC02446,BrxA_00010, 2, 5, 0.28, 0.265 | PDLC02447,BrxA_0001…	PDLC02439, BrxA_00003, 6.6e-110, 0.995, 0.995 | PDLC02457, BrxA_00021, 7.4e-46, 0.925, 0.92 | PDLC02441, BrxA_00005, 1.1e-42, 0.93, 0.89 | PDLC02443, BrxA_00007, 8.8e-26, 0.895, 0.872 | PDLC02451, BrxA_00015, 1.4e-24, 0.91, 0.91
1	NZ_JAATNB010000003.1	brex_type_I	WP_131189145.1	PDLC02463	BrxB_00005	BrxB	3.3e-68	3.7e-68	0.937	0.943	170212	170787	+	DUF1788 domain-containing protein [Salmonella enterica]	157	387	PDLC02459,BrxB_00001, 1, 1.9e-06, 0.791, 0.837 | PDLC02461,BrxB_00003, 1, 3.3e-08, 0.796, 0.765 | PDLC02462,BrxB_00004, 1, 8e-07, 0.77, 0.807 | PDLC02463,BrxB_00005, 1, 3.7e-68, 0.937, 0.943 | PDLC02466,BrxB_00008, 1, 4.2e-19, 0.89, 0.914 | PDLC02467,BrxB_00009, 1, 9.5e-07, 0.743, 0.746 | PDLC02468,BrxB_00010, 1, 1.1e-16, 0.634, 0.941 | PDLC02469,BrxB_00011, 1, 4.4e-07, 0.77, 0.783	PDLC02463, BrxB_00005, 3.7e-68, 0.937, 0.943 | PDLC02466, BrxB_00008, 4.2e-19, 0.89, 0.914 | PDLC02468, BrxB_00010, 1.1e-16, 0.634, 0.941 | PDLC02461, BrxB_00003, 3.3e-08, 0.796, 0.765 | PDLC02469, BrxB_00011, 4.4e-07, 0.77, 0.783
1	NZ_JAATNB010000003.1	brex_type_I	WP_001019652.1	PDLC02471	BrxC_00001	BrxC	0	0	0.999	0.999	170799	174440	+	BREX system P-loop protein BrxC [Salmonella]	158	387	PDLC02471,BrxC_00001, 1, 0, 0.999, 0.999 | PDLC02474,BrxC_00004, 1, 0.0042, 0.068, 0.065 | PDLC02474,BrxC_00004, 2, 330, 0.044, 0.045 | PDLC02474,BrxC_00004, 3, 3.7e-25, 0.268, 0.279 | PDLC02474,BrxC_00004, 4, 420, 0.026, 0.025 | PDLC02476,BrxC_00006, 1, 9.9e-67, 0.462, 0.466 | PDLC02476,BrxC_00006, 2, 0.01, 0.279, 0.289 | PDLC02479,BrxC_00009, 1, 2.7e-253, 0.998, 0.998 | PDLC02483,BrxC_00013, 1,…	PDLC02471, BrxC_00001, 0, 0.999, 0.999 | PDLC02479, BrxC_00009, 2.7e-253, 0.998, 0.998 | PDLC02491, BrxC_00021, 1.8e-237, 0.636, 0.982 | PDLC02476, BrxC_00006, 9.9e-67, 0.462, 0.466 | PDLC02484, BrxC_00014, 2.8e-58, 0.492, 0.517
1	NZ_JAATNB010000003.1	brex_type_I	WP_001095591.1	PDLC02521	PglX_00007	PglX	0	0	0.992	0.995	174486	178163	+	BREX-1 system adenine-specific DNA-methyltransferase PglX [Salmonella]	159	387	PDLC02515,PglX_00001, 1, 1.7e-13, 0.09, 0.757 | PDLC02515,PglX_00001, 2, 3600, 0.012, 0.104 | PDLC02516,PglX_00002, 1, 2.1e-165, 0.477, 0.96 | PDLC02517,PglX_00003, 1, 2.3e-149, 0.584, 0.966 | PDLC02518,PglX_00004, 1, 1.8e-69, 0.909, 0.789 | PDLC02519,PglX_00005, 1, 75, 0.017, 0.017 | PDLC02519,PglX_00005, 2, 7.1e-61, 0.591, 0.595 | PDLC02519,PglX_00005, 3, 0.23, 0.092, 0.088 | PDLC02520,PglX_000…	PDLC02521, PglX_00007, 0, 0.992, 0.995 | PDLC02525, PglX_00011, 5.3e-189, 0.516, 0.964 | PDLC02524, PglX_00010, 1.8e-171, 0.563, 0.945 | PDLC02516, PglX_00002, 2.1e-165, 0.477, 0.96 | PDLC02517, PglX_00003, 2.3e-149, 0.584, 0.966
1	NZ_JAATNB010000003.1	brex_type_I	WP_001738657.1	PDLC02547	PglZ_00006	PglZ	0	0	0.999	0.999	180056	182653	+	BREX-1 system phosphatase PglZ type A [Salmonella]	162	387	PDLC02547,PglZ_00006, 1, 0, 0.999, 0.999 | PDLC02548,PglZ_00007, 1, 1.5e-21, 0.548, 0.484 | PDLC02551,PglZ_00010, 1, 3.3e-59, 0.946, 0.94 | PDLC02553,PglZ_00012, 1, 83, 0.207, 0.212 | PDLC02553,PglZ_00012, 2, 3.5e-56, 0.54, 0.544 | PDLC02557,PglZ_00016, 1, 7e-73, 0.988, 0.992 | PDLC02559,PglZ_00018, 1, 6.5e-23, 0.62, 0.605 | PDLC02561,PglZ_00020, 1, 0.9, 0.06, 0.063 | PDLC02561,PglZ_00020, 2, 1.1…	PDLC02547, PglZ_00006, 0, 0.999, 0.999 | PDLC02564, PglZ_00023, 2e-225, 0.992, 0.981 | PDLC02563, PglZ_00022, 3.7e-115, 0.987, 0.988 | PDLC02557, PglZ_00016, 7e-73, 0.988, 0.992 | PDLC02551, PglZ_00010, 3.3e-59, 0.946, 0.94
1	NZ_JAATNB010000003.1	brex_type_I	WP_001193068.1	PDLC02506	BrxL_00002	BrxL	0	0	0.968	0.991	182664	184748	+	protease Lon-related BREX system protein BrxL [Enterobacteriaceae]	163	387	PDLC02505,BrxL_00001, 1, 2.4e-83, 0.656, 0.965 | PDLC02506,BrxL_00002, 1, 0, 0.968, 0.991 | PDLC02507,BrxL_00003, 1, 1.3e-55, 0.648, 0.934 | PDLC02508,BrxL_00004, 1, 2e-202, 0.687, 0.682 | PDLC02509,BrxL_00005, 1, 9.6e-37, 0.199, 0.258 | PDLC02509,BrxL_00005, 2, 9.3e-110, 0.47, 0.619	PDLC02506, BrxL_00002, 0, 0.968, 0.991 | PDLC02508, BrxL_00004, 2e-202, 0.687, 0.682 | PDLC02509, BrxL_00005, 9.3e-110, 0.47, 0.619 | PDLC02505, BrxL_00001, 2.4e-83, 0.656, 0.965 | PDLC02507, BrxL_00003, 1.3e-55, 0.648, 0.934
4	NZ_JAATNB010000005.1	RM_type_II	WP_000785978.1	TEMP00380	NEase_II_00006	REase_II	4.6e-98	5.1e-98	0.994	0.994	27639	28109	-	very short patch repair endonuclease [Salmonella]	33	286	TEMP00380,NEase_II_00006, 1, 5.1e-98, 0.994, 0.994	TEMP00380, NEase_II_00006, 5.1e-98, 0.994, 0.994
4	NZ_JAATNB010000005.1	RM_type_II	WP_001157322.1	TEMP00344	MTase_II_00147	MTase_II	5.6e-248	6.2e-248	0.996	0.996	28090	29520	-	DNA cytosine methyltransferase [Salmonella]	34	286	TEMP00200,MTase_II_00003, 1, 7.7e-08, 0.088, 0.06 | TEMP00200,MTase_II_00003, 2, 2.7e-25, 0.258, 0.151 | TEMP00200,MTase_II_00003, 3, 2.4e-07, 0.099, 0.061 | TEMP00203,MTase_II_00006, 1, 1.5e-24, 0.405, 0.322 | TEMP00203,MTase_II_00006, 2, 0.062, 0.095, 0.08 | TEMP00206,MTase_II_00009, 1, 7.4e-08, 0.42, 0.443 | TEMP00208,MTase_II_00011, 1, 1.9e-13, 0.309, 0.221 | TEMP00208,MTase_II_00011, 2, 4.1,…	TEMP00344, MTase_II_00147, 6.2e-248, 0.996, 0.996 | TEMP00255, MTase_II_00058, 3.9e-90, 0.794, 0.801 | TEMP00361, MTase_II_00164, 2.1e-48, 0.771, 0.951 | TEMP00225, MTase_II_00028, 5e-43, 0.437, 0.413 | TEMP00269, MTase_II_00072, 6.1e-32, 0.418, 0.914
5	NZ_JAATNB010000007.1	RM_type_III	WP_000910371.1	TEMP00624	MTase_III_00010	MTase_III	0	0	0.998	0.998	34816	36774	+	site-specific DNA-methyltransferase [Salmonella]	33	230	TEMP00615,MTase_III_00001, 1, 2.9e-09, 0.239, 0.159 | TEMP00615,MTase_III_00001, 2, 16, 0.061, 0.041 | TEMP00616,MTase_III_00002, 1, 8.9e-16, 0.278, 0.287 | TEMP00616,MTase_III_00002, 2, 0.00078, 0.058, 0.062 | TEMP00617,MTase_III_00003, 1, 8.5e-144, 0.752, 0.792 | TEMP00618,MTase_III_00004, 1, 2.2e-13, 0.084, 0.078 | TEMP00618,MTase_III_00004, 2, 1.4e-21, 0.15, 0.141 | TEMP00618,MTase_III_00004,…	TEMP00624, MTase_III_00010, 0, 0.998, 0.998 | TEMP00617, MTase_III_00003, 8.5e-144, 0.752, 0.792 | TEMP00620, MTase_III_00006, 3.6e-85, 0.71, 0.877 | TEMP00627, MTase_III_00013, 1.3e-83, 0.589, 0.71 | TEMP00626, MTase_III_00012, 4.5e-69, 0.712, 0.998
5	NZ_JAATNB010000007.1	RM_type_III	WP_001651666.1	TEMP00632	REase_III_00003	REase_III	0	0	0.995	0.997	36784	39756	+	type III restriction-modification system endonuclease [Salmonella]	34	230	TEMP00630,REase_III_00001, 1, 130, 0.036, 0.036 | TEMP00630,REase_III_00001, 2, 2.8e-33, 0.241, 0.205 | TEMP00630,REase_III_00001, 3, 3.5e-42, 0.604, 0.593 | TEMP00631,REase_III_00002, 1, 1.5e-05, 0.039, 0.045 | TEMP00631,REase_III_00002, 2, 160, 0.07, 0.075 | TEMP00632,REase_III_00003, 1, 0, 0.995, 0.997 | TEMP00633,REase_III_00004, 1, 0.77, 0.041, 0.045 | TEMP00633,REase_III_00004, 2, 0.045, 0.…	TEMP00632, REase_III_00003, 0, 0.995, 0.997 | TEMP00630, REase_III_00001, 3.5e-42, 0.604, 0.593 | TEMP00631, REase_III_00002, 1.5e-05, 0.039, 0.045 | TEMP00634, REase_III_00005, 0.024, 0.052, 0.06 | TEMP00636, REase_III_00007, 0.028, 0.045, 0.051
1	NZ_JAATNB010000017.1	retron_II-A	NA	-	TypeIA_IIAI	msr-msd	1.1e-26	NA	NA	NA	32655	32812	+	msr-msd identified by match to covariance model: TypeIA_IIAI	27.011	71	NA	NA
1	NZ_JAATNB010000017.1	retron_II-A	WP_000461381.1	PDLC02928	retron_type_II_A1_ndt_cluster42_2	NDT_II-A	1.1e-91	1.2e-91	0.95	0.989	32888	33850	+	retron St85 family effector protein [Salmonella]	28	71	PDLC02928,retron_type_II_A1_ndt_cluster42_2, 1, 1.2e-91, 0.95, 0.989 | PDLC02929,retron_type_II_A2_ndt_cluster42_3, 1, 0.00024, 0.194, 0.322 | PDLC02930,retron_type_II_A3_ndt_cluster42_1, 1, 5.7e-25, 0.7, 0.772	PDLC02928, retron_type_II_A1_ndt_cluster42_2, 1.2e-91, 0.95, 0.989 | PDLC02930, retron_type_II_A3_ndt_cluster42_1, 5.7e-25, 0.7, 0.772 | PDLC02929, retron_type_II_A2_ndt_cluster42_3, 0.00024, 0.194, 0.322
1	NZ_JAATNB010000017.1	retron_II-A	WP_000353754.1	PDLC02939	retron_II-A1	RT_II-A	7.3e-124	8.5e-124	0.984	0.993	33850	34785	+	retron St85 family RNA-directed DNA polymerase [Salmonella]	29	71	PDLC02939,retron_II-A1, 1, 8.5e-124, 0.984, 0.993 | PDLC02940,retron_II-A2, 1, 2.2e-55, 0.929, 0.572 | PDLC02941,retron_II-A3, 1, 7.8e-61, 0.955, 0.906	PDLC02939, retron_II-A1, 8.5e-124, 0.984, 0.993 | PDLC02941, retron_II-A3, 7.8e-61, 0.955, 0.906 | PDLC02940, retron_II-A2, 2.2e-55, 0.929, 0.572
2	NZ_JAATNB010000001.1	CRISPR_array	CRISPR001	NA	NA	CRISPR_array	NA	6.2	NA	NA	469875	471977	+	CRISPR001; repeat=GTGTTCCCCGCGCCAGCGGGGATAAACCG; score=6.20	440.01	688	NA	NA
1	NZ_JAATNB010000001.1	cas_type_I-E	pseudo_subNP_461865.1	PDLC01768	Cas3e_WP_058658455.1	Cas3e	8.2e-294	1e-293	0.609	0.996	479555	482218	+	CRISPR-associated helicase/endonuclease Cas3 [Salmonella enterica subsp. enterica serovar Typhimurium str. LT2]	447	688	PDLC01767,Cas3e_WP_189128522.1, 1, 1.6e-202, 0.957, 0.899 | PDLC01768,Cas3e_WP_058658455.1, 1, 1e-293, 0.609, 0.996	PDLC01768, Cas3e_WP_058658455.1, 1e-293, 0.609, 0.996 | PDLC01767, Cas3e_WP_189128522.1, 1.6e-202, 0.957, 0.899
1	NZ_JAATNB010000001.1	cas_type_I-E	WP_000368584.1	PDLC00999	casA_cse1	Cas8e	6.7e-186	7.7e-186	0.969	0.998	482230	483786	+	type I-E CRISPR-associated protein Cse1/CasA [Salmonella]	448	688	PDLC00999,casA_cse1, 1, 7.7e-186, 0.969, 0.998 | PDLC01282,cd09669, 1, 1.9e-166, 0.967, 0.998 | PDLC01342,cd09729, 1, 2.3e-123, 0.905, 0.998 | PDLC01622,pfam09481, 1, 2.1e-100, 0.873, 0.983	PDLC00999, casA_cse1, 7.7e-186, 0.969, 0.998 | PDLC01282, cd09669, 1.9e-166, 0.967, 0.998 | PDLC01342, cd09729, 2.3e-123, 0.905, 0.998 | PDLC01622, pfam09481, 2.1e-100, 0.873, 0.983
1	NZ_JAATNB010000001.1	cas_type_I-E	WP_000117946.1	PDLC01000	casB_cse2	Cas11e	2.8e-36	3.2e-36	0.882	0.994	483783	484343	+	type I-E CRISPR-associated protein Cse2/CasB [Salmonella]	449	688	PDLC01000,casB_cse2, 1, 3.2e-36, 0.882, 0.994 | PDLC01283,cd09670, 1, 1.5e-30, 0.887, 0.993 | PDLC01344,cd09731, 1, 5e-31, 0.817, 0.992 | PDLC01581,mkCas0194, 1, 0.00014, 0.898, 0.903 | PDLC01624,pfam09485, 1, 8.2e-26, 0.796, 0.984	PDLC01000, casB_cse2, 3.2e-36, 0.882, 0.994 | PDLC01344, cd09731, 5e-31, 0.817, 0.992 | PDLC01283, cd09670, 1.5e-30, 0.887, 0.993 | PDLC01624, pfam09485, 8.2e-26, 0.796, 0.984 | PDLC01581, mkCas0194, 0.00014, 0.898, 0.903
1	NZ_JAATNB010000001.1	cas_type_I-E	WP_000206415.1	PDLC00959	casC_Cse4	Cas7e	3.7e-120	4.3e-120	0.915	0.997	484357	485415	+	type I-E CRISPR-associated protein Cas7/Cse4/CasC [Salmonella]	450	688	PDLC00959,casC_Cse4, 1, 4.3e-120, 0.915, 0.997 | PDLC01259,cd09646, 1, 6.8e-115, 0.915, 0.997 | PDLC01620,pfam09344, 1, 5.4e-98, 0.935, 0.934	PDLC00959, casC_Cse4, 4.3e-120, 0.915, 0.997 | PDLC01259, cd09646, 6.8e-115, 0.915, 0.997 | PDLC01620, pfam09344, 5.4e-98, 0.935, 0.934
1	NZ_JAATNB010000001.1	cas_type_I-E	WP_000085114.1	PDLC01369	cd09756	Cas5e	1.4e-48	1.7e-48	0.718	0.975	485426	486172	+	type I-E CRISPR-associated protein Cas5/CasD [Salmonella]	451	688	PDLC00949,casD_Cas5e, 1, 7.9e-44, 0.927, 0.987 | PDLC01258,cd09645, 1, 4.4e-48, 0.714, 0.97 | PDLC01369,cd09756, 1, 1.7e-48, 0.718, 0.975	PDLC01369, cd09756, 1.7e-48, 0.718, 0.975 | PDLC01258, cd09645, 4.4e-48, 0.714, 0.97 | PDLC00949, casD_Cas5e, 7.9e-44, 0.927, 0.987
1	NZ_JAATNB010000001.1	cas_type_I-E	WP_194242297.1	PDLC00954	casE_Cse3	Cas6e	9.4e-72	1e-71	0.952	0.957	486175	486804	+	type I-E CRISPR-associated protein Cas6/Cse3/CasE [Salmonella]	452	688	PDLC00954,casE_Cse3, 1, 1e-71, 0.952, 0.957 | PDLC01277,cd09664, 1, 7.9e-58, 0.919, 0.937 | PDLC01340,cd09727, 1, 2.7e-54, 0.904, 0.899	PDLC00954, casE_Cse3, 1e-71, 0.952, 0.957 | PDLC01277, cd09664, 7.9e-58, 0.919, 0.937 | PDLC01340, cd09727, 2.7e-54, 0.904, 0.899
1	NZ_JAATNB010000001.1	cas_type_I-E	WP_194242365.1	PDLC01744	Cas1e_WP_035839043.1	Cas1e	2.2e-117	2.7e-117	0.884	0.876	486765	487721	+	type I-E CRISPR-associated endonuclease Cas1e [Salmonella enterica]	453	688	PDLC00924,cas1_ECOLI, 1, 1.1e-114, 0.83, 0.985 | PDLC01744,Cas1e_WP_035839043.1, 1, 2.7e-117, 0.884, 0.876 | PDLC01745,Cas1e_WP_120372217.1, 1, 1.4e-59, 0.83, 0.941 | PDLC01746,Cas1e_WP_162621937.1, 1, 4.8e-98, 0.506, 0.994	PDLC01744, Cas1e_WP_035839043.1, 2.7e-117, 0.884, 0.876 | PDLC00924, cas1_ECOLI, 1.1e-114, 0.83, 0.985 | PDLC01746, Cas1e_WP_162621937.1, 4.8e-98, 0.506, 0.994 | PDLC01745, Cas1e_WP_120372217.1, 1.4e-59, 0.83, 0.941
1	NZ_JAATNB010000001.1	cas_type_I-E	WP_001518648.1	PDLC01752	Cas2e_WP_051024046.1	Cas2e	1e-42	1.1e-42	0.928	0.774	487721	488014	+	type I-E CRISPR-associated endoribonuclease Cas2 [Enterobacteriaceae]	454	688	PDLC00934,cas_CT1978, 1, 3.6e-39, 0.876, 0.989 | PDLC01752,Cas2e_WP_051024046.1, 1, 1.1e-42, 0.928, 0.774 | PDLC01753,Cas2e_WP_128219160.1, 1, 7.5e-28, 0.938, 0.892 | PDLC01754,Cas2e_WP_012568472.1, 1, 9.9e-16, 0.907, 0.959 | PDLC01755,Cas2e_WP_081586257.1, 1, 4.6e-13, 0.897, 0.632	PDLC01752, Cas2e_WP_051024046.1, 1.1e-42, 0.928, 0.774 | PDLC00934, cas_CT1978, 3.6e-39, 0.876, 0.989 | PDLC01753, Cas2e_WP_128219160.1, 7.5e-28, 0.938, 0.892 | PDLC01754, Cas2e_WP_012568472.1, 9.9e-16, 0.907, 0.959 | PDLC01755, Cas2e_WP_081586257.1, 4.6e-13, 0.897, 0.632
2	NZ_JAATNB010000001.1	CRISPR_array	CRISPR002	NA	NA	CRISPR_array	NA	6.23	NA	NA	488111	488811	+	CRISPR002; repeat=GTGTTCCCCGCGCCAGCGGGGATAAACCG; score=6.23	454.02	688	NA	NA
1	NZ_QDPL01000009.1	brex_type_I	WP_001740084.1	PDLC02439	BrxA_00003	BrxA	6.6e-110	7.4e-110	0.995	0.995	1788	2390	+	DUF1819 family protein [Salmonella]	3	22	PDLC02438,BrxA_00002, 1, 2e-08, 0.835, 0.835 | PDLC02439,BrxA_00003, 1, 7.4e-110, 0.995, 0.995 | PDLC02440,BrxA_00004, 1, 3.9e-06, 0.745, 0.749 | PDLC02441,BrxA_00005, 1, 1.2e-42, 0.93, 0.89 | PDLC02443,BrxA_00007, 1, 9.8e-26, 0.895, 0.872 | PDLC02445,BrxA_00009, 1, 1.9e-07, 0.48, 0.366 | PDLC02446,BrxA_00010, 1, 2.3e-05, 0.755, 0.72 | PDLC02446,BrxA_00010, 2, 5.6, 0.28, 0.265 | PDLC02447,BrxA_00…	PDLC02439, BrxA_00003, 7.4e-110, 0.995, 0.995 | PDLC02457, BrxA_00021, 8.2e-46, 0.925, 0.92 | PDLC02441, BrxA_00005, 1.2e-42, 0.93, 0.89 | PDLC02443, BrxA_00007, 9.8e-26, 0.895, 0.872 | PDLC02451, BrxA_00015, 1.6e-24, 0.91, 0.91
1	NZ_QDPL01000009.1	brex_type_I	WP_000566905.1	PDLC02463	BrxB_00005	BrxB	9.3e-70	1.1e-69	0.92	0.969	2387	2989	+	DUF1788 domain-containing protein [Salmonella]	4	22	PDLC02459,BrxB_00001, 1, 2.3e-06, 0.755, 0.837 | PDLC02461,BrxB_00003, 1, 3.6e-08, 0.765, 0.77 | PDLC02462,BrxB_00004, 1, 9.7e-07, 0.745, 0.817 | PDLC02463,BrxB_00005, 1, 1.1e-69, 0.92, 0.969 | PDLC02466,BrxB_00008, 1, 8.6e-20, 0.91, 0.978 | PDLC02467,BrxB_00009, 1, 1.2e-06, 0.71, 0.746 | PDLC02468,BrxB_00010, 1, 1.4e-16, 0.605, 0.941 | PDLC02469,BrxB_00011, 1, 5.6e-07, 0.735, 0.783	PDLC02463, BrxB_00005, 1.1e-69, 0.92, 0.969 | PDLC02466, BrxB_00008, 8.6e-20, 0.91, 0.978 | PDLC02468, BrxB_00010, 1.4e-16, 0.605, 0.941 | PDLC02461, BrxB_00003, 3.6e-08, 0.765, 0.77 | PDLC02469, BrxB_00011, 5.6e-07, 0.735, 0.783
1	NZ_QDPL01000009.1	brex_type_I	WP_001019652.1	PDLC02471	BrxC_00001	BrxC	0	0	0.999	0.999	3001	6642	+	BREX system P-loop protein BrxC [Salmonella]	5	22	PDLC02471,BrxC_00001, 1, 0, 0.999, 0.999 | PDLC02474,BrxC_00004, 1, 0.0047, 0.068, 0.065 | PDLC02474,BrxC_00004, 2, 360, 0.044, 0.045 | PDLC02474,BrxC_00004, 3, 4.2e-25, 0.268, 0.279 | PDLC02474,BrxC_00004, 4, 460, 0.026, 0.025 | PDLC02476,BrxC_00006, 1, 1.1e-66, 0.462, 0.466 | PDLC02476,BrxC_00006, 2, 0.011, 0.279, 0.289 | PDLC02479,BrxC_00009, 1, 3e-253, 0.998, 0.998 | PDLC02483,BrxC_00013, 1, …	PDLC02471, BrxC_00001, 0, 0.999, 0.999 | PDLC02479, BrxC_00009, 3e-253, 0.998, 0.998 | PDLC02491, BrxC_00021, 2e-237, 0.636, 0.982 | PDLC02476, BrxC_00006, 1.1e-66, 0.462, 0.466 | PDLC02484, BrxC_00014, 3.1e-58, 0.492, 0.517
1	NZ_QDPL01000009.1	brex_type_I	WP_001095591.1	PDLC02521	PglX_00007	PglX	0	0	0.992	0.995	6688	10365	+	BREX-1 system adenine-specific DNA-methyltransferase PglX [Salmonella]	6	22	PDLC02515,PglX_00001, 1, 1.9e-13, 0.09, 0.757 | PDLC02515,PglX_00001, 2, 4100, 0.012, 0.104 | PDLC02516,PglX_00002, 1, 2.3e-165, 0.477, 0.96 | PDLC02517,PglX_00003, 1, 2.6e-149, 0.584, 0.966 | PDLC02518,PglX_00004, 1, 2e-69, 0.909, 0.789 | PDLC02519,PglX_00005, 1, 83, 0.017, 0.017 | PDLC02519,PglX_00005, 2, 8e-61, 0.591, 0.595 | PDLC02519,PglX_00005, 3, 0.25, 0.092, 0.088 | PDLC02520,PglX_00006, …	PDLC02521, PglX_00007, 0, 0.992, 0.995 | PDLC02525, PglX_00011, 5.9e-189, 0.516, 0.964 | PDLC02524, PglX_00010, 2e-171, 0.563, 0.945 | PDLC02516, PglX_00002, 2.3e-165, 0.477, 0.96 | PDLC02517, PglX_00003, 2.6e-149, 0.584, 0.966
1	NZ_QDPL01000009.1	brex_type_I	WP_001738657.1	PDLC02547	PglZ_00006	PglZ	0	0	0.999	0.999	12258	14855	+	BREX-1 system phosphatase PglZ type A [Salmonella]	9	22	PDLC02547,PglZ_00006, 1, 0, 0.999, 0.999 | PDLC02548,PglZ_00007, 1, 1.7e-21, 0.548, 0.484 | PDLC02551,PglZ_00010, 1, 3.7e-59, 0.946, 0.94 | PDLC02553,PglZ_00012, 1, 93, 0.207, 0.212 | PDLC02553,PglZ_00012, 2, 3.9e-56, 0.54, 0.544 | PDLC02557,PglZ_00016, 1, 7.8e-73, 0.988, 0.992 | PDLC02559,PglZ_00018, 1, 7.3e-23, 0.62, 0.605 | PDLC02561,PglZ_00020, 1, 1, 0.06, 0.063 | PDLC02561,PglZ_00020, 2, 1.2…	PDLC02547, PglZ_00006, 0, 0.999, 0.999 | PDLC02564, PglZ_00023, 2.3e-225, 0.992, 0.981 | PDLC02563, PglZ_00022, 4.2e-115, 0.987, 0.988 | PDLC02557, PglZ_00016, 7.8e-73, 0.988, 0.992 | PDLC02551, PglZ_00010, 3.7e-59, 0.946, 0.94
1	NZ_QDPL01000009.1	brex_type_I	WP_001193068.1	PDLC02506	BrxL_00002	BrxL	0	0	0.968	0.991	14866	16950	+	protease Lon-related BREX system protein BrxL [Enterobacteriaceae]	10	22	PDLC02505,BrxL_00001, 1, 2.7e-83, 0.656, 0.965 | PDLC02506,BrxL_00002, 1, 0, 0.968, 0.991 | PDLC02507,BrxL_00003, 1, 1.5e-55, 0.648, 0.934 | PDLC02508,BrxL_00004, 1, 2.2e-202, 0.687, 0.682 | PDLC02509,BrxL_00005, 1, 1.1e-36, 0.199, 0.258 | PDLC02509,BrxL_00005, 2, 1e-109, 0.47, 0.619	PDLC02506, BrxL_00002, 0, 0.968, 0.991 | PDLC02508, BrxL_00004, 2.2e-202, 0.687, 0.682 | PDLC02509, BrxL_00005, 1e-109, 0.47, 0.619 | PDLC02505, BrxL_00001, 2.7e-83, 0.656, 0.965 | PDLC02507, BrxL_00003, 1.5e-55, 0.648, 0.934
3	NZ_QDPL01000173.1	RM_type_IV	WP_000290512.1	TEMP00640	mREase_IV_00003	mREase_IV	1.5e-136	1.7e-136	0.997	0.991	808	1722	-	restriction endonuclease [Salmonella]	3	6	TEMP00640,mREase_IV_00003, 1, 1.7e-136, 0.997, 0.991 | TEMP00646,mREase_IV_00009, 1, 8.5e-08, 0.391, 0.211	TEMP00640, mREase_IV_00003, 1.7e-136, 0.997, 0.991 | TEMP00646, mREase_IV_00009, 8.5e-08, 0.391, 0.211
2	NZ_QDPL01000173.1	RM_type_I	WP_001043484.1	TEMP00025	REase_I_00003	REase_I	0	0	0.999	0.998	1920	5429	+	type I restriction-modification system endonuclease [Salmonella]	4	6	TEMP00025,REase_I_00003, 1, 0, 0.999, 0.998 | TEMP00028,REase_I_00006, 1, 1.7e-07, 0.156, 0.179 | TEMP00030,REase_I_00008, 1, 0.00014, 0.094, 0.102 | TEMP00030,REase_I_00008, 2, 0.019, 0.107, 0.101 | TEMP00030,REase_I_00008, 3, 2.2e-40, 0.38, 0.38 | TEMP00031,REase_I_00009, 1, 5200, 0.056, 0.065 | TEMP00031,REase_I_00009, 2, 290, 0.038, 0.042 | TEMP00031,REase_I_00009, 3, 3.6e-09, 0.098, 0.117 | …	TEMP00025, REase_I_00003, 0, 0.999, 0.998 | TEMP00032, REase_I_00010, 2.3e-49, 0.347, 0.467 | TEMP00030, REase_I_00008, 2.2e-40, 0.38, 0.38 | TEMP00031, REase_I_00009, 3.6e-09, 0.098, 0.117 | TEMP00028, REase_I_00006, 1.7e-07, 0.156, 0.179
2	NZ_QDPL01000173.1	RM_type_I	WP_001063191.1	TEMP00009	MTase_I_00009	MTase_I	2.6e-231	3.1e-231	0.974	0.996	5587	7176	+	type I restriction-modification system methyltransferase [Salmonella]	5	6	TEMP00001,MTase_I_00001, 1, 1.1e-10, 0.321, 0.22 | TEMP00001,MTase_I_00001, 2, 2.9, 0.119, 0.079 | TEMP00001,MTase_I_00001, 3, 6.9e-05, 0.159, 0.113 | TEMP00002,MTase_I_00002, 1, 1.5, 0.076, 0.042 | TEMP00002,MTase_I_00002, 2, 1.1e-20, 0.503, 0.278 | TEMP00003,MTase_I_00003, 1, 4.4, 0.117, 0.146 | TEMP00003,MTase_I_00003, 2, 1.6e-08, 0.476, 0.627 | TEMP00004,MTase_I_00004, 1, 1.9e-83, 0.8, 0.888 …	TEMP00009, MTase_I_00009, 3.1e-231, 0.974, 0.996 | TEMP00004, MTase_I_00004, 1.9e-83, 0.8, 0.888 | TEMP00008, MTase_I_00008, 1.1e-59, 0.758, 0.67 | TEMP00019, MTase_I_00019, 1.8e-40, 0.509, 0.411 | TEMP00010, MTase_I_00010, 6.3e-32, 0.677, 0.449
2	NZ_QDPL01000173.1	RM_type_I	WP_109288962.1	TEMP00152	Specificity_I_00118	Specificity_I	2.6e-121	2.9e-121	0.997	0.837	7173	8359	+	restriction endonuclease subunit S, partial [Salmonella enterica]	6	6	TEMP00015,MTase_I_00015, 1, 0.11, 0.289, 0.111 | TEMP00015,MTase_I_00015, 2, 0.048, 0.43, 0.167 | TEMP00021,MTase_I_00021, 1, 4.3, 0.281, 0.116 | TEMP00021,MTase_I_00021, 2, 0.00026, 0.271, 0.119 | TEMP00037,Specificity_I_00003, 1, 3.5e-14, 0.638, 0.611 | TEMP00038,Specificity_I_00004, 1, 200, 0.071, 0.07 | TEMP00038,Specificity_I_00004, 2, 0.014, 0.253, 0.257 | TEMP00039,Specificity_I_00005, 1, …	TEMP00152, Specificity_I_00118, 2.9e-121, 0.997, 0.837 | TEMP00110, Specificity_I_00076, 6.3e-86, 0.987, 0.723 | TEMP00172, Specificity_I_00138, 3e-53, 0.663, 0.566 | TEMP00055, Specificity_I_00021, 2.8e-50, 0.982, 0.857 | TEMP00145, Specificity_I_00111, 4e-41, 0.754, 0.661
4	NZ_QDPL01000446.1	RM_type_II	WP_001157322.1	TEMP00344	MTase_II_00147	MTase_II	6.2e-248	7e-248	0.996	0.996	623	2053	+	DNA cytosine methyltransferase [Salmonella]	2	4	TEMP00200,MTase_II_00003, 1, 8.6e-08, 0.088, 0.06 | TEMP00200,MTase_II_00003, 2, 3e-25, 0.258, 0.151 | TEMP00200,MTase_II_00003, 3, 2.7e-07, 0.099, 0.061 | TEMP00203,MTase_II_00006, 1, 1.7e-24, 0.405, 0.322 | TEMP00203,MTase_II_00006, 2, 0.069, 0.095, 0.08 | TEMP00206,MTase_II_00009, 1, 8.3e-08, 0.42, 0.443 | TEMP00208,MTase_II_00011, 1, 2.1e-13, 0.309, 0.221 | TEMP00208,MTase_II_00011, 2, 4.5, 0…	TEMP00344, MTase_II_00147, 7e-248, 0.996, 0.996 | TEMP00255, MTase_II_00058, 4.3e-90, 0.794, 0.801 | TEMP00361, MTase_II_00164, 2.3e-48, 0.771, 0.951 | TEMP00225, MTase_II_00028, 5.6e-43, 0.437, 0.413 | TEMP00269, MTase_II_00072, 6.8e-32, 0.418, 0.914
4	NZ_QDPL01000446.1	RM_type_II	WP_000785978.1	TEMP00380	NEase_II_00006	REase_II	5.1e-98	5.7e-98	0.994	0.994	2034	2504	+	very short patch repair endonuclease [Salmonella]	3	4	TEMP00380,NEase_II_00006, 1, 5.7e-98, 0.994, 0.994	TEMP00380, NEase_II_00006, 5.7e-98, 0.994, 0.994
1	NZ_QDPL01000004.1	retron_II-A	WP_000353754.1	PDLC02939	retron_II-A1	RT_II-A	8.2e-124	9.5e-124	0.984	0.993	27819	28754	-	retron St85 family RNA-directed DNA polymerase [Salmonella]	27	34	PDLC02939,retron_II-A1, 1, 9.5e-124, 0.984, 0.993 | PDLC02940,retron_II-A2, 1, 2.5e-55, 0.929, 0.572 | PDLC02941,retron_II-A3, 1, 8.7e-61, 0.955, 0.906	PDLC02939, retron_II-A1, 9.5e-124, 0.984, 0.993 | PDLC02941, retron_II-A3, 8.7e-61, 0.955, 0.906 | PDLC02940, retron_II-A2, 2.5e-55, 0.929, 0.572
1	NZ_QDPL01000004.1	retron_II-A	WP_000461381.1	PDLC02928	retron_type_II_A1_ndt_cluster42_2	NDT_II-A	1.2e-91	1.4e-91	0.95	0.989	28754	29716	-	retron St85 family effector protein [Salmonella]	28	34	PDLC02928,retron_type_II_A1_ndt_cluster42_2, 1, 1.4e-91, 0.95, 0.989 | PDLC02929,retron_type_II_A2_ndt_cluster42_3, 1, 0.00027, 0.194, 0.322 | PDLC02930,retron_type_II_A3_ndt_cluster42_1, 1, 6.3e-25, 0.7, 0.772	PDLC02928, retron_type_II_A1_ndt_cluster42_2, 1.4e-91, 0.95, 0.989 | PDLC02930, retron_type_II_A3_ndt_cluster42_1, 6.3e-25, 0.7, 0.772 | PDLC02929, retron_type_II_A2_ndt_cluster42_3, 0.00027, 0.194, 0.322
1	NZ_QDPL01000004.1	retron_II-A	NA	-	TypeIA_IIAI	msr-msd	1.1e-26	NA	NA	NA	29792	29949	-	msr-msd identified by match to covariance model: TypeIA_IIAI	28.011	34	NA	NA
1	NZ_QDPL01000088.1	cas_type_other	WP_000029738.1	PDLC01768	Cas3e_WP_058658455.1	Cas3e	9.2e-294	1.1e-293	0.609	0.996	7408	10071	+	CRISPR-associated helicase/endonuclease Cas3 [Salmonella]	7	10	PDLC00938,cas3_core, 1, 1.5e-62, 0.484, 0.992 | PDLC00939,cas3_GSU0051, 1, 0.26, 0.134, 0.134 | PDLC00939,cas3_GSU0051, 2, 4e-07, 0.121, 0.128 | PDLC00940,cas3_HD, 1, 7.5e-27, 0.22, 0.994 | PDLC00941,cas3_yersinia, 1, 220, 0.03, 0.025 | PDLC00941,cas3_yersinia, 2, 25, 0.107, 0.087 | PDLC00941,cas3_yersinia, 3, 0.069, 0.055, 0.044 | PDLC01196,C19_Cas3, 1, 2.1, 0.034, 0.051 | PDLC01196,C19_Cas3, 2,…	PDLC01768, Cas3e_WP_058658455.1, 1.1e-293, 0.609, 0.996 | PDLC01767, Cas3e_WP_189128522.1, 1.8e-202, 0.957, 0.899 | PDLC01710, COG1203, 1e-181, 0.843, 0.976 | PDLC00938, cas3_core, 1.5e-62, 0.484, 0.992 | PDLC01252, cd09639, 2e-55, 0.484, 0.991
1	NZ_QDPL01000088.1	cas_type_other	WP_000368584.1	PDLC00999	casA_cse1	Cas8e	7.5e-186	8.6e-186	0.969	0.998	10083	11639	+	type I-E CRISPR-associated protein Cse1/CasA [Salmonella]	8	10	PDLC00999,casA_cse1, 1, 8.6e-186, 0.969, 0.998 | PDLC01282,cd09669, 1, 2.2e-166, 0.967, 0.998 | PDLC01342,cd09729, 1, 2.6e-123, 0.905, 0.998 | PDLC01622,pfam09481, 1, 2.4e-100, 0.873, 0.983	PDLC00999, casA_cse1, 8.6e-186, 0.969, 0.998 | PDLC01282, cd09669, 2.2e-166, 0.967, 0.998 | PDLC01342, cd09729, 2.6e-123, 0.905, 0.998 | PDLC01622, pfam09481, 2.4e-100, 0.873, 0.983
1	NZ_QDPL01000088.1	cas_type_other	WP_000117946.1	PDLC01000	casB_cse2	Cas11e	3.1e-36	3.5e-36	0.882	0.994	11636	12196	+	type I-E CRISPR-associated protein Cse2/CasB [Salmonella]	9	10	PDLC01000,casB_cse2, 1, 3.5e-36, 0.882, 0.994 | PDLC01283,cd09670, 1, 1.7e-30, 0.887, 0.993 | PDLC01344,cd09731, 1, 5.6e-31, 0.817, 0.992 | PDLC01581,mkCas0194, 1, 0.00016, 0.898, 0.903 | PDLC01624,pfam09485, 1, 9.2e-26, 0.796, 0.984	PDLC01000, casB_cse2, 3.5e-36, 0.882, 0.994 | PDLC01344, cd09731, 5.6e-31, 0.817, 0.992 | PDLC01283, cd09670, 1.7e-30, 0.887, 0.993 | PDLC01624, pfam09485, 9.2e-26, 0.796, 0.984 | PDLC01581, mkCas0194, 0.00016, 0.898, 0.903
2	NZ_QDPL01000099.1	cas_adaptation	WP_109288892.1	PDLC01746	Cas1e_WP_162621937.1	Cas1e	1.7e-98	2.2e-98	0.691	0.994	1	702	+	type I-E CRISPR-associated endonuclease Cas1e, partial [Salmonella enterica]	1	14	PDLC00922,cas1_MYXAN, 1, 0.0011, 0.339, 0.233 | PDLC00923,cas1_DVULG, 1, 0.0012, 0.343, 0.238 | PDLC00924,cas1_ECOLI, 1, 7.2e-87, 0.85, 0.736 | PDLC00925,cas1_YPEST, 1, 2.7e-10, 0.579, 0.427 | PDLC00927,cas1, 1, 2.6e-05, 0.223, 0.162 | PDLC00927,cas1, 2, 3.9e-30, 0.451, 0.321 | PDLC00928,cas1_I_II_III_V_maka, 1, 3.2e-07, 0.373, 0.276 | PDLC01248,cd09634, 1, 130, 0.155, 0.114 | PDLC01248,cd09634, …	PDLC01746, Cas1e_WP_162621937.1, 2.2e-98, 0.691, 0.994 | PDLC01744, Cas1e_WP_035839043.1, 1.4e-89, 0.901, 0.644 | PDLC00924, cas1_ECOLI, 7.2e-87, 0.85, 0.736 | PDLC01332, cd09719, 3.8e-86, 0.85, 0.759 | PDLC01449, COG1518, 7.6e-48, 0.987, 0.779
2	NZ_QDPL01000099.1	cas_adaptation	WP_001518648.1	PDLC01752	Cas2e_WP_051024046.1	Cas2e	1.1e-42	1.2e-42	0.928	0.774	702	995	+	type I-E CRISPR-associated endoribonuclease Cas2 [Enterobacteriaceae]	2	14	PDLC00934,cas_CT1978, 1, 4e-39, 0.876, 0.989 | PDLC01261,cd09648, 1, 2.9e-41, 0.928, 0.989 | PDLC01368,cd09755, 1, 9.9e-30, 0.629, 0.984 | PDLC01646,pfam09707, 1, 1.5e-36, 0.876, 0.988 | PDLC01752,Cas2e_WP_051024046.1, 1, 1.2e-42, 0.928, 0.774 | PDLC01753,Cas2e_WP_128219160.1, 1, 8.4e-28, 0.938, 0.892 | PDLC01754,Cas2e_WP_012568472.1, 1, 1.1e-15, 0.907, 0.959 | PDLC01755,Cas2e_WP_081586257.1, 1, …	PDLC01752, Cas2e_WP_051024046.1, 1.2e-42, 0.928, 0.774 | PDLC01261, cd09648, 2.9e-41, 0.928, 0.989 | PDLC00934, cas_CT1978, 4e-39, 0.876, 0.989 | PDLC01646, pfam09707, 1.5e-36, 0.876, 0.988 | PDLC01368, cd09755, 9.9e-30, 0.629, 0.984
3	NZ_QDPL01000099.1	CRISPR_array	CRISPR001	NA	NA	CRISPR_array	NA	6.09	NA	NA	1092	2262	+	CRISPR001; repeat=GTGTTCCCCGCGCCAGCGGGGATAAACCG; score=6.09	2.01	14	NA	NA
4	NZ_QDPL01000254.1	CRISPR_array	CRISPR002	NA	NA	CRISPR_array	NA	6.17	NA	NA	4299	5913	+	CRISPR002; repeat=GTGTTCCCCGCGCCAGCGGGGATAAACCG; score=6.17	3.01	4	NA	NA
5	NZ_QDPL01000549.1	cas_type_other	WP_109289245.1	PDLC00959	casC_Cse4	Cas7e	3.3e-79	3.7e-79	0.894	0.757	1	822	+	type I-E CRISPR-associated protein Cas7/Cse4/CasC, partial [Salmonella enterica]	1	4	PDLC00959,casC_Cse4, 1, 3.7e-79, 0.894, 0.757 | PDLC01259,cd09646, 1, 1.9e-78, 0.894, 0.767 | PDLC01614,pfam05107, 1, 0.0044, 0.549, 0.563 | PDLC01620,pfam09344, 1, 5.3e-65, 0.897, 0.701	PDLC00959, casC_Cse4, 3.7e-79, 0.894, 0.757 | PDLC01259, cd09646, 1.9e-78, 0.894, 0.767 | PDLC01620, pfam09344, 5.3e-65, 0.897, 0.701 | PDLC01614, pfam05107, 0.0044, 0.549, 0.563
5	NZ_QDPL01000549.1	cas_type_other	WP_000085114.1	PDLC01369	cd09756	Cas5e	1.5e-48	1.9e-48	0.718	0.975	833	1579	+	type I-E CRISPR-associated protein Cas5/CasD [Salmonella]	2	4	PDLC00949,casD_Cas5e, 1, 8.9e-44, 0.927, 0.987 | PDLC00950,CRISPR_cas5, 1, 6.6e-14, 0.169, 0.977 | PDLC00951,cas_Cas5h, 1, 0.00052, 0.601, 0.573 | PDLC01258,cd09645, 1, 5e-48, 0.714, 0.97 | PDLC01305,cd09692, 1, 0.00011, 0.601, 0.753 | PDLC01306,cd09693, 1, 5.1e-38, 0.798, 0.937 | PDLC01369,cd09756, 1, 1.9e-48, 0.718, 0.975 | PDLC01432,cls001430, 1, 6.3e-05, 0.605, 0.602 | PDLC01453,COG1688, 1, 0…	PDLC01369, cd09756, 1.9e-48, 0.718, 0.975 | PDLC01258, cd09645, 5e-48, 0.714, 0.97 | PDLC00949, casD_Cas5e, 8.9e-44, 0.927, 0.987 | PDLC01306, cd09693, 5.1e-38, 0.798, 0.937 | PDLC01644, pfam09704, 4.9e-31, 0.919, 0.99
5	NZ_QDPL01000549.1	cas_type_other	WP_000281486.1	PDLC00954	casE_Cse3	Cas6e	9.6e-76	1.1e-75	0.977	0.99	1561	2211	+	type I-E CRISPR-associated protein Cas6/Cse3/CasE [Salmonella]	3	4	PDLC00954,casE_Cse3, 1, 1.1e-75, 0.977, 0.99 | PDLC01277,cd09664, 1, 1.3e-61, 0.954, 0.994 | PDLC01340,cd09727, 1, 1.2e-58, 0.977, 0.995 | PDLC01617,pfam08798, 1, 8.9e-56, 0.972, 0.995 | PDLC01711,cluster5, 1, 5.3e-09, 0.431, 0.492 | PDLC01715,cluster39, 1, 0.005, 0.25, 0.269 | PDLC01716,cluster27, 1, 6.6e-08, 0.606, 0.622	PDLC00954, casE_Cse3, 1.1e-75, 0.977, 0.99 | PDLC01277, cd09664, 1.3e-61, 0.954, 0.994 | PDLC01340, cd09727, 1.2e-58, 0.977, 0.995 | PDLC01617, pfam08798, 8.9e-56, 0.972, 0.995 | PDLC01711, cluster5, 5.3e-09, 0.431, 0.492
5	NZ_QDPL01000549.1	cas_type_other	pseudo_subNP_461859.1	PDLC01744	Cas1e_WP_035839043.1	Cas1e	4.4e-117	5.2e-117	0.912	0.869	2208	2315	+	subtype I-E CRISPR-associated endonuclease Cas1 [Salmonella enterica subsp. enterica serovar Typhimurium str. LT2]	4	4	PDLC00922,cas1_MYXAN, 1, 8.2, 0.304, 0.265 | PDLC00922,cas1_MYXAN, 2, 0.0016, 0.261, 0.236 | PDLC00923,cas1_DVULG, 1, 120, 0.144, 0.129 | PDLC00923,cas1_DVULG, 2, 0.0014, 0.261, 0.238 | PDLC00924,cas1_ECOLI, 1, 1.1e-114, 0.863, 0.985 | PDLC00925,cas1_YPEST, 1, 0.0025, 0.239, 0.248 | PDLC00925,cas1_YPEST, 2, 6.7e-10, 0.441, 0.427 | PDLC00927,cas1, 1, 2.5e-22, 0.366, 0.349 | PDLC00927,cas1, 2, 3.8e…	PDLC01744, Cas1e_WP_035839043.1, 5.2e-117, 0.912, 0.869 | PDLC00924, cas1_ECOLI, 1.1e-114, 0.863, 0.985 | PDLC01332, cd09719, 1.1e-112, 0.85, 0.992 | PDLC01746, Cas1e_WP_162621937.1, 4.8e-98, 0.526, 0.994 | PDLC01449, COG1518, 3e-68, 0.948, 0.986
3	NZ_CP007581.1	Paris	pseudo_subNP_461673.1	PF13175.7	AAA_15	AriA	4e-27	4.9e-27	0.948	0.997	2921337	2922621	+	putative excinuclease ATPase subunit [Salmonella enterica subsp. enterica serovar Typhimurium str. LT2]	2841	4695	PF13175.7,AAA_15, 1, 4.9e-27, 0.948, 0.997 | PF13304.7,AAA_21, 1, 4.2e-18, 0.888, 0.99	PF13175.7, AAA_15, 4.9e-27, 0.948, 0.997 | PF13304.7, AAA_21, 4.2e-18, 0.888, 0.99
3	NZ_CP007581.1	Paris	WP_010989064.1	PF14491.7	DUF4435	AriB	4.7e-47	5.6e-47	0.831	0.987	2922666	2923484	+	DUF4435 domain-containing protein [Salmonella]	2842	4695	PF14491.7,DUF4435, 1, 5.6e-47, 0.831, 0.987	PF14491.7, DUF4435, 5.6e-47, 0.831, 0.987
1	NZ_CP007581.1	gabija	WP_000562220.1	PDLC00144	GajB_00042	GajB	1.6e-273	1.7e-273	0.995	0.982	4101977	4103638	-	ATP-dependent helicase [Gammaproteobacteria]	3950	4695	PDLC00103,GajB_00001, 1, 2.4e-66, 0.233, 0.212 | PDLC00103,GajB_00001, 2, 2e-153, 0.754, 0.685 | PDLC00104,GajB_00002, 1, 2.4e-17, 0.367, 0.382 | PDLC00104,GajB_00002, 2, 2e-06, 0.107, 0.115 | PDLC00105,GajB_00003, 1, 300, 0.04, 0.034 | PDLC00105,GajB_00003, 2, 0.00018, 0.132, 0.116 | PDLC00106,GajB_00004, 1, 130, 0.038, 0.036 | PDLC00106,GajB_00004, 2, 1.2e-12, 0.678, 0.626 | PDLC00107,GajB_0000…	PDLC00144, GajB_00042, 1.7e-273, 0.995, 0.982 | PDLC00103, GajB_00001, 2e-153, 0.754, 0.685 | PDLC00116, GajB_00014, 5e-102, 0.94, 0.934 | PDLC00134, GajB_00032, 1.3e-63, 0.421, 0.543 | PDLC00117, GajB_00015, 7.5e-41, 0.712, 0.646
1	NZ_CP007581.1	gabija	WP_000766277.1	PDLC00097	GajA_00037	GajA	0	0	0.998	0.998	4103635	4105560	-	AAA family ATPase [Gammaproteobacteria]	3951	4695	PDLC00061,GajA_00001, 1, 6.5e-144, 0.994, 0.992 | PDLC00062,GajA_00002, 1, 6.4e-13, 0.596, 0.574 | PDLC00062,GajA_00002, 2, 0.055, 0.095, 0.094 | PDLC00063,GajA_00003, 1, 0.0012, 0.1, 0.09 | PDLC00063,GajA_00003, 2, 1.3e-12, 0.251, 0.271 | PDLC00064,GajA_00004, 1, 4e-19, 0.438, 0.593 | PDLC00065,GajA_00005, 1, 1.9e-05, 0.098, 0.099 | PDLC00065,GajA_00005, 2, 1.1e-17, 0.251, 0.261 | PDLC00066,GajA…	PDLC00097, GajA_00037, 0, 0.998, 0.998 | PDLC00090, GajA_00030, 4.2e-260, 0.995, 0.995 | PDLC00061, GajA_00001, 6.5e-144, 0.994, 0.992 | PDLC00089, GajA_00029, 3.8e-135, 0.47, 0.997 | PDLC00074, GajA_00014, 1.1e-112, 0.552, 0.752
2	NZ_CP007581.1	ietAS	WP_001536280.1	PDLC02198	IetS_00002	IetS	1.9e-24	4.5e-24	0.642	0.65	4105638	4108181	-	S8 family peptidase [Gammaproteobacteria]	3952	4695	PDLC02197,IetS_00001, 1, 1.8e-13, 0.445, 0.453 | PDLC02197,IetS_00001, 2, 280, 0.039, 0.044 | PDLC02198,IetS_00002, 1, 4.5e-24, 0.642, 0.65 | PDLC02199,IetS_00003, 1, 1.8e-07, 0.492, 0.459 | PDLC02199,IetS_00003, 2, 470, 0.033, 0.034 | PDLC02200,IetS_00004, 1, 2.3e-07, 0.392, 0.382 | PDLC02200,IetS_00004, 2, 380, 0.03, 0.032 | PDLC02201,IetS_00005, 1, 1.5e-13, 0.49, 0.456 | PDLC02201,IetS_00005, …	PDLC02198, IetS_00002, 4.5e-24, 0.642, 0.65 | PDLC02201, IetS_00005, 1.5e-13, 0.49, 0.456 | PDLC02197, IetS_00001, 1.8e-13, 0.445, 0.453 | PDLC02199, IetS_00003, 1.8e-07, 0.492, 0.459 | PDLC02200, IetS_00004, 2.3e-07, 0.392, 0.382
2	NZ_CP007581.1	ietAS	WP_000179436.1	PDLC02196	IetA_00002	IetA	1.9e-78	2e-78	0.982	0.858	4108202	4109191	-	AAA family ATPase [Gammaproteobacteria]	3953	4695	PDLC02195,IetA_00001, 1, 2.3e-61, 0.924, 0.757 | PDLC02196,IetA_00002, 1, 2e-78, 0.982, 0.858	PDLC02196, IetA_00002, 2e-78, 0.982, 0.858 | PDLC02195, IetA_00001, 2.3e-61, 0.924, 0.757
4	NZ_CP007581.1	RM_type_III	WP_000910371.1	TEMP00624	MTase_III_00010	MTase_III	0	0	0.998	0.998	441439	443397	+	site-specific DNA-methyltransferase [Salmonella]	418	4695	TEMP00615,MTase_III_00001, 1, 3e-09, 0.239, 0.159 | TEMP00615,MTase_III_00001, 2, 16, 0.061, 0.041 | TEMP00616,MTase_III_00002, 1, 9.2e-16, 0.278, 0.287 | TEMP00616,MTase_III_00002, 2, 8e-04, 0.058, 0.062 | TEMP00617,MTase_III_00003, 1, 8.7e-144, 0.752, 0.792 | TEMP00618,MTase_III_00004, 1, 2.3e-13, 0.084, 0.078 | TEMP00618,MTase_III_00004, 2, 1.5e-21, 0.15, 0.141 | TEMP00618,MTase_III_00004, 3, …	TEMP00624, MTase_III_00010, 0, 0.998, 0.998 | TEMP00617, MTase_III_00003, 8.7e-144, 0.752, 0.792 | TEMP00620, MTase_III_00006, 3.7e-85, 0.71, 0.877 | TEMP00627, MTase_III_00013, 1.3e-83, 0.589, 0.71 | TEMP00626, MTase_III_00012, 4.7e-69, 0.712, 0.998
4	NZ_CP007581.1	RM_type_III	pseudo_subNP_459353.3	TEMP00632	REase_III_00003	REase_III	0	0	0.995	0.997	443407	446378	+	DNA restriction (DNA helicase) [Salmonella enterica subsp. enterica serovar Typhimurium str. LT2]	419	4695	TEMP00630,REase_III_00001, 1, 130, 0.036, 0.036 | TEMP00630,REase_III_00001, 2, 2.9e-33, 0.241, 0.205 | TEMP00630,REase_III_00001, 3, 3.6e-42, 0.604, 0.593 | TEMP00631,REase_III_00002, 1, 1.5e-05, 0.039, 0.045 | TEMP00631,REase_III_00002, 2, 160, 0.07, 0.075 | TEMP00632,REase_III_00003, 1, 0, 0.995, 0.997 | TEMP00633,REase_III_00004, 1, 0.79, 0.041, 0.045 | TEMP00633,REase_III_00004, 2, 0.047, 0.…	TEMP00632, REase_III_00003, 0, 0.995, 0.997 | TEMP00630, REase_III_00001, 3.6e-42, 0.604, 0.593 | TEMP00631, REase_III_00002, 1.5e-05, 0.039, 0.045 | TEMP00634, REase_III_00005, 0.025, 0.052, 0.06 | TEMP00636, REase_III_00007, 0.029, 0.045, 0.051
3	NZ_CP007581.1	RM_type_II	WP_000785978.1	TEMP00380	NEase_II_00006	REase_II	4.7e-98	5.2e-98	0.994	0.994	2101392	2101862	-	very short patch repair endonuclease [Salmonella]	2067	4695	TEMP00380,NEase_II_00006, 1, 5.2e-98, 0.994, 0.994	TEMP00380, NEase_II_00006, 5.2e-98, 0.994, 0.994
3	NZ_CP007581.1	RM_type_II	WP_001157322.1	TEMP00344	MTase_II_00147	MTase_II	5.8e-248	6.4e-248	0.996	0.996	2101843	2103273	-	DNA cytosine methyltransferase [Salmonella]	2068	4695	TEMP00200,MTase_II_00003, 1, 7.9e-08, 0.088, 0.06 | TEMP00200,MTase_II_00003, 2, 2.7e-25, 0.258, 0.151 | TEMP00200,MTase_II_00003, 3, 2.5e-07, 0.099, 0.061 | TEMP00203,MTase_II_00006, 1, 1.5e-24, 0.405, 0.322 | TEMP00203,MTase_II_00006, 2, 0.064, 0.095, 0.08 | TEMP00206,MTase_II_00009, 1, 7.7e-08, 0.42, 0.443 | TEMP00208,MTase_II_00011, 1, 1.9e-13, 0.309, 0.221 | TEMP00208,MTase_II_00011, 2, 4.2,…	TEMP00344, MTase_II_00147, 6.4e-248, 0.996, 0.996 | TEMP00255, MTase_II_00058, 4e-90, 0.794, 0.801 | TEMP00361, MTase_II_00164, 2.1e-48, 0.771, 0.951 | TEMP00225, MTase_II_00028, 5.1e-43, 0.437, 0.413 | TEMP00269, MTase_II_00072, 6.3e-32, 0.418, 0.914
1	NZ_CP007581.1	brex_type_I	WP_031626734.1	PDLC02506	BrxL_00002	BrxL	0	0	0.968	0.991	4812864	4814948	-	protease Lon-related BREX system protein BrxL [Salmonella enterica]	4588	4695	PDLC02505,BrxL_00001, 1, 2.8e-83, 0.656, 0.965 | PDLC02506,BrxL_00002, 1, 0, 0.968, 0.991 | PDLC02507,BrxL_00003, 1, 1.4e-55, 0.648, 0.934 | PDLC02508,BrxL_00004, 1, 1.2e-201, 0.687, 0.682 | PDLC02509,BrxL_00005, 1, 9.9e-37, 0.199, 0.258 | PDLC02509,BrxL_00005, 2, 1e-109, 0.47, 0.619	PDLC02506, BrxL_00002, 0, 0.968, 0.991 | PDLC02508, BrxL_00004, 1.2e-201, 0.687, 0.682 | PDLC02509, BrxL_00005, 1e-109, 0.47, 0.619 | PDLC02505, BrxL_00001, 2.8e-83, 0.656, 0.965 | PDLC02507, BrxL_00003, 1.4e-55, 0.648, 0.934
1	NZ_CP007581.1	brex_type_I	WP_001738657.1	PDLC02547	PglZ_00006	PglZ	0	0	0.999	0.999	4814959	4817556	-	BREX-1 system phosphatase PglZ type A [Salmonella]	4589	4695	PDLC02547,PglZ_00006, 1, 0, 0.999, 0.999 | PDLC02548,PglZ_00007, 1, 1.6e-21, 0.548, 0.484 | PDLC02551,PglZ_00010, 1, 3.4e-59, 0.946, 0.94 | PDLC02553,PglZ_00012, 1, 86, 0.207, 0.212 | PDLC02553,PglZ_00012, 2, 3.6e-56, 0.54, 0.544 | PDLC02557,PglZ_00016, 1, 7.2e-73, 0.988, 0.992 | PDLC02559,PglZ_00018, 1, 6.7e-23, 0.62, 0.605 | PDLC02561,PglZ_00020, 1, 0.93, 0.06, 0.063 | PDLC02561,PglZ_00020, 2, …	PDLC02547, PglZ_00006, 0, 0.999, 0.999 | PDLC02564, PglZ_00023, 2.1e-225, 0.992, 0.981 | PDLC02563, PglZ_00022, 3.9e-115, 0.987, 0.988 | PDLC02557, PglZ_00016, 7.2e-73, 0.988, 0.992 | PDLC02551, PglZ_00010, 3.4e-59, 0.946, 0.94
1	NZ_CP007581.1	brex_type_I	WP_001095591.1	PDLC02521	PglX_00007	PglX	0	0	0.992	0.995	4819449	4823126	-	BREX-1 system adenine-specific DNA-methyltransferase PglX [Salmonella]	4592	4695	PDLC02515,PglX_00001, 1, 1.7e-13, 0.09, 0.757 | PDLC02515,PglX_00001, 2, 3800, 0.012, 0.104 | PDLC02516,PglX_00002, 1, 2.1e-165, 0.477, 0.96 | PDLC02517,PglX_00003, 1, 2.4e-149, 0.584, 0.966 | PDLC02518,PglX_00004, 1, 1.9e-69, 0.909, 0.789 | PDLC02519,PglX_00005, 1, 77, 0.017, 0.017 | PDLC02519,PglX_00005, 2, 7.3e-61, 0.591, 0.595 | PDLC02519,PglX_00005, 3, 0.23, 0.092, 0.088 | PDLC02520,PglX_000…	PDLC02521, PglX_00007, 0, 0.992, 0.995 | PDLC02525, PglX_00011, 5.4e-189, 0.516, 0.964 | PDLC02524, PglX_00010, 1.9e-171, 0.563, 0.945 | PDLC02516, PglX_00002, 2.1e-165, 0.477, 0.96 | PDLC02517, PglX_00003, 2.4e-149, 0.584, 0.966
1	NZ_CP007581.1	brex_type_I	WP_001019652.1	PDLC02471	BrxC_00001	BrxC	0	0	0.999	0.999	4823172	4826813	-	BREX system P-loop protein BrxC [Salmonella]	4593	4695	PDLC02471,BrxC_00001, 1, 0, 0.999, 0.999 | PDLC02474,BrxC_00004, 1, 0.0044, 0.068, 0.065 | PDLC02474,BrxC_00004, 2, 330, 0.044, 0.045 | PDLC02474,BrxC_00004, 3, 3.8e-25, 0.268, 0.279 | PDLC02474,BrxC_00004, 4, 430, 0.026, 0.025 | PDLC02476,BrxC_00006, 1, 1e-66, 0.462, 0.466 | PDLC02476,BrxC_00006, 2, 0.01, 0.279, 0.289 | PDLC02479,BrxC_00009, 1, 2.7e-253, 0.998, 0.998 | PDLC02483,BrxC_00013, 1, 3…	PDLC02471, BrxC_00001, 0, 0.999, 0.999 | PDLC02479, BrxC_00009, 2.7e-253, 0.998, 0.998 | PDLC02491, BrxC_00021, 1.9e-237, 0.636, 0.982 | PDLC02476, BrxC_00006, 1e-66, 0.462, 0.466 | PDLC02484, BrxC_00014, 2.8e-58, 0.492, 0.517
1	NZ_CP007581.1	brex_type_I	WP_000566905.1	PDLC02463	BrxB_00005	BrxB	8.6e-70	9.8e-70	0.92	0.969	4826825	4827427	-	DUF1788 domain-containing protein [Salmonella]	4594	4695	PDLC02459,BrxB_00001, 1, 2.1e-06, 0.755, 0.837 | PDLC02461,BrxB_00003, 1, 3.3e-08, 0.765, 0.77 | PDLC02462,BrxB_00004, 1, 8.9e-07, 0.745, 0.817 | PDLC02463,BrxB_00005, 1, 9.8e-70, 0.92, 0.969 | PDLC02466,BrxB_00008, 1, 7.9e-20, 0.91, 0.978 | PDLC02467,BrxB_00009, 1, 1.1e-06, 0.71, 0.746 | PDLC02468,BrxB_00010, 1, 1.3e-16, 0.605, 0.941 | PDLC02469,BrxB_00011, 1, 5.2e-07, 0.735, 0.783	PDLC02463, BrxB_00005, 9.8e-70, 0.92, 0.969 | PDLC02466, BrxB_00008, 7.9e-20, 0.91, 0.978 | PDLC02468, BrxB_00010, 1.3e-16, 0.605, 0.941 | PDLC02461, BrxB_00003, 3.3e-08, 0.765, 0.77 | PDLC02469, BrxB_00011, 5.2e-07, 0.735, 0.783
1	NZ_CP007581.1	brex_type_I	WP_001740084.1	PDLC02439	BrxA_00003	BrxA	6.1e-110	6.8e-110	0.995	0.995	4827424	4828026	-	DUF1819 family protein [Salmonella]	4595	4695	PDLC02438,BrxA_00002, 1, 1.9e-08, 0.835, 0.835 | PDLC02439,BrxA_00003, 1, 6.8e-110, 0.995, 0.995 | PDLC02440,BrxA_00004, 1, 3.6e-06, 0.745, 0.749 | PDLC02441,BrxA_00005, 1, 1.1e-42, 0.93, 0.89 | PDLC02443,BrxA_00007, 1, 9e-26, 0.895, 0.872 | PDLC02445,BrxA_00009, 1, 1.7e-07, 0.48, 0.366 | PDLC02446,BrxA_00010, 1, 2.1e-05, 0.755, 0.72 | PDLC02446,BrxA_00010, 2, 5.2, 0.28, 0.265 | PDLC02447,BrxA_00…	PDLC02439, BrxA_00003, 6.8e-110, 0.995, 0.995 | PDLC02457, BrxA_00021, 7.6e-46, 0.925, 0.92 | PDLC02441, BrxA_00005, 1.1e-42, 0.93, 0.89 | PDLC02443, BrxA_00007, 9e-26, 0.895, 0.872 | PDLC02451, BrxA_00015, 1.4e-24, 0.91, 0.91
2	NZ_CP007581.1	RM_type_I	WP_000014001.1	TEMP00152	Specificity_I_00118	Specificity_I	6.2e-183	7e-183	0.998	0.998	4853792	4855201	-	type-1 restriction enzyme StySJI specificity protein [Salmonella]	4622	4695	TEMP00015,MTase_I_00015, 1, 0.13, 0.245, 0.112 | TEMP00015,MTase_I_00015, 2, 0.027, 0.39, 0.18 | TEMP00021,MTase_I_00021, 1, 5.7, 0.237, 0.116 | TEMP00021,MTase_I_00021, 2, 7.5e-05, 0.254, 0.133 | TEMP00037,Specificity_I_00003, 1, 1.6e-15, 0.608, 0.693 | TEMP00038,Specificity_I_00004, 1, 260, 0.058, 0.067 | TEMP00038,Specificity_I_00004, 2, 0.0042, 0.241, 0.282 | TEMP00039,Specificity_I_00005, 1,…	TEMP00152, Specificity_I_00118, 7e-183, 0.998, 0.998 | TEMP00110, Specificity_I_00076, 6.8e-103, 0.987, 0.837 | TEMP00172, Specificity_I_00138, 8e-103, 0.716, 0.728 | TEMP00145, Specificity_I_00111, 2.4e-59, 0.727, 0.761 | TEMP00055, Specificity_I_00021, 9.7e-53, 0.891, 0.924
2	NZ_CP007581.1	RM_type_I	WP_001063190.1	TEMP00009	MTase_I_00009	MTase_I	2e-231	2.3e-231	0.974	0.996	4855198	4856787	-	type I restriction-modification system methyltransferase [Salmonella]	4623	4695	TEMP00001,MTase_I_00001, 1, 1e-10, 0.321, 0.22 | TEMP00001,MTase_I_00001, 2, 2.7, 0.119, 0.079 | TEMP00001,MTase_I_00001, 3, 6.3e-05, 0.159, 0.113 | TEMP00002,MTase_I_00002, 1, 1.4, 0.076, 0.042 | TEMP00002,MTase_I_00002, 2, 1e-20, 0.503, 0.278 | TEMP00003,MTase_I_00003, 1, 4.1, 0.117, 0.146 | TEMP00003,MTase_I_00003, 2, 1.5e-08, 0.476, 0.627 | TEMP00004,MTase_I_00004, 1, 1.4e-83, 0.8, 0.888 | TE…	TEMP00009, MTase_I_00009, 2.3e-231, 0.974, 0.996 | TEMP00004, MTase_I_00004, 1.4e-83, 0.8, 0.888 | TEMP00008, MTase_I_00008, 9.3e-60, 0.758, 0.67 | TEMP00019, MTase_I_00019, 1.7e-40, 0.509, 0.411 | TEMP00010, MTase_I_00010, 5.7e-32, 0.677, 0.449
2	NZ_CP007581.1	RM_type_I	WP_001043484.1	TEMP00025	REase_I_00003	REase_I	0	0	0.999	0.998	4856945	4860454	-	type I restriction-modification system endonuclease [Salmonella]	4624	4695	TEMP00025,REase_I_00003, 1, 0, 0.999, 0.998 | TEMP00028,REase_I_00006, 1, 1.6e-07, 0.156, 0.179 | TEMP00030,REase_I_00008, 1, 0.00012, 0.094, 0.102 | TEMP00030,REase_I_00008, 2, 0.017, 0.107, 0.101 | TEMP00030,REase_I_00008, 3, 2e-40, 0.38, 0.38 | TEMP00031,REase_I_00009, 1, 4800, 0.056, 0.065 | TEMP00031,REase_I_00009, 2, 270, 0.038, 0.042 | TEMP00031,REase_I_00009, 3, 3.3e-09, 0.098, 0.117 | TE…	TEMP00025, REase_I_00003, 0, 0.999, 0.998 | TEMP00032, REase_I_00010, 2.1e-49, 0.347, 0.467 | TEMP00030, REase_I_00008, 2e-40, 0.38, 0.38 | TEMP00031, REase_I_00009, 3.3e-09, 0.098, 0.117 | TEMP00028, REase_I_00006, 1.6e-07, 0.156, 0.179
5	NZ_CP007581.1	RM_type_IV	WP_000290512.1	TEMP00640	mREase_IV_00003	mREase_IV	1.4e-136	1.6e-136	0.997	0.991	4860652	4861566	+	restriction endonuclease [Salmonella]	4625	4695	TEMP00640,mREase_IV_00003, 1, 1.6e-136, 0.997, 0.991 | TEMP00646,mREase_IV_00009, 1, 7.8e-08, 0.391, 0.211	TEMP00640, mREase_IV_00003, 1.6e-136, 0.997, 0.991 | TEMP00646, mREase_IV_00009, 7.8e-08, 0.391, 0.211
1	NZ_CP007581.1	retron_II-A	NA	-	TypeIA_IIAI	msr-msd	1.1e-26	NA	NA	NA	4127453	4127610	+	msr-msd identified by match to covariance model: TypeIA_IIAI	3974.01	4695	NA	NA
1	NZ_CP007581.1	retron_II-A	WP_000461381.1	PDLC02928	retron_type_II_A1_ndt_cluster42_2	NDT_II-A	1.1e-91	1.3e-91	0.95	0.989	4127686	4128648	+	retron St85 family effector protein [Salmonella]	3975	4695	PDLC02928,retron_type_II_A1_ndt_cluster42_2, 1, 1.3e-91, 0.95, 0.989 | PDLC02929,retron_type_II_A2_ndt_cluster42_3, 1, 0.00025, 0.194, 0.322 | PDLC02930,retron_type_II_A3_ndt_cluster42_1, 1, 5.8e-25, 0.7, 0.772	PDLC02928, retron_type_II_A1_ndt_cluster42_2, 1.3e-91, 0.95, 0.989 | PDLC02930, retron_type_II_A3_ndt_cluster42_1, 5.8e-25, 0.7, 0.772 | PDLC02929, retron_type_II_A2_ndt_cluster42_3, 0.00025, 0.194, 0.322
1	NZ_CP007581.1	retron_II-A	WP_000353754.1	PDLC02939	retron_II-A1	RT_II-A	7.6e-124	8.7e-124	0.984	0.993	4128648	4129583	+	retron St85 family RNA-directed DNA polymerase [Salmonella]	3976	4695	PDLC02939,retron_II-A1, 1, 8.7e-124, 0.984, 0.993 | PDLC02940,retron_II-A2, 1, 2.3e-55, 0.929, 0.572 | PDLC02941,retron_II-A3, 1, 8e-61, 0.955, 0.906	PDLC02939, retron_II-A1, 8.7e-124, 0.984, 0.993 | PDLC02941, retron_II-A3, 8e-61, 0.955, 0.906 | PDLC02940, retron_II-A2, 2.3e-55, 0.929, 0.572
2	NZ_CP007581.1	CRISPR_array	CRISPR001	NA	NA	CRISPR_array	NA	6.23	NA	NA	3111848	3112487	-	CRISPR001; repeat=GTGTTCCCCGCGCCAGCGGGGATAAACCG; score=6.23	3027.01	4695	NA	NA
1	NZ_CP007581.1	cas_type_I-E	WP_001518648.1	PDLC01752	Cas2e_WP_051024046.1	Cas2e	1.1e-42	1.1e-42	0.928	0.774	3112584	3112877	-	type I-E CRISPR-associated endoribonuclease Cas2 [Enterobacteriaceae]	3028	4695	PDLC00934,cas_CT1978, 1, 3.7e-39, 0.876, 0.989 | PDLC01752,Cas2e_WP_051024046.1, 1, 1.1e-42, 0.928, 0.774 | PDLC01753,Cas2e_WP_128219160.1, 1, 7.8e-28, 0.938, 0.892 | PDLC01754,Cas2e_WP_012568472.1, 1, 1e-15, 0.907, 0.959 | PDLC01755,Cas2e_WP_081586257.1, 1, 4.7e-13, 0.897, 0.632	PDLC01752, Cas2e_WP_051024046.1, 1.1e-42, 0.928, 0.774 | PDLC00934, cas_CT1978, 3.7e-39, 0.876, 0.989 | PDLC01753, Cas2e_WP_128219160.1, 7.8e-28, 0.938, 0.892 | PDLC01754, Cas2e_WP_012568472.1, 1e-15, 0.907, 0.959 | PDLC01755, Cas2e_WP_081586257.1, 4.7e-13, 0.897, 0.632
1	NZ_CP007581.1	cas_type_I-E	WP_000144832.1	PDLC01744	Cas1e_WP_035839043.1	Cas1e	4.1e-117	4.8e-117	0.912	0.869	3112877	3113797	-	type I-E CRISPR-associated endonuclease Cas1e [Salmonella]	3029	4695	PDLC00924,cas1_ECOLI, 1, 1e-114, 0.863, 0.985 | PDLC01744,Cas1e_WP_035839043.1, 1, 4.8e-117, 0.912, 0.869 | PDLC01745,Cas1e_WP_120372217.1, 1, 1.4e-59, 0.863, 0.941 | PDLC01746,Cas1e_WP_162621937.1, 1, 4.4e-98, 0.526, 0.994	PDLC01744, Cas1e_WP_035839043.1, 4.8e-117, 0.912, 0.869 | PDLC00924, cas1_ECOLI, 1e-114, 0.863, 0.985 | PDLC01746, Cas1e_WP_162621937.1, 4.4e-98, 0.526, 0.994 | PDLC01745, Cas1e_WP_120372217.1, 1.4e-59, 0.863, 0.941
1	NZ_CP007581.1	cas_type_I-E	WP_022742813.1	PDLC00954	casE_Cse3	Cas6e	3.6e-75	4.1e-75	0.977	0.99	3113794	3114444	-	type I-E CRISPR-associated protein Cas6/Cse3/CasE [Salmonella enterica]	3030	4695	PDLC00954,casE_Cse3, 1, 4.1e-75, 0.977, 0.99 | PDLC01277,cd09664, 1, 1.9e-60, 0.954, 0.994 | PDLC01340,cd09727, 1, 7.8e-57, 0.977, 0.995	PDLC00954, casE_Cse3, 4.1e-75, 0.977, 0.99 | PDLC01277, cd09664, 1.9e-60, 0.954, 0.994 | PDLC01340, cd09727, 7.8e-57, 0.977, 0.995
1	NZ_CP007581.1	cas_type_I-E	WP_000085114.1	PDLC01369	cd09756	Cas5e	1.4e-48	1.7e-48	0.718	0.975	3114426	3115172	-	type I-E CRISPR-associated protein Cas5/CasD [Salmonella]	3031	4695	PDLC00949,casD_Cas5e, 1, 8.2e-44, 0.927, 0.987 | PDLC01258,cd09645, 1, 4.6e-48, 0.714, 0.97 | PDLC01369,cd09756, 1, 1.7e-48, 0.718, 0.975	PDLC01369, cd09756, 1.7e-48, 0.718, 0.975 | PDLC01258, cd09645, 4.6e-48, 0.714, 0.97 | PDLC00949, casD_Cas5e, 8.2e-44, 0.927, 0.987
1	NZ_CP007581.1	cas_type_I-E	WP_000206415.1	PDLC00959	casC_Cse4	Cas7e	3.9e-120	4.4e-120	0.915	0.997	3115183	3116241	-	type I-E CRISPR-associated protein Cas7/Cse4/CasC [Salmonella]	3032	4695	PDLC00959,casC_Cse4, 1, 4.4e-120, 0.915, 0.997 | PDLC01259,cd09646, 1, 7e-115, 0.915, 0.997 | PDLC01620,pfam09344, 1, 5.6e-98, 0.935, 0.934	PDLC00959, casC_Cse4, 4.4e-120, 0.915, 0.997 | PDLC01259, cd09646, 7e-115, 0.915, 0.997 | PDLC01620, pfam09344, 5.6e-98, 0.935, 0.934
1	NZ_CP007581.1	cas_type_I-E	WP_000117946.1	PDLC01000	casB_cse2	Cas11e	2.8e-36	3.3e-36	0.882	0.994	3116255	3116815	-	type I-E CRISPR-associated protein Cse2/CasB [Salmonella]	3033	4695	PDLC01000,casB_cse2, 1, 3.3e-36, 0.882, 0.994 | PDLC01283,cd09670, 1, 1.5e-30, 0.887, 0.993 | PDLC01344,cd09731, 1, 5.1e-31, 0.817, 0.992 | PDLC01581,mkCas0194, 1, 0.00014, 0.898, 0.903 | PDLC01624,pfam09485, 1, 8.5e-26, 0.796, 0.984	PDLC01000, casB_cse2, 3.3e-36, 0.882, 0.994 | PDLC01344, cd09731, 5.1e-31, 0.817, 0.992 | PDLC01283, cd09670, 1.5e-30, 0.887, 0.993 | PDLC01624, pfam09485, 8.5e-26, 0.796, 0.984 | PDLC01581, mkCas0194, 0.00014, 0.898, 0.903
1	NZ_CP007581.1	cas_type_I-E	WP_000368584.1	PDLC00999	casA_cse1	Cas8e	6.9e-186	7.9e-186	0.969	0.998	3116812	3118368	-	type I-E CRISPR-associated protein Cse1/CasA [Salmonella]	3034	4695	PDLC00999,casA_cse1, 1, 7.9e-186, 0.969, 0.998 | PDLC01282,cd09669, 1, 2e-166, 0.967, 0.998 | PDLC01342,cd09729, 1, 2.4e-123, 0.905, 0.998 | PDLC01622,pfam09481, 1, 2.2e-100, 0.873, 0.983	PDLC00999, casA_cse1, 7.9e-186, 0.969, 0.998 | PDLC01282, cd09669, 2e-166, 0.967, 0.998 | PDLC01342, cd09729, 2.4e-123, 0.905, 0.998 | PDLC01622, pfam09481, 2.2e-100, 0.873, 0.983
1	NZ_CP007581.1	cas_type_I-E	WP_000029738.1	PDLC01768	Cas3e_WP_058658455.1	Cas3e	8.4e-294	1e-293	0.609	0.996	3118380	3121043	-	CRISPR-associated helicase/endonuclease Cas3 [Salmonella]	3035	4695	PDLC01767,Cas3e_WP_189128522.1, 1, 1.6e-202, 0.957, 0.899 | PDLC01768,Cas3e_WP_058658455.1, 1, 1e-293, 0.609, 0.996	PDLC01768, Cas3e_WP_058658455.1, 1e-293, 0.609, 0.996 | PDLC01767, Cas3e_WP_189128522.1, 1.6e-202, 0.957, 0.899
2	NZ_CP007581.1	CRISPR_array	CRISPR002	NA	NA	CRISPR_array	NA	6.21	NA	NA	3128620	3130233	-	CRISPR002; repeat=GTGTTCCCCGCGCCAGCGGGGATAAACCG; score=6.21	3041.02	4695	NA	NA
1	NZ_JACXZY010000007.1	AbiD	WP_000290520.1	PDLC02344	AbiD	AbiD	2.6e-57	3.4e-57	0.95	0.96	148894	149856	-	Abi family protein [Enterobacteriaceae]	138	227	PDLC02344,AbiD, 1, 3.4e-57, 0.95, 0.96	PDLC02344, AbiD, 3.4e-57, 0.95, 0.96
1	NZ_JACXZY010000019.1	Paris	WP_010989064.1	PF14491.7	DUF4435	AriB	4.6e-47	5.5e-47	0.831	0.987	12179	12997	-	DUF4435 domain-containing protein [Salmonella]	13	51	PF14491.7,DUF4435, 1, 5.5e-47, 0.831, 0.987	PF14491.7, DUF4435, 5.5e-47, 0.831, 0.987
1	NZ_JACXZY010000019.1	Paris	WP_001520831.1	PF13175.7	AAA_15	AriA	3.9e-27	4.8e-27	0.948	0.997	13042	14325	-	AAA family ATPase [Salmonella]	14	51	PF13175.7,AAA_15, 1, 4.8e-27, 0.948, 0.997 | PF13304.7,AAA_21, 1, 4.2e-18, 0.888, 0.99	PF13175.7, AAA_15, 4.8e-27, 0.948, 0.997 | PF13304.7, AAA_21, 4.2e-18, 0.888, 0.99
2	NZ_JACXZY010000041.1	kiwa	WP_022630855.1	PDLC00220	KwaA_00014	KwaA	4.3e-91	4.8e-91	0.985	0.99	1390	1986	+	hypothetical protein [Salmonella]	4	9	PDLC00207,KwaA_00001, 1, 6.9e-19, 0.949, 0.948 | PDLC00208,KwaA_00002, 1, 6.7e-17, 0.778, 0.758 | PDLC00210,KwaA_00004, 1, 9.5e-08, 0.682, 0.781 | PDLC00211,KwaA_00005, 1, 2e-17, 0.833, 0.781 | PDLC00212,KwaA_00006, 1, 1.3e-12, 0.869, 0.849 | PDLC00213,KwaA_00007, 1, 2.2e-18, 0.949, 0.949 | PDLC00214,KwaA_00008, 1, 3.1e-11, 0.838, 0.834 | PDLC00215,KwaA_00009, 1, 6.7e-10, 0.97, 0.964 | PDLC00217,…	PDLC00220, KwaA_00014, 4.8e-91, 0.985, 0.99 | PDLC00219, KwaA_00013, 7.4e-46, 0.955, 0.959 | PDLC00207, KwaA_00001, 6.9e-19, 0.949, 0.948 | PDLC00213, KwaA_00007, 2.2e-18, 0.949, 0.949 | PDLC00211, KwaA_00005, 2e-17, 0.833, 0.781
2	NZ_JACXZY010000041.1	kiwa	WP_000493384.1	PDLC00232	KwaB_00011	KwaB	8.1e-154	9e-154	0.997	0.997	1998	2975	+	DUF4868 domain-containing protein [Salmonella]	5	9	PDLC00223,KwaB_00002, 1, 7.4e-07, 0.468, 0.428 | PDLC00226,KwaB_00005, 1, 3.7e-11, 0.6, 0.524 | PDLC00230,KwaB_00009, 1, 2.3e-11, 0.591, 0.575 | PDLC00231,KwaB_00010, 1, 570, 0.142, 0.148 | PDLC00231,KwaB_00010, 2, 0.0055, 0.443, 0.452 | PDLC00232,KwaB_00011, 1, 9e-154, 0.997, 0.997 | PDLC00233,KwaB_00012, 1, 5.5e-36, 0.975, 0.944	PDLC00232, KwaB_00011, 9e-154, 0.997, 0.997 | PDLC00233, KwaB_00012, 5.5e-36, 0.975, 0.944 | PDLC00230, KwaB_00009, 2.3e-11, 0.591, 0.575 | PDLC00226, KwaB_00005, 3.7e-11, 0.6, 0.524 | PDLC00223, KwaB_00002, 7.4e-07, 0.468, 0.428
1	NZ_JACXZY010000004.1	brex_type_I	WP_001193068.1	PDLC02506	BrxL_00002	BrxL	0	0	0.968	0.991	97835	99919	-	protease Lon-related BREX system protein BrxL [Enterobacteriaceae]	89	251	PDLC02505,BrxL_00001, 1, 2.4e-83, 0.656, 0.965 | PDLC02506,BrxL_00002, 1, 0, 0.968, 0.991 | PDLC02507,BrxL_00003, 1, 1.3e-55, 0.648, 0.934 | PDLC02508,BrxL_00004, 1, 2e-202, 0.687, 0.682 | PDLC02509,BrxL_00005, 1, 9.7e-37, 0.199, 0.258 | PDLC02509,BrxL_00005, 2, 9.5e-110, 0.47, 0.619	PDLC02506, BrxL_00002, 0, 0.968, 0.991 | PDLC02508, BrxL_00004, 2e-202, 0.687, 0.682 | PDLC02509, BrxL_00005, 9.5e-110, 0.47, 0.619 | PDLC02505, BrxL_00001, 2.4e-83, 0.656, 0.965 | PDLC02507, BrxL_00003, 1.3e-55, 0.648, 0.934
1	NZ_JACXZY010000004.1	brex_type_I	WP_001738657.1	PDLC02547	PglZ_00006	PglZ	0	0	0.999	0.999	99930	102527	-	BREX-1 system phosphatase PglZ type A [Salmonella]	90	251	PDLC02547,PglZ_00006, 1, 0, 0.999, 0.999 | PDLC02548,PglZ_00007, 1, 1.5e-21, 0.548, 0.484 | PDLC02551,PglZ_00010, 1, 3.4e-59, 0.946, 0.94 | PDLC02553,PglZ_00012, 1, 84, 0.207, 0.212 | PDLC02553,PglZ_00012, 2, 3.6e-56, 0.54, 0.544 | PDLC02557,PglZ_00016, 1, 7.1e-73, 0.988, 0.992 | PDLC02559,PglZ_00018, 1, 6.6e-23, 0.62, 0.605 | PDLC02561,PglZ_00020, 1, 0.91, 0.06, 0.063 | PDLC02561,PglZ_00020, 2, …	PDLC02547, PglZ_00006, 0, 0.999, 0.999 | PDLC02564, PglZ_00023, 2e-225, 0.992, 0.981 | PDLC02563, PglZ_00022, 3.8e-115, 0.987, 0.988 | PDLC02557, PglZ_00016, 7.1e-73, 0.988, 0.992 | PDLC02551, PglZ_00010, 3.4e-59, 0.946, 0.94
1	NZ_JACXZY010000004.1	brex_type_I	WP_001095591.1	PDLC02521	PglX_00007	PglX	0	0	0.992	0.995	104420	108097	-	BREX-1 system adenine-specific DNA-methyltransferase PglX [Salmonella]	93	251	PDLC02515,PglX_00001, 1, 1.7e-13, 0.09, 0.757 | PDLC02515,PglX_00001, 2, 3700, 0.012, 0.104 | PDLC02516,PglX_00002, 1, 2.1e-165, 0.477, 0.96 | PDLC02517,PglX_00003, 1, 2.4e-149, 0.584, 0.966 | PDLC02518,PglX_00004, 1, 1.8e-69, 0.909, 0.789 | PDLC02519,PglX_00005, 1, 76, 0.017, 0.017 | PDLC02519,PglX_00005, 2, 7.2e-61, 0.591, 0.595 | PDLC02519,PglX_00005, 3, 0.23, 0.092, 0.088 | PDLC02520,PglX_000…	PDLC02521, PglX_00007, 0, 0.992, 0.995 | PDLC02525, PglX_00011, 5.4e-189, 0.516, 0.964 | PDLC02524, PglX_00010, 1.8e-171, 0.563, 0.945 | PDLC02516, PglX_00002, 2.1e-165, 0.477, 0.96 | PDLC02517, PglX_00003, 2.4e-149, 0.584, 0.966
1	NZ_JACXZY010000004.1	brex_type_I	WP_001019652.1	PDLC02471	BrxC_00001	BrxC	0	0	0.999	0.999	108143	111784	-	BREX system P-loop protein BrxC [Salmonella]	94	251	PDLC02471,BrxC_00001, 1, 0, 0.999, 0.999 | PDLC02474,BrxC_00004, 1, 0.0043, 0.068, 0.065 | PDLC02474,BrxC_00004, 2, 330, 0.044, 0.045 | PDLC02474,BrxC_00004, 3, 3.8e-25, 0.268, 0.279 | PDLC02474,BrxC_00004, 4, 420, 0.026, 0.025 | PDLC02476,BrxC_00006, 1, 1e-66, 0.462, 0.466 | PDLC02476,BrxC_00006, 2, 0.01, 0.279, 0.289 | PDLC02479,BrxC_00009, 1, 2.7e-253, 0.998, 0.998 | PDLC02483,BrxC_00013, 1, 3…	PDLC02471, BrxC_00001, 0, 0.999, 0.999 | PDLC02479, BrxC_00009, 2.7e-253, 0.998, 0.998 | PDLC02491, BrxC_00021, 1.8e-237, 0.636, 0.982 | PDLC02476, BrxC_00006, 1e-66, 0.462, 0.466 | PDLC02484, BrxC_00014, 2.8e-58, 0.492, 0.517
1	NZ_JACXZY010000004.1	brex_type_I	WP_000566905.1	PDLC02463	BrxB_00005	BrxB	8.5e-70	9.6e-70	0.92	0.969	111796	112398	-	DUF1788 domain-containing protein [Salmonella]	95	251	PDLC02459,BrxB_00001, 1, 2.1e-06, 0.755, 0.837 | PDLC02461,BrxB_00003, 1, 3.3e-08, 0.765, 0.77 | PDLC02462,BrxB_00004, 1, 8.8e-07, 0.745, 0.817 | PDLC02463,BrxB_00005, 1, 9.6e-70, 0.92, 0.969 | PDLC02466,BrxB_00008, 1, 7.8e-20, 0.91, 0.978 | PDLC02467,BrxB_00009, 1, 1.1e-06, 0.71, 0.746 | PDLC02468,BrxB_00010, 1, 1.3e-16, 0.605, 0.941 | PDLC02469,BrxB_00011, 1, 5.1e-07, 0.735, 0.783	PDLC02463, BrxB_00005, 9.6e-70, 0.92, 0.969 | PDLC02466, BrxB_00008, 7.8e-20, 0.91, 0.978 | PDLC02468, BrxB_00010, 1.3e-16, 0.605, 0.941 | PDLC02461, BrxB_00003, 3.3e-08, 0.765, 0.77 | PDLC02469, BrxB_00011, 5.1e-07, 0.735, 0.783
1	NZ_JACXZY010000004.1	brex_type_I	WP_001740084.1	PDLC02439	BrxA_00003	BrxA	6e-110	6.7e-110	0.995	0.995	112395	112997	-	DUF1819 family protein [Salmonella]	96	251	PDLC02438,BrxA_00002, 1, 1.8e-08, 0.835, 0.835 | PDLC02439,BrxA_00003, 1, 6.7e-110, 0.995, 0.995 | PDLC02440,BrxA_00004, 1, 3.5e-06, 0.745, 0.749 | PDLC02441,BrxA_00005, 1, 1.1e-42, 0.93, 0.89 | PDLC02443,BrxA_00007, 1, 8.9e-26, 0.895, 0.872 | PDLC02445,BrxA_00009, 1, 1.7e-07, 0.48, 0.366 | PDLC02446,BrxA_00010, 1, 2e-05, 0.755, 0.72 | PDLC02446,BrxA_00010, 2, 5.1, 0.28, 0.265 | PDLC02447,BrxA_00…	PDLC02439, BrxA_00003, 6.7e-110, 0.995, 0.995 | PDLC02457, BrxA_00021, 7.5e-46, 0.925, 0.92 | PDLC02441, BrxA_00005, 1.1e-42, 0.93, 0.89 | PDLC02443, BrxA_00007, 8.9e-26, 0.895, 0.872 | PDLC02451, BrxA_00015, 1.4e-24, 0.91, 0.91
2	NZ_JACXZY010000004.1	RM_type_I	WP_000014001.1	TEMP00152	Specificity_I_00118	Specificity_I	6.2e-183	6.9e-183	0.998	0.998	138764	140173	-	type-1 restriction enzyme StySJI specificity protein [Salmonella]	123	251	TEMP00015,MTase_I_00015, 1, 0.13, 0.245, 0.112 | TEMP00015,MTase_I_00015, 2, 0.026, 0.39, 0.18 | TEMP00021,MTase_I_00021, 1, 5.6, 0.237, 0.116 | TEMP00021,MTase_I_00021, 2, 7.4e-05, 0.254, 0.133 | TEMP00037,Specificity_I_00003, 1, 1.6e-15, 0.608, 0.693 | TEMP00038,Specificity_I_00004, 1, 260, 0.058, 0.067 | TEMP00038,Specificity_I_00004, 2, 0.0042, 0.241, 0.282 | TEMP00039,Specificity_I_00005, 1,…	TEMP00152, Specificity_I_00118, 6.9e-183, 0.998, 0.998 | TEMP00110, Specificity_I_00076, 6.7e-103, 0.987, 0.837 | TEMP00172, Specificity_I_00138, 7.8e-103, 0.716, 0.728 | TEMP00145, Specificity_I_00111, 2.3e-59, 0.727, 0.761 | TEMP00055, Specificity_I_00021, 9.5e-53, 0.891, 0.924
2	NZ_JACXZY010000004.1	RM_type_I	WP_001063190.1	TEMP00009	MTase_I_00009	MTase_I	1.9e-231	2.3e-231	0.974	0.996	140170	141759	-	type I restriction-modification system methyltransferase [Salmonella]	124	251	TEMP00001,MTase_I_00001, 1, 1e-10, 0.321, 0.22 | TEMP00001,MTase_I_00001, 2, 2.6, 0.119, 0.079 | TEMP00001,MTase_I_00001, 3, 6.2e-05, 0.159, 0.113 | TEMP00002,MTase_I_00002, 1, 1.4, 0.076, 0.042 | TEMP00002,MTase_I_00002, 2, 1e-20, 0.503, 0.278 | TEMP00003,MTase_I_00003, 1, 4, 0.117, 0.146 | TEMP00003,MTase_I_00003, 2, 1.5e-08, 0.476, 0.627 | TEMP00004,MTase_I_00004, 1, 1.4e-83, 0.8, 0.888 | TEMP…	TEMP00009, MTase_I_00009, 2.3e-231, 0.974, 0.996 | TEMP00004, MTase_I_00004, 1.4e-83, 0.8, 0.888 | TEMP00008, MTase_I_00008, 9.1e-60, 0.758, 0.67 | TEMP00019, MTase_I_00019, 1.6e-40, 0.509, 0.411 | TEMP00010, MTase_I_00010, 5.6e-32, 0.677, 0.449
2	NZ_JACXZY010000004.1	RM_type_I	WP_001043484.1	TEMP00025	REase_I_00003	REase_I	0	0	0.999	0.998	141917	145426	-	type I restriction-modification system endonuclease [Salmonella]	125	251	TEMP00025,REase_I_00003, 1, 0, 0.999, 0.998 | TEMP00028,REase_I_00006, 1, 1.6e-07, 0.156, 0.179 | TEMP00030,REase_I_00008, 1, 0.00012, 0.094, 0.102 | TEMP00030,REase_I_00008, 2, 0.017, 0.107, 0.101 | TEMP00030,REase_I_00008, 3, 2e-40, 0.38, 0.38 | TEMP00031,REase_I_00009, 1, 4700, 0.056, 0.065 | TEMP00031,REase_I_00009, 2, 260, 0.038, 0.042 | TEMP00031,REase_I_00009, 3, 3.3e-09, 0.098, 0.117 | TE…	TEMP00025, REase_I_00003, 0, 0.999, 0.998 | TEMP00032, REase_I_00010, 2e-49, 0.347, 0.467 | TEMP00030, REase_I_00008, 2e-40, 0.38, 0.38 | TEMP00031, REase_I_00009, 3.3e-09, 0.098, 0.117 | TEMP00028, REase_I_00006, 1.6e-07, 0.156, 0.179
3	NZ_JACXZY010000004.1	RM_type_IV	WP_000290512.1	TEMP00640	mREase_IV_00003	mREase_IV	1.4e-136	1.6e-136	0.997	0.991	145624	146538	+	restriction endonuclease [Salmonella]	126	251	TEMP00640,mREase_IV_00003, 1, 1.6e-136, 0.997, 0.991 | TEMP00646,mREase_IV_00009, 1, 7.7e-08, 0.391, 0.211	TEMP00640, mREase_IV_00003, 1.6e-136, 0.997, 0.991 | TEMP00646, mREase_IV_00009, 7.7e-08, 0.391, 0.211
4	NZ_JACXZY010000007.1	RM_type_III	WP_001651666.1	TEMP00632	REase_III_00003	REase_III	0	0	0.995	0.997	106898	109870	-	type III restriction-modification system endonuclease [Salmonella]	100	227	TEMP00630,REase_III_00001, 1, 130, 0.036, 0.036 | TEMP00630,REase_III_00001, 2, 2.9e-33, 0.241, 0.205 | TEMP00630,REase_III_00001, 3, 3.5e-42, 0.604, 0.593 | TEMP00631,REase_III_00002, 1, 1.5e-05, 0.039, 0.045 | TEMP00631,REase_III_00002, 2, 160, 0.07, 0.075 | TEMP00632,REase_III_00003, 1, 0, 0.995, 0.997 | TEMP00633,REase_III_00004, 1, 0.78, 0.041, 0.045 | TEMP00633,REase_III_00004, 2, 0.046, 0.…	TEMP00632, REase_III_00003, 0, 0.995, 0.997 | TEMP00630, REase_III_00001, 3.5e-42, 0.604, 0.593 | TEMP00631, REase_III_00002, 1.5e-05, 0.039, 0.045 | TEMP00634, REase_III_00005, 0.025, 0.052, 0.06 | TEMP00636, REase_III_00007, 0.029, 0.045, 0.051
4	NZ_JACXZY010000007.1	RM_type_III	WP_000910371.1	TEMP00624	MTase_III_00010	MTase_III	0	0	0.998	0.998	109880	111838	-	site-specific DNA-methyltransferase [Salmonella]	101	227	TEMP00615,MTase_III_00001, 1, 2.9e-09, 0.239, 0.159 | TEMP00615,MTase_III_00001, 2, 16, 0.061, 0.041 | TEMP00616,MTase_III_00002, 1, 9.1e-16, 0.278, 0.287 | TEMP00616,MTase_III_00002, 2, 0.00079, 0.058, 0.062 | TEMP00617,MTase_III_00003, 1, 8.6e-144, 0.752, 0.792 | TEMP00618,MTase_III_00004, 1, 2.3e-13, 0.084, 0.078 | TEMP00618,MTase_III_00004, 2, 1.4e-21, 0.15, 0.141 | TEMP00618,MTase_III_00004,…	TEMP00624, MTase_III_00010, 0, 0.998, 0.998 | TEMP00617, MTase_III_00003, 8.6e-144, 0.752, 0.792 | TEMP00620, MTase_III_00006, 3.7e-85, 0.71, 0.877 | TEMP00627, MTase_III_00013, 1.3e-83, 0.589, 0.71 | TEMP00626, MTase_III_00012, 4.6e-69, 0.712, 0.998
5	NZ_JACXZY010000021.1	RM_type_II	WP_001157322.1	TEMP00344	MTase_II_00147	MTase_II	5.7e-248	6.3e-248	0.996	0.996	28088	29518	+	DNA cytosine methyltransferase [Salmonella]	39	72	TEMP00200,MTase_II_00003, 1, 7.8e-08, 0.088, 0.06 | TEMP00200,MTase_II_00003, 2, 2.7e-25, 0.258, 0.151 | TEMP00200,MTase_II_00003, 3, 2.5e-07, 0.099, 0.061 | TEMP00203,MTase_II_00006, 1, 1.5e-24, 0.405, 0.322 | TEMP00203,MTase_II_00006, 2, 0.063, 0.095, 0.08 | TEMP00206,MTase_II_00009, 1, 7.5e-08, 0.42, 0.443 | TEMP00208,MTase_II_00011, 1, 1.9e-13, 0.309, 0.221 | TEMP00208,MTase_II_00011, 2, 4.1,…	TEMP00344, MTase_II_00147, 6.3e-248, 0.996, 0.996 | TEMP00255, MTase_II_00058, 3.9e-90, 0.794, 0.801 | TEMP00361, MTase_II_00164, 2.1e-48, 0.771, 0.951 | TEMP00225, MTase_II_00028, 5.1e-43, 0.437, 0.413 | TEMP00269, MTase_II_00072, 6.2e-32, 0.418, 0.914
5	NZ_JACXZY010000021.1	RM_type_II	WP_000785978.1	TEMP00380	NEase_II_00006	REase_II	4.6e-98	5.1e-98	0.994	0.994	29499	29969	+	very short patch repair endonuclease [Salmonella]	40	72	TEMP00380,NEase_II_00006, 1, 5.1e-98, 0.994, 0.994	TEMP00380, NEase_II_00006, 5.1e-98, 0.994, 0.994
1	NZ_JACXZY010000015.1	retron_II-A	NA	-	TypeIA_IIAI	msr-msd	1.1e-26	NA	NA	NA	32708	32865	+	msr-msd identified by match to covariance model: TypeIA_IIAI	27.011	71	NA	NA
1	NZ_JACXZY010000015.1	retron_II-A	WP_000461381.1	PDLC02928	retron_type_II_A1_ndt_cluster42_2	NDT_II-A	1.1e-91	1.3e-91	0.95	0.989	32941	33903	+	retron St85 family effector protein [Salmonella]	28	71	PDLC02928,retron_type_II_A1_ndt_cluster42_2, 1, 1.3e-91, 0.95, 0.989 | PDLC02929,retron_type_II_A2_ndt_cluster42_3, 1, 0.00025, 0.194, 0.322 | PDLC02930,retron_type_II_A3_ndt_cluster42_1, 1, 5.8e-25, 0.7, 0.772	PDLC02928, retron_type_II_A1_ndt_cluster42_2, 1.3e-91, 0.95, 0.989 | PDLC02930, retron_type_II_A3_ndt_cluster42_1, 5.8e-25, 0.7, 0.772 | PDLC02929, retron_type_II_A2_ndt_cluster42_3, 0.00025, 0.194, 0.322
1	NZ_JACXZY010000015.1	retron_II-A	WP_000353754.1	PDLC02939	retron_II-A1	RT_II-A	7.4e-124	8.6e-124	0.984	0.993	33903	34838	+	retron St85 family RNA-directed DNA polymerase [Salmonella]	29	71	PDLC02939,retron_II-A1, 1, 8.6e-124, 0.984, 0.993 | PDLC02940,retron_II-A2, 1, 2.3e-55, 0.929, 0.572 | PDLC02941,retron_II-A3, 1, 7.9e-61, 0.955, 0.906	PDLC02939, retron_II-A1, 8.6e-124, 0.984, 0.993 | PDLC02941, retron_II-A3, 7.9e-61, 0.955, 0.906 | PDLC02940, retron_II-A2, 2.3e-55, 0.929, 0.572
2	NZ_JACXZY010000009.1	CRISPR_array	CRISPR001	NA	NA	CRISPR_array	NA	6.16	NA	NA	44874	46305	+	CRISPR001; repeat=GTGTTCCCCGCGCCAGCGGGGATAAACCG; score=6.16	39.01	214	NA	NA
1	NZ_JACXZY010000009.1	cas_type_I-E	pseudo_subNP_461865.1	PDLC01768	Cas3e_WP_058658455.1	Cas3e	8.3e-294	1e-293	0.609	0.996	53882	56545	+	CRISPR-associated helicase/endonuclease Cas3 [Salmonella enterica subsp. enterica serovar Typhimurium str. LT2]	46	214	PDLC01767,Cas3e_WP_189128522.1, 1, 1.6e-202, 0.957, 0.899 | PDLC01768,Cas3e_WP_058658455.1, 1, 1e-293, 0.609, 0.996	PDLC01768, Cas3e_WP_058658455.1, 1e-293, 0.609, 0.996 | PDLC01767, Cas3e_WP_189128522.1, 1.6e-202, 0.957, 0.899
1	NZ_JACXZY010000009.1	cas_type_I-E	pseudo_subNP_461864.1	PDLC00999	casA_cse1	Cas8e	6.8e-186	7.8e-186	0.969	0.998	56565	58112	+	type I-E CRISPR-associated protein Cse1/CasA [Salmonella enterica subsp. enterica serovar Typhimurium str. LT2]	47	214	PDLC00999,casA_cse1, 1, 7.8e-186, 0.969, 0.998 | PDLC01282,cd09669, 1, 2e-166, 0.967, 0.998 | PDLC01342,cd09729, 1, 2.4e-123, 0.905, 0.998 | PDLC01622,pfam09481, 1, 2.1e-100, 0.873, 0.983	PDLC00999, casA_cse1, 7.8e-186, 0.969, 0.998 | PDLC01282, cd09669, 2e-166, 0.967, 0.998 | PDLC01342, cd09729, 2.4e-123, 0.905, 0.998 | PDLC01622, pfam09481, 2.1e-100, 0.873, 0.983
1	NZ_JACXZY010000009.1	cas_type_I-E	WP_020837085.1	PDLC01000	casB_cse2	Cas11e	1.7e-35	1.9e-35	0.882	0.994	58109	58669	+	type I-E CRISPR-associated protein Cse2/CasB [Salmonella]	48	214	PDLC01000,casB_cse2, 1, 1.9e-35, 0.882, 0.994 | PDLC01283,cd09670, 1, 2.8e-30, 0.887, 0.993 | PDLC01344,cd09731, 1, 9.6e-31, 0.817, 0.992 | PDLC01581,mkCas0194, 1, 0.00014, 0.898, 0.903 | PDLC01624,pfam09485, 1, 1.6e-25, 0.796, 0.984	PDLC01000, casB_cse2, 1.9e-35, 0.882, 0.994 | PDLC01344, cd09731, 9.6e-31, 0.817, 0.992 | PDLC01283, cd09670, 2.8e-30, 0.887, 0.993 | PDLC01624, pfam09485, 1.6e-25, 0.796, 0.984 | PDLC01581, mkCas0194, 0.00014, 0.898, 0.903
1	NZ_JACXZY010000009.1	cas_type_I-E	WP_000206415.1	PDLC00959	casC_Cse4	Cas7e	3.8e-120	4.3e-120	0.915	0.997	58683	59741	+	type I-E CRISPR-associated protein Cas7/Cse4/CasC [Salmonella]	49	214	PDLC00959,casC_Cse4, 1, 4.3e-120, 0.915, 0.997 | PDLC01259,cd09646, 1, 6.9e-115, 0.915, 0.997 | PDLC01620,pfam09344, 1, 5.5e-98, 0.935, 0.934	PDLC00959, casC_Cse4, 4.3e-120, 0.915, 0.997 | PDLC01259, cd09646, 6.9e-115, 0.915, 0.997 | PDLC01620, pfam09344, 5.5e-98, 0.935, 0.934
1	NZ_JACXZY010000009.1	cas_type_I-E	WP_000085114.1	PDLC01369	cd09756	Cas5e	1.4e-48	1.7e-48	0.718	0.975	59752	60498	+	type I-E CRISPR-associated protein Cas5/CasD [Salmonella]	50	214	PDLC00949,casD_Cas5e, 1, 8e-44, 0.927, 0.987 | PDLC01258,cd09645, 1, 4.5e-48, 0.714, 0.97 | PDLC01369,cd09756, 1, 1.7e-48, 0.718, 0.975	PDLC01369, cd09756, 1.7e-48, 0.718, 0.975 | PDLC01258, cd09645, 4.5e-48, 0.714, 0.97 | PDLC00949, casD_Cas5e, 8e-44, 0.927, 0.987
1	NZ_JACXZY010000009.1	cas_type_I-E	WP_000281486.1	PDLC00954	casE_Cse3	Cas6e	8.7e-76	9.7e-76	0.977	0.99	60480	61130	+	type I-E CRISPR-associated protein Cas6/Cse3/CasE [Salmonella]	51	214	PDLC00954,casE_Cse3, 1, 9.7e-76, 0.977, 0.99 | PDLC01277,cd09664, 1, 1.2e-61, 0.954, 0.994 | PDLC01340,cd09727, 1, 1.1e-58, 0.977, 0.995	PDLC00954, casE_Cse3, 9.7e-76, 0.977, 0.99 | PDLC01277, cd09664, 1.2e-61, 0.954, 0.994 | PDLC01340, cd09727, 1.1e-58, 0.977, 0.995
1	NZ_JACXZY010000009.1	cas_type_I-E	WP_000144832.1	PDLC01744	Cas1e_WP_035839043.1	Cas1e	4e-117	4.7e-117	0.912	0.869	61127	62047	+	type I-E CRISPR-associated endonuclease Cas1e [Salmonella]	52	214	PDLC00924,cas1_ECOLI, 1, 1e-114, 0.863, 0.985 | PDLC01744,Cas1e_WP_035839043.1, 1, 4.7e-117, 0.912, 0.869 | PDLC01745,Cas1e_WP_120372217.1, 1, 1.4e-59, 0.863, 0.941 | PDLC01746,Cas1e_WP_162621937.1, 1, 4.4e-98, 0.526, 0.994	PDLC01744, Cas1e_WP_035839043.1, 4.7e-117, 0.912, 0.869 | PDLC00924, cas1_ECOLI, 1e-114, 0.863, 0.985 | PDLC01746, Cas1e_WP_162621937.1, 4.4e-98, 0.526, 0.994 | PDLC01745, Cas1e_WP_120372217.1, 1.4e-59, 0.863, 0.941
1	NZ_JACXZY010000009.1	cas_type_I-E	WP_001518648.1	PDLC01752	Cas2e_WP_051024046.1	Cas2e	1e-42	1.1e-42	0.928	0.774	62047	62340	+	type I-E CRISPR-associated endoribonuclease Cas2 [Enterobacteriaceae]	53	214	PDLC00934,cas_CT1978, 1, 3.6e-39, 0.876, 0.989 | PDLC01752,Cas2e_WP_051024046.1, 1, 1.1e-42, 0.928, 0.774 | PDLC01753,Cas2e_WP_128219160.1, 1, 7.6e-28, 0.938, 0.892 | PDLC01754,Cas2e_WP_012568472.1, 1, 1e-15, 0.907, 0.959 | PDLC01755,Cas2e_WP_081586257.1, 1, 4.7e-13, 0.897, 0.632	PDLC01752, Cas2e_WP_051024046.1, 1.1e-42, 0.928, 0.774 | PDLC00934, cas_CT1978, 3.6e-39, 0.876, 0.989 | PDLC01753, Cas2e_WP_128219160.1, 7.6e-28, 0.938, 0.892 | PDLC01754, Cas2e_WP_012568472.1, 1e-15, 0.907, 0.959 | PDLC01755, Cas2e_WP_081586257.1, 4.7e-13, 0.897, 0.632
2	NZ_JACXZY010000009.1	CRISPR_array	CRISPR002	NA	NA	CRISPR_array	NA	6.16	NA	NA	62437	64583	+	CRISPR002; repeat=GTGTTCCCCGCGCCAGCGGGGATAAACCG; score=6.16	53.02	214	NA	NA
1	NZ_JACXZX010000006.1	AbiD	WP_000290520.1	PDLC02344	AbiD	AbiD	2.6e-57	3.4e-57	0.95	0.96	148894	149856	-	Abi family protein [Enterobacteriaceae]	138	227	PDLC02344,AbiD, 1, 3.4e-57, 0.95, 0.96	PDLC02344, AbiD, 3.4e-57, 0.95, 0.96
1	NZ_JACXZX010000038.1	Paris	WP_010989064.1	PF14491.7	DUF4435	AriB	4.6e-47	5.5e-47	0.831	0.987	12094	12912	-	DUF4435 domain-containing protein [Salmonella]	13	14	PF14491.7,DUF4435, 1, 5.5e-47, 0.831, 0.987	PF14491.7, DUF4435, 5.5e-47, 0.831, 0.987
1	NZ_JACXZX010000038.1	Paris	WP_053320869.1	PF13304.7	AAA_21	AriA	3.5e-17	4.4e-17	0.875	0.638	12957	13801	-	AAA family ATPase, partial [Salmonella enterica]	14	14	PF13175.7,AAA_15, 1, 3.1e-14, 0.889, 0.587 | PF13304.7,AAA_21, 1, 4.4e-17, 0.875, 0.638	PF13304.7, AAA_21, 4.4e-17, 0.875, 0.638 | PF13175.7, AAA_15, 3.1e-14, 0.889, 0.587
2	NZ_JACXZX010000043.1	kiwa	WP_022630855.1	PDLC00220	KwaA_00014	KwaA	4.3e-91	4.8e-91	0.985	0.99	1390	1986	+	hypothetical protein [Salmonella]	4	9	PDLC00207,KwaA_00001, 1, 6.9e-19, 0.949, 0.948 | PDLC00208,KwaA_00002, 1, 6.7e-17, 0.778, 0.758 | PDLC00210,KwaA_00004, 1, 9.5e-08, 0.682, 0.781 | PDLC00211,KwaA_00005, 1, 2e-17, 0.833, 0.781 | PDLC00212,KwaA_00006, 1, 1.3e-12, 0.869, 0.849 | PDLC00213,KwaA_00007, 1, 2.2e-18, 0.949, 0.949 | PDLC00214,KwaA_00008, 1, 3.1e-11, 0.838, 0.834 | PDLC00215,KwaA_00009, 1, 6.7e-10, 0.97, 0.964 | PDLC00217,…	PDLC00220, KwaA_00014, 4.8e-91, 0.985, 0.99 | PDLC00219, KwaA_00013, 7.4e-46, 0.955, 0.959 | PDLC00207, KwaA_00001, 6.9e-19, 0.949, 0.948 | PDLC00213, KwaA_00007, 2.2e-18, 0.949, 0.949 | PDLC00211, KwaA_00005, 2e-17, 0.833, 0.781
2	NZ_JACXZX010000043.1	kiwa	WP_000493384.1	PDLC00232	KwaB_00011	KwaB	8.1e-154	9e-154	0.997	0.997	1998	2975	+	DUF4868 domain-containing protein [Salmonella]	5	9	PDLC00223,KwaB_00002, 1, 7.4e-07, 0.468, 0.428 | PDLC00226,KwaB_00005, 1, 3.7e-11, 0.6, 0.524 | PDLC00230,KwaB_00009, 1, 2.3e-11, 0.591, 0.575 | PDLC00231,KwaB_00010, 1, 570, 0.142, 0.148 | PDLC00231,KwaB_00010, 2, 0.0055, 0.443, 0.452 | PDLC00232,KwaB_00011, 1, 9e-154, 0.997, 0.997 | PDLC00233,KwaB_00012, 1, 5.5e-36, 0.975, 0.944	PDLC00232, KwaB_00011, 9e-154, 0.997, 0.997 | PDLC00233, KwaB_00012, 5.5e-36, 0.975, 0.944 | PDLC00230, KwaB_00009, 2.3e-11, 0.591, 0.575 | PDLC00226, KwaB_00005, 3.7e-11, 0.6, 0.524 | PDLC00223, KwaB_00002, 7.4e-07, 0.468, 0.428
1	NZ_JACXZX010000006.1	RM_type_III	WP_001651666.1	TEMP00632	REase_III_00003	REase_III	0	0	0.995	0.997	106898	109870	-	type III restriction-modification system endonuclease [Salmonella]	100	227	TEMP00630,REase_III_00001, 1, 130, 0.036, 0.036 | TEMP00630,REase_III_00001, 2, 2.9e-33, 0.241, 0.205 | TEMP00630,REase_III_00001, 3, 3.5e-42, 0.604, 0.593 | TEMP00631,REase_III_00002, 1, 1.5e-05, 0.039, 0.045 | TEMP00631,REase_III_00002, 2, 160, 0.07, 0.075 | TEMP00632,REase_III_00003, 1, 0, 0.995, 0.997 | TEMP00633,REase_III_00004, 1, 0.78, 0.041, 0.045 | TEMP00633,REase_III_00004, 2, 0.046, 0.…	TEMP00632, REase_III_00003, 0, 0.995, 0.997 | TEMP00630, REase_III_00001, 3.5e-42, 0.604, 0.593 | TEMP00631, REase_III_00002, 1.5e-05, 0.039, 0.045 | TEMP00634, REase_III_00005, 0.025, 0.052, 0.06 | TEMP00636, REase_III_00007, 0.029, 0.045, 0.051
1	NZ_JACXZX010000006.1	RM_type_III	WP_000910371.1	TEMP00624	MTase_III_00010	MTase_III	0	0	0.998	0.998	109880	111838	-	site-specific DNA-methyltransferase [Salmonella]	101	227	TEMP00615,MTase_III_00001, 1, 2.9e-09, 0.239, 0.159 | TEMP00615,MTase_III_00001, 2, 16, 0.061, 0.041 | TEMP00616,MTase_III_00002, 1, 9.1e-16, 0.278, 0.287 | TEMP00616,MTase_III_00002, 2, 0.00079, 0.058, 0.062 | TEMP00617,MTase_III_00003, 1, 8.6e-144, 0.752, 0.792 | TEMP00618,MTase_III_00004, 1, 2.3e-13, 0.084, 0.078 | TEMP00618,MTase_III_00004, 2, 1.4e-21, 0.15, 0.141 | TEMP00618,MTase_III_00004,…	TEMP00624, MTase_III_00010, 0, 0.998, 0.998 | TEMP00617, MTase_III_00003, 8.6e-144, 0.752, 0.792 | TEMP00620, MTase_III_00006, 3.7e-85, 0.71, 0.877 | TEMP00627, MTase_III_00013, 1.3e-83, 0.589, 0.71 | TEMP00626, MTase_III_00012, 4.6e-69, 0.712, 0.998
2	NZ_JACXZX010000011.1	brex_type_I	WP_001193068.1	PDLC02506	BrxL_00002	BrxL	0	0	0.968	0.991	97835	99919	-	protease Lon-related BREX system protein BrxL [Enterobacteriaceae]	89	151	PDLC02505,BrxL_00001, 1, 2.4e-83, 0.656, 0.965 | PDLC02506,BrxL_00002, 1, 0, 0.968, 0.991 | PDLC02507,BrxL_00003, 1, 1.3e-55, 0.648, 0.934 | PDLC02508,BrxL_00004, 1, 2e-202, 0.687, 0.682 | PDLC02509,BrxL_00005, 1, 9.7e-37, 0.199, 0.258 | PDLC02509,BrxL_00005, 2, 9.5e-110, 0.47, 0.619	PDLC02506, BrxL_00002, 0, 0.968, 0.991 | PDLC02508, BrxL_00004, 2e-202, 0.687, 0.682 | PDLC02509, BrxL_00005, 9.5e-110, 0.47, 0.619 | PDLC02505, BrxL_00001, 2.4e-83, 0.656, 0.965 | PDLC02507, BrxL_00003, 1.3e-55, 0.648, 0.934
2	NZ_JACXZX010000011.1	brex_type_I	WP_001738657.1	PDLC02547	PglZ_00006	PglZ	0	0	0.999	0.999	99930	102527	-	BREX-1 system phosphatase PglZ type A [Salmonella]	90	151	PDLC02547,PglZ_00006, 1, 0, 0.999, 0.999 | PDLC02548,PglZ_00007, 1, 1.5e-21, 0.548, 0.484 | PDLC02551,PglZ_00010, 1, 3.4e-59, 0.946, 0.94 | PDLC02553,PglZ_00012, 1, 84, 0.207, 0.212 | PDLC02553,PglZ_00012, 2, 3.6e-56, 0.54, 0.544 | PDLC02557,PglZ_00016, 1, 7.1e-73, 0.988, 0.992 | PDLC02559,PglZ_00018, 1, 6.6e-23, 0.62, 0.605 | PDLC02561,PglZ_00020, 1, 0.91, 0.06, 0.063 | PDLC02561,PglZ_00020, 2, …	PDLC02547, PglZ_00006, 0, 0.999, 0.999 | PDLC02564, PglZ_00023, 2e-225, 0.992, 0.981 | PDLC02563, PglZ_00022, 3.8e-115, 0.987, 0.988 | PDLC02557, PglZ_00016, 7.1e-73, 0.988, 0.992 | PDLC02551, PglZ_00010, 3.4e-59, 0.946, 0.94
2	NZ_JACXZX010000011.1	brex_type_I	WP_001095591.1	PDLC02521	PglX_00007	PglX	0	0	0.992	0.995	104420	108097	-	BREX-1 system adenine-specific DNA-methyltransferase PglX [Salmonella]	93	151	PDLC02515,PglX_00001, 1, 1.7e-13, 0.09, 0.757 | PDLC02515,PglX_00001, 2, 3700, 0.012, 0.104 | PDLC02516,PglX_00002, 1, 2.1e-165, 0.477, 0.96 | PDLC02517,PglX_00003, 1, 2.4e-149, 0.584, 0.966 | PDLC02518,PglX_00004, 1, 1.8e-69, 0.909, 0.789 | PDLC02519,PglX_00005, 1, 76, 0.017, 0.017 | PDLC02519,PglX_00005, 2, 7.2e-61, 0.591, 0.595 | PDLC02519,PglX_00005, 3, 0.23, 0.092, 0.088 | PDLC02520,PglX_000…	PDLC02521, PglX_00007, 0, 0.992, 0.995 | PDLC02525, PglX_00011, 5.4e-189, 0.516, 0.964 | PDLC02524, PglX_00010, 1.8e-171, 0.563, 0.945 | PDLC02516, PglX_00002, 2.1e-165, 0.477, 0.96 | PDLC02517, PglX_00003, 2.4e-149, 0.584, 0.966
2	NZ_JACXZX010000011.1	brex_type_I	WP_001019652.1	PDLC02471	BrxC_00001	BrxC	0	0	0.999	0.999	108143	111784	-	BREX system P-loop protein BrxC [Salmonella]	94	151	PDLC02471,BrxC_00001, 1, 0, 0.999, 0.999 | PDLC02474,BrxC_00004, 1, 0.0043, 0.068, 0.065 | PDLC02474,BrxC_00004, 2, 330, 0.044, 0.045 | PDLC02474,BrxC_00004, 3, 3.8e-25, 0.268, 0.279 | PDLC02474,BrxC_00004, 4, 420, 0.026, 0.025 | PDLC02476,BrxC_00006, 1, 1e-66, 0.462, 0.466 | PDLC02476,BrxC_00006, 2, 0.01, 0.279, 0.289 | PDLC02479,BrxC_00009, 1, 2.7e-253, 0.998, 0.998 | PDLC02483,BrxC_00013, 1, 3…	PDLC02471, BrxC_00001, 0, 0.999, 0.999 | PDLC02479, BrxC_00009, 2.7e-253, 0.998, 0.998 | PDLC02491, BrxC_00021, 1.8e-237, 0.636, 0.982 | PDLC02476, BrxC_00006, 1e-66, 0.462, 0.466 | PDLC02484, BrxC_00014, 2.8e-58, 0.492, 0.517
2	NZ_JACXZX010000011.1	brex_type_I	WP_000566905.1	PDLC02463	BrxB_00005	BrxB	8.5e-70	9.6e-70	0.92	0.969	111796	112398	-	DUF1788 domain-containing protein [Salmonella]	95	151	PDLC02459,BrxB_00001, 1, 2.1e-06, 0.755, 0.837 | PDLC02461,BrxB_00003, 1, 3.3e-08, 0.765, 0.77 | PDLC02462,BrxB_00004, 1, 8.8e-07, 0.745, 0.817 | PDLC02463,BrxB_00005, 1, 9.6e-70, 0.92, 0.969 | PDLC02466,BrxB_00008, 1, 7.8e-20, 0.91, 0.978 | PDLC02467,BrxB_00009, 1, 1.1e-06, 0.71, 0.746 | PDLC02468,BrxB_00010, 1, 1.3e-16, 0.605, 0.941 | PDLC02469,BrxB_00011, 1, 5.1e-07, 0.735, 0.783	PDLC02463, BrxB_00005, 9.6e-70, 0.92, 0.969 | PDLC02466, BrxB_00008, 7.8e-20, 0.91, 0.978 | PDLC02468, BrxB_00010, 1.3e-16, 0.605, 0.941 | PDLC02461, BrxB_00003, 3.3e-08, 0.765, 0.77 | PDLC02469, BrxB_00011, 5.1e-07, 0.735, 0.783
2	NZ_JACXZX010000011.1	brex_type_I	WP_001740084.1	PDLC02439	BrxA_00003	BrxA	6e-110	6.7e-110	0.995	0.995	112395	112997	-	DUF1819 family protein [Salmonella]	96	151	PDLC02438,BrxA_00002, 1, 1.8e-08, 0.835, 0.835 | PDLC02439,BrxA_00003, 1, 6.7e-110, 0.995, 0.995 | PDLC02440,BrxA_00004, 1, 3.5e-06, 0.745, 0.749 | PDLC02441,BrxA_00005, 1, 1.1e-42, 0.93, 0.89 | PDLC02443,BrxA_00007, 1, 8.9e-26, 0.895, 0.872 | PDLC02445,BrxA_00009, 1, 1.7e-07, 0.48, 0.366 | PDLC02446,BrxA_00010, 1, 2e-05, 0.755, 0.72 | PDLC02446,BrxA_00010, 2, 5.1, 0.28, 0.265 | PDLC02447,BrxA_00…	PDLC02439, BrxA_00003, 6.7e-110, 0.995, 0.995 | PDLC02457, BrxA_00021, 7.5e-46, 0.925, 0.92 | PDLC02441, BrxA_00005, 1.1e-42, 0.93, 0.89 | PDLC02443, BrxA_00007, 8.9e-26, 0.895, 0.872 | PDLC02451, BrxA_00015, 1.4e-24, 0.91, 0.91
3	NZ_JACXZX010000011.1	RM_type_I	WP_000014001.1	TEMP00152	Specificity_I_00118	Specificity_I	6.2e-183	6.9e-183	0.998	0.998	138764	140173	-	type-1 restriction enzyme StySJI specificity protein [Salmonella]	123	151	TEMP00015,MTase_I_00015, 1, 0.13, 0.245, 0.112 | TEMP00015,MTase_I_00015, 2, 0.026, 0.39, 0.18 | TEMP00021,MTase_I_00021, 1, 5.6, 0.237, 0.116 | TEMP00021,MTase_I_00021, 2, 7.4e-05, 0.254, 0.133 | TEMP00037,Specificity_I_00003, 1, 1.6e-15, 0.608, 0.693 | TEMP00038,Specificity_I_00004, 1, 260, 0.058, 0.067 | TEMP00038,Specificity_I_00004, 2, 0.0042, 0.241, 0.282 | TEMP00039,Specificity_I_00005, 1,…	TEMP00152, Specificity_I_00118, 6.9e-183, 0.998, 0.998 | TEMP00110, Specificity_I_00076, 6.7e-103, 0.987, 0.837 | TEMP00172, Specificity_I_00138, 7.8e-103, 0.716, 0.728 | TEMP00145, Specificity_I_00111, 2.3e-59, 0.727, 0.761 | TEMP00055, Specificity_I_00021, 9.5e-53, 0.891, 0.924
3	NZ_JACXZX010000011.1	RM_type_I	WP_001063190.1	TEMP00009	MTase_I_00009	MTase_I	1.9e-231	2.3e-231	0.974	0.996	140170	141759	-	type I restriction-modification system methyltransferase [Salmonella]	124	151	TEMP00001,MTase_I_00001, 1, 1e-10, 0.321, 0.22 | TEMP00001,MTase_I_00001, 2, 2.7, 0.119, 0.079 | TEMP00001,MTase_I_00001, 3, 6.2e-05, 0.159, 0.113 | TEMP00002,MTase_I_00002, 1, 1.4, 0.076, 0.042 | TEMP00002,MTase_I_00002, 2, 1e-20, 0.503, 0.278 | TEMP00003,MTase_I_00003, 1, 4, 0.117, 0.146 | TEMP00003,MTase_I_00003, 2, 1.5e-08, 0.476, 0.627 | TEMP00004,MTase_I_00004, 1, 1.4e-83, 0.8, 0.888 | TEMP…	TEMP00009, MTase_I_00009, 2.3e-231, 0.974, 0.996 | TEMP00004, MTase_I_00004, 1.4e-83, 0.8, 0.888 | TEMP00008, MTase_I_00008, 9.1e-60, 0.758, 0.67 | TEMP00019, MTase_I_00019, 1.6e-40, 0.509, 0.411 | TEMP00010, MTase_I_00010, 5.6e-32, 0.677, 0.449
3	NZ_JACXZX010000011.1	RM_type_I	WP_001043484.1	TEMP00025	REase_I_00003	REase_I	0	0	0.999	0.998	141917	145426	-	type I restriction-modification system endonuclease [Salmonella]	125	151	TEMP00025,REase_I_00003, 1, 0, 0.999, 0.998 | TEMP00028,REase_I_00006, 1, 1.6e-07, 0.156, 0.179 | TEMP00030,REase_I_00008, 1, 0.00012, 0.094, 0.102 | TEMP00030,REase_I_00008, 2, 0.017, 0.107, 0.101 | TEMP00030,REase_I_00008, 3, 2e-40, 0.38, 0.38 | TEMP00031,REase_I_00009, 1, 4700, 0.056, 0.065 | TEMP00031,REase_I_00009, 2, 260, 0.038, 0.042 | TEMP00031,REase_I_00009, 3, 3.3e-09, 0.098, 0.117 | TE…	TEMP00025, REase_I_00003, 0, 0.999, 0.998 | TEMP00032, REase_I_00010, 2e-49, 0.347, 0.467 | TEMP00030, REase_I_00008, 2e-40, 0.38, 0.38 | TEMP00031, REase_I_00009, 3.3e-09, 0.098, 0.117 | TEMP00028, REase_I_00006, 1.6e-07, 0.156, 0.179
4	NZ_JACXZX010000011.1	RM_type_IV	WP_000290512.1	TEMP00640	mREase_IV_00003	mREase_IV	1.4e-136	1.6e-136	0.997	0.991	145624	146538	+	restriction endonuclease [Salmonella]	126	151	TEMP00640,mREase_IV_00003, 1, 1.6e-136, 0.997, 0.991 | TEMP00646,mREase_IV_00009, 1, 7.7e-08, 0.391, 0.211	TEMP00640, mREase_IV_00003, 1.6e-136, 0.997, 0.991 | TEMP00646, mREase_IV_00009, 7.7e-08, 0.391, 0.211
5	NZ_JACXZX010000022.1	RM_type_II	WP_001157322.1	TEMP00344	MTase_II_00147	MTase_II	5.7e-248	6.3e-248	0.996	0.996	28088	29518	+	DNA cytosine methyltransferase [Salmonella]	39	72	TEMP00200,MTase_II_00003, 1, 7.8e-08, 0.088, 0.06 | TEMP00200,MTase_II_00003, 2, 2.7e-25, 0.258, 0.151 | TEMP00200,MTase_II_00003, 3, 2.5e-07, 0.099, 0.061 | TEMP00203,MTase_II_00006, 1, 1.5e-24, 0.405, 0.322 | TEMP00203,MTase_II_00006, 2, 0.063, 0.095, 0.08 | TEMP00206,MTase_II_00009, 1, 7.5e-08, 0.42, 0.443 | TEMP00208,MTase_II_00011, 1, 1.9e-13, 0.309, 0.221 | TEMP00208,MTase_II_00011, 2, 4.1,…	TEMP00344, MTase_II_00147, 6.3e-248, 0.996, 0.996 | TEMP00255, MTase_II_00058, 3.9e-90, 0.794, 0.801 | TEMP00361, MTase_II_00164, 2.1e-48, 0.771, 0.951 | TEMP00225, MTase_II_00028, 5.1e-43, 0.437, 0.413 | TEMP00269, MTase_II_00072, 6.2e-32, 0.418, 0.914
5	NZ_JACXZX010000022.1	RM_type_II	WP_000785978.1	TEMP00380	NEase_II_00006	REase_II	4.6e-98	5.1e-98	0.994	0.994	29499	29969	+	very short patch repair endonuclease [Salmonella]	40	72	TEMP00380,NEase_II_00006, 1, 5.1e-98, 0.994, 0.994	TEMP00380, NEase_II_00006, 5.1e-98, 0.994, 0.994
1	NZ_JACXZX010000017.1	retron_II-A	NA	-	TypeIA_IIAI	msr-msd	1.1e-26	NA	NA	NA	32708	32865	+	msr-msd identified by match to covariance model: TypeIA_IIAI	27.011	71	NA	NA
1	NZ_JACXZX010000017.1	retron_II-A	WP_000461381.1	PDLC02928	retron_type_II_A1_ndt_cluster42_2	NDT_II-A	1.1e-91	1.3e-91	0.95	0.989	32941	33903	+	retron St85 family effector protein [Salmonella]	28	71	PDLC02928,retron_type_II_A1_ndt_cluster42_2, 1, 1.3e-91, 0.95, 0.989 | PDLC02929,retron_type_II_A2_ndt_cluster42_3, 1, 0.00025, 0.194, 0.322 | PDLC02930,retron_type_II_A3_ndt_cluster42_1, 1, 5.8e-25, 0.7, 0.772	PDLC02928, retron_type_II_A1_ndt_cluster42_2, 1.3e-91, 0.95, 0.989 | PDLC02930, retron_type_II_A3_ndt_cluster42_1, 5.8e-25, 0.7, 0.772 | PDLC02929, retron_type_II_A2_ndt_cluster42_3, 0.00025, 0.194, 0.322
1	NZ_JACXZX010000017.1	retron_II-A	WP_000353754.1	PDLC02939	retron_II-A1	RT_II-A	7.4e-124	8.6e-124	0.984	0.993	33903	34838	+	retron St85 family RNA-directed DNA polymerase [Salmonella]	29	71	PDLC02939,retron_II-A1, 1, 8.6e-124, 0.984, 0.993 | PDLC02940,retron_II-A2, 1, 2.3e-55, 0.929, 0.572 | PDLC02941,retron_II-A3, 1, 7.9e-61, 0.955, 0.906	PDLC02939, retron_II-A1, 8.6e-124, 0.984, 0.993 | PDLC02941, retron_II-A3, 7.9e-61, 0.955, 0.906 | PDLC02940, retron_II-A2, 2.3e-55, 0.929, 0.572
2	NZ_JACXZX010000007.1	CRISPR_array	CRISPR001	NA	NA	CRISPR_array	NA	6.16	NA	NA	44874	46305	+	CRISPR001; repeat=GTGTTCCCCGCGCCAGCGGGGATAAACCG; score=6.16	39.01	214	NA	NA
1	NZ_JACXZX010000007.1	cas_type_I-E	pseudo_subNP_461865.1	PDLC01768	Cas3e_WP_058658455.1	Cas3e	8.3e-294	1e-293	0.609	0.996	53882	56545	+	CRISPR-associated helicase/endonuclease Cas3 [Salmonella enterica subsp. enterica serovar Typhimurium str. LT2]	46	214	PDLC01767,Cas3e_WP_189128522.1, 1, 1.6e-202, 0.957, 0.899 | PDLC01768,Cas3e_WP_058658455.1, 1, 1e-293, 0.609, 0.996	PDLC01768, Cas3e_WP_058658455.1, 1e-293, 0.609, 0.996 | PDLC01767, Cas3e_WP_189128522.1, 1.6e-202, 0.957, 0.899
1	NZ_JACXZX010000007.1	cas_type_I-E	pseudo_subNP_461864.1	PDLC00999	casA_cse1	Cas8e	6.8e-186	7.8e-186	0.969	0.998	56565	58112	+	type I-E CRISPR-associated protein Cse1/CasA [Salmonella enterica subsp. enterica serovar Typhimurium str. LT2]	47	214	PDLC00999,casA_cse1, 1, 7.8e-186, 0.969, 0.998 | PDLC01282,cd09669, 1, 2e-166, 0.967, 0.998 | PDLC01342,cd09729, 1, 2.4e-123, 0.905, 0.998 | PDLC01622,pfam09481, 1, 2.1e-100, 0.873, 0.983	PDLC00999, casA_cse1, 7.8e-186, 0.969, 0.998 | PDLC01282, cd09669, 2e-166, 0.967, 0.998 | PDLC01342, cd09729, 2.4e-123, 0.905, 0.998 | PDLC01622, pfam09481, 2.1e-100, 0.873, 0.983
1	NZ_JACXZX010000007.1	cas_type_I-E	WP_020837085.1	PDLC01000	casB_cse2	Cas11e	1.7e-35	1.9e-35	0.882	0.994	58109	58669	+	type I-E CRISPR-associated protein Cse2/CasB [Salmonella]	48	214	PDLC01000,casB_cse2, 1, 1.9e-35, 0.882, 0.994 | PDLC01283,cd09670, 1, 2.8e-30, 0.887, 0.993 | PDLC01344,cd09731, 1, 9.6e-31, 0.817, 0.992 | PDLC01581,mkCas0194, 1, 0.00014, 0.898, 0.903 | PDLC01624,pfam09485, 1, 1.6e-25, 0.796, 0.984	PDLC01000, casB_cse2, 1.9e-35, 0.882, 0.994 | PDLC01344, cd09731, 9.6e-31, 0.817, 0.992 | PDLC01283, cd09670, 2.8e-30, 0.887, 0.993 | PDLC01624, pfam09485, 1.6e-25, 0.796, 0.984 | PDLC01581, mkCas0194, 0.00014, 0.898, 0.903
1	NZ_JACXZX010000007.1	cas_type_I-E	WP_000206415.1	PDLC00959	casC_Cse4	Cas7e	3.8e-120	4.3e-120	0.915	0.997	58683	59741	+	type I-E CRISPR-associated protein Cas7/Cse4/CasC [Salmonella]	49	214	PDLC00959,casC_Cse4, 1, 4.3e-120, 0.915, 0.997 | PDLC01259,cd09646, 1, 6.9e-115, 0.915, 0.997 | PDLC01620,pfam09344, 1, 5.5e-98, 0.935, 0.934	PDLC00959, casC_Cse4, 4.3e-120, 0.915, 0.997 | PDLC01259, cd09646, 6.9e-115, 0.915, 0.997 | PDLC01620, pfam09344, 5.5e-98, 0.935, 0.934
1	NZ_JACXZX010000007.1	cas_type_I-E	WP_000085114.1	PDLC01369	cd09756	Cas5e	1.4e-48	1.7e-48	0.718	0.975	59752	60498	+	type I-E CRISPR-associated protein Cas5/CasD [Salmonella]	50	214	PDLC00949,casD_Cas5e, 1, 8e-44, 0.927, 0.987 | PDLC01258,cd09645, 1, 4.5e-48, 0.714, 0.97 | PDLC01369,cd09756, 1, 1.7e-48, 0.718, 0.975	PDLC01369, cd09756, 1.7e-48, 0.718, 0.975 | PDLC01258, cd09645, 4.5e-48, 0.714, 0.97 | PDLC00949, casD_Cas5e, 8e-44, 0.927, 0.987
1	NZ_JACXZX010000007.1	cas_type_I-E	WP_000281486.1	PDLC00954	casE_Cse3	Cas6e	8.7e-76	9.7e-76	0.977	0.99	60480	61130	+	type I-E CRISPR-associated protein Cas6/Cse3/CasE [Salmonella]	51	214	PDLC00954,casE_Cse3, 1, 9.7e-76, 0.977, 0.99 | PDLC01277,cd09664, 1, 1.2e-61, 0.954, 0.994 | PDLC01340,cd09727, 1, 1.1e-58, 0.977, 0.995	PDLC00954, casE_Cse3, 9.7e-76, 0.977, 0.99 | PDLC01277, cd09664, 1.2e-61, 0.954, 0.994 | PDLC01340, cd09727, 1.1e-58, 0.977, 0.995
1	NZ_JACXZX010000007.1	cas_type_I-E	WP_000144832.1	PDLC01744	Cas1e_WP_035839043.1	Cas1e	4e-117	4.7e-117	0.912	0.869	61127	62047	+	type I-E CRISPR-associated endonuclease Cas1e [Salmonella]	52	214	PDLC00924,cas1_ECOLI, 1, 1e-114, 0.863, 0.985 | PDLC01744,Cas1e_WP_035839043.1, 1, 4.7e-117, 0.912, 0.869 | PDLC01745,Cas1e_WP_120372217.1, 1, 1.4e-59, 0.863, 0.941 | PDLC01746,Cas1e_WP_162621937.1, 1, 4.4e-98, 0.526, 0.994	PDLC01744, Cas1e_WP_035839043.1, 4.7e-117, 0.912, 0.869 | PDLC00924, cas1_ECOLI, 1e-114, 0.863, 0.985 | PDLC01746, Cas1e_WP_162621937.1, 4.4e-98, 0.526, 0.994 | PDLC01745, Cas1e_WP_120372217.1, 1.4e-59, 0.863, 0.941
1	NZ_JACXZX010000007.1	cas_type_I-E	WP_001518648.1	PDLC01752	Cas2e_WP_051024046.1	Cas2e	1e-42	1.1e-42	0.928	0.774	62047	62340	+	type I-E CRISPR-associated endoribonuclease Cas2 [Enterobacteriaceae]	53	214	PDLC00934,cas_CT1978, 1, 3.6e-39, 0.876, 0.989 | PDLC01752,Cas2e_WP_051024046.1, 1, 1.1e-42, 0.928, 0.774 | PDLC01753,Cas2e_WP_128219160.1, 1, 7.6e-28, 0.938, 0.892 | PDLC01754,Cas2e_WP_012568472.1, 1, 1e-15, 0.907, 0.959 | PDLC01755,Cas2e_WP_081586257.1, 1, 4.7e-13, 0.897, 0.632	PDLC01752, Cas2e_WP_051024046.1, 1.1e-42, 0.928, 0.774 | PDLC00934, cas_CT1978, 3.6e-39, 0.876, 0.989 | PDLC01753, Cas2e_WP_128219160.1, 7.6e-28, 0.938, 0.892 | PDLC01754, Cas2e_WP_012568472.1, 1e-15, 0.907, 0.959 | PDLC01755, Cas2e_WP_081586257.1, 4.7e-13, 0.897, 0.632
2	NZ_JACXZX010000007.1	CRISPR_array	CRISPR002	NA	NA	CRISPR_array	NA	6.16	NA	NA	62437	64583	+	CRISPR002; repeat=GTGTTCCCCGCGCCAGCGGGGATAAACCG; score=6.16	53.02	214	NA	NA
1	NZ_QKTY01000018.1	Paris	WP_010989064.1	PF14491.7	DUF4435	AriB	4.6e-47	5.5e-47	0.831	0.987	23020	23838	-	DUF4435 domain-containing protein [Salmonella]	21	59	PF14491.7,DUF4435, 1, 5.5e-47, 0.831, 0.987	PF14491.7, DUF4435, 5.5e-47, 0.831, 0.987
1	NZ_QKTY01000018.1	Paris	WP_001520831.1	PF13175.7	AAA_15	AriA	3.9e-27	4.8e-27	0.948	0.997	23883	25166	-	AAA family ATPase [Salmonella]	22	59	PF13175.7,AAA_15, 1, 4.8e-27, 0.948, 0.997 | PF13304.7,AAA_21, 1, 4.1e-18, 0.888, 0.99	PF13175.7, AAA_15, 4.8e-27, 0.948, 0.997 | PF13304.7, AAA_21, 4.1e-18, 0.888, 0.99
3	NZ_QKTY01000002.1	RM_type_IV	WP_000290512.1	TEMP00640	mREase_IV_00003	mREase_IV	1.4e-136	1.5e-136	0.997	0.991	137283	138197	-	restriction endonuclease [Salmonella]	127	471	TEMP00640,mREase_IV_00003, 1, 1.5e-136, 0.997, 0.991 | TEMP00646,mREase_IV_00009, 1, 7.6e-08, 0.391, 0.211	TEMP00640, mREase_IV_00003, 1.5e-136, 0.997, 0.991 | TEMP00646, mREase_IV_00009, 7.6e-08, 0.391, 0.211
2	NZ_QKTY01000002.1	RM_type_I	WP_001043484.1	TEMP00025	REase_I_00003	REase_I	0	0	0.999	0.998	138395	141904	+	type I restriction-modification system endonuclease [Salmonella]	128	471	TEMP00025,REase_I_00003, 1, 0, 0.999, 0.998 | TEMP00028,REase_I_00006, 1, 1.6e-07, 0.156, 0.179 | TEMP00030,REase_I_00008, 1, 0.00012, 0.094, 0.102 | TEMP00030,REase_I_00008, 2, 0.017, 0.107, 0.101 | TEMP00030,REase_I_00008, 3, 2e-40, 0.38, 0.38 | TEMP00031,REase_I_00009, 1, 4700, 0.056, 0.065 | TEMP00031,REase_I_00009, 2, 260, 0.038, 0.042 | TEMP00031,REase_I_00009, 3, 3.3e-09, 0.098, 0.117 | TE…	TEMP00025, REase_I_00003, 0, 0.999, 0.998 | TEMP00032, REase_I_00010, 2e-49, 0.347, 0.467 | TEMP00030, REase_I_00008, 2e-40, 0.38, 0.38 | TEMP00031, REase_I_00009, 3.3e-09, 0.098, 0.117 | TEMP00028, REase_I_00006, 1.6e-07, 0.156, 0.179
2	NZ_QKTY01000002.1	RM_type_I	WP_001063191.1	TEMP00009	MTase_I_00009	MTase_I	2.4e-231	2.7e-231	0.974	0.996	142062	143651	+	type I restriction-modification system methyltransferase [Salmonella]	129	471	TEMP00001,MTase_I_00001, 1, 1e-10, 0.321, 0.22 | TEMP00001,MTase_I_00001, 2, 2.6, 0.119, 0.079 | TEMP00001,MTase_I_00001, 3, 6.2e-05, 0.159, 0.113 | TEMP00002,MTase_I_00002, 1, 1.4, 0.076, 0.042 | TEMP00002,MTase_I_00002, 2, 1e-20, 0.503, 0.278 | TEMP00003,MTase_I_00003, 1, 4, 0.117, 0.146 | TEMP00003,MTase_I_00003, 2, 1.4e-08, 0.476, 0.627 | TEMP00004,MTase_I_00004, 1, 1.7e-83, 0.8, 0.888 | TEMP…	TEMP00009, MTase_I_00009, 2.7e-231, 0.974, 0.996 | TEMP00004, MTase_I_00004, 1.7e-83, 0.8, 0.888 | TEMP00008, MTase_I_00008, 9.5e-60, 0.758, 0.67 | TEMP00019, MTase_I_00019, 1.6e-40, 0.509, 0.411 | TEMP00010, MTase_I_00010, 5.6e-32, 0.677, 0.449
2	NZ_QKTY01000002.1	RM_type_I	WP_000014001.1	TEMP00152	Specificity_I_00118	Specificity_I	6.1e-183	6.8e-183	0.998	0.998	143648	145057	+	type-1 restriction enzyme StySJI specificity protein [Salmonella]	130	471	TEMP00015,MTase_I_00015, 1, 0.13, 0.245, 0.112 | TEMP00015,MTase_I_00015, 2, 0.026, 0.39, 0.18 | TEMP00021,MTase_I_00021, 1, 5.5, 0.237, 0.116 | TEMP00021,MTase_I_00021, 2, 7.3e-05, 0.254, 0.133 | TEMP00037,Specificity_I_00003, 1, 1.6e-15, 0.608, 0.693 | TEMP00038,Specificity_I_00004, 1, 260, 0.058, 0.067 | TEMP00038,Specificity_I_00004, 2, 0.0041, 0.241, 0.282 | TEMP00039,Specificity_I_00005, 1,…	TEMP00152, Specificity_I_00118, 6.8e-183, 0.998, 0.998 | TEMP00110, Specificity_I_00076, 6.7e-103, 0.987, 0.837 | TEMP00172, Specificity_I_00138, 7.8e-103, 0.716, 0.728 | TEMP00145, Specificity_I_00111, 2.3e-59, 0.727, 0.761 | TEMP00055, Specificity_I_00021, 9.4e-53, 0.891, 0.924
1	NZ_QKTY01000002.1	brex_type_I	WP_001740084.1	PDLC02439	BrxA_00003	BrxA	6e-110	6.6e-110	0.995	0.995	170824	171426	+	DUF1819 family protein [Salmonella]	157	471	PDLC02438,BrxA_00002, 1, 1.8e-08, 0.835, 0.835 | PDLC02439,BrxA_00003, 1, 6.6e-110, 0.995, 0.995 | PDLC02440,BrxA_00004, 1, 3.5e-06, 0.745, 0.749 | PDLC02441,BrxA_00005, 1, 1.1e-42, 0.93, 0.89 | PDLC02443,BrxA_00007, 1, 8.8e-26, 0.895, 0.872 | PDLC02445,BrxA_00009, 1, 1.7e-07, 0.48, 0.366 | PDLC02446,BrxA_00010, 1, 2e-05, 0.755, 0.72 | PDLC02446,BrxA_00010, 2, 5, 0.28, 0.265 | PDLC02447,BrxA_0001…	PDLC02439, BrxA_00003, 6.6e-110, 0.995, 0.995 | PDLC02457, BrxA_00021, 7.4e-46, 0.925, 0.92 | PDLC02441, BrxA_00005, 1.1e-42, 0.93, 0.89 | PDLC02443, BrxA_00007, 8.8e-26, 0.895, 0.872 | PDLC02451, BrxA_00015, 1.4e-24, 0.91, 0.91
1	NZ_QKTY01000002.1	brex_type_I	WP_000566905.1	PDLC02463	BrxB_00005	BrxB	8.4e-70	9.5e-70	0.92	0.969	171423	172025	+	DUF1788 domain-containing protein [Salmonella]	158	471	PDLC02459,BrxB_00001, 1, 2.1e-06, 0.755, 0.837 | PDLC02461,BrxB_00003, 1, 3.3e-08, 0.765, 0.77 | PDLC02462,BrxB_00004, 1, 8.7e-07, 0.745, 0.817 | PDLC02463,BrxB_00005, 1, 9.5e-70, 0.92, 0.969 | PDLC02466,BrxB_00008, 1, 7.7e-20, 0.91, 0.978 | PDLC02467,BrxB_00009, 1, 1.1e-06, 0.71, 0.746 | PDLC02468,BrxB_00010, 1, 1.3e-16, 0.605, 0.941 | PDLC02469,BrxB_00011, 1, 5.1e-07, 0.735, 0.783	PDLC02463, BrxB_00005, 9.5e-70, 0.92, 0.969 | PDLC02466, BrxB_00008, 7.7e-20, 0.91, 0.978 | PDLC02468, BrxB_00010, 1.3e-16, 0.605, 0.941 | PDLC02461, BrxB_00003, 3.3e-08, 0.765, 0.77 | PDLC02469, BrxB_00011, 5.1e-07, 0.735, 0.783
1	NZ_QKTY01000002.1	brex_type_I	WP_001019652.1	PDLC02471	BrxC_00001	BrxC	0	0	0.999	0.999	172037	175678	+	BREX system P-loop protein BrxC [Salmonella]	159	471	PDLC02471,BrxC_00001, 1, 0, 0.999, 0.999 | PDLC02474,BrxC_00004, 1, 0.0042, 0.068, 0.065 | PDLC02474,BrxC_00004, 2, 330, 0.044, 0.045 | PDLC02474,BrxC_00004, 3, 3.7e-25, 0.268, 0.279 | PDLC02474,BrxC_00004, 4, 420, 0.026, 0.025 | PDLC02476,BrxC_00006, 1, 1e-66, 0.462, 0.466 | PDLC02476,BrxC_00006, 2, 0.01, 0.279, 0.289 | PDLC02479,BrxC_00009, 1, 2.7e-253, 0.998, 0.998 | PDLC02483,BrxC_00013, 1, 3…	PDLC02471, BrxC_00001, 0, 0.999, 0.999 | PDLC02479, BrxC_00009, 2.7e-253, 0.998, 0.998 | PDLC02491, BrxC_00021, 1.8e-237, 0.636, 0.982 | PDLC02476, BrxC_00006, 1e-66, 0.462, 0.466 | PDLC02484, BrxC_00014, 2.8e-58, 0.492, 0.517
1	NZ_QKTY01000002.1	brex_type_I	WP_001095591.1	PDLC02521	PglX_00007	PglX	0	0	0.992	0.995	175724	179401	+	BREX-1 system adenine-specific DNA-methyltransferase PglX [Salmonella]	160	471	PDLC02515,PglX_00001, 1, 1.7e-13, 0.09, 0.757 | PDLC02515,PglX_00001, 2, 3700, 0.012, 0.104 | PDLC02516,PglX_00002, 1, 2.1e-165, 0.477, 0.96 | PDLC02517,PglX_00003, 1, 2.3e-149, 0.584, 0.966 | PDLC02518,PglX_00004, 1, 1.8e-69, 0.909, 0.789 | PDLC02519,PglX_00005, 1, 75, 0.017, 0.017 | PDLC02519,PglX_00005, 2, 7.1e-61, 0.591, 0.595 | PDLC02519,PglX_00005, 3, 0.23, 0.092, 0.088 | PDLC02520,PglX_000…	PDLC02521, PglX_00007, 0, 0.992, 0.995 | PDLC02525, PglX_00011, 5.3e-189, 0.516, 0.964 | PDLC02524, PglX_00010, 1.8e-171, 0.563, 0.945 | PDLC02516, PglX_00002, 2.1e-165, 0.477, 0.96 | PDLC02517, PglX_00003, 2.3e-149, 0.584, 0.966
1	NZ_QKTY01000002.1	brex_type_I	WP_001738657.1	PDLC02547	PglZ_00006	PglZ	0	0	0.999	0.999	181294	183891	+	BREX-1 system phosphatase PglZ type A [Salmonella]	163	471	PDLC02547,PglZ_00006, 1, 0, 0.999, 0.999 | PDLC02548,PglZ_00007, 1, 1.5e-21, 0.548, 0.484 | PDLC02551,PglZ_00010, 1, 3.3e-59, 0.946, 0.94 | PDLC02553,PglZ_00012, 1, 84, 0.207, 0.212 | PDLC02553,PglZ_00012, 2, 3.5e-56, 0.54, 0.544 | PDLC02557,PglZ_00016, 1, 7e-73, 0.988, 0.992 | PDLC02559,PglZ_00018, 1, 6.6e-23, 0.62, 0.605 | PDLC02561,PglZ_00020, 1, 0.9, 0.06, 0.063 | PDLC02561,PglZ_00020, 2, 1.1…	PDLC02547, PglZ_00006, 0, 0.999, 0.999 | PDLC02564, PglZ_00023, 2e-225, 0.992, 0.981 | PDLC02563, PglZ_00022, 3.8e-115, 0.987, 0.988 | PDLC02557, PglZ_00016, 7e-73, 0.988, 0.992 | PDLC02551, PglZ_00010, 3.3e-59, 0.946, 0.94
1	NZ_QKTY01000002.1	brex_type_I	WP_001193068.1	PDLC02506	BrxL_00002	BrxL	0	0	0.968	0.991	183902	185986	+	protease Lon-related BREX system protein BrxL [Enterobacteriaceae]	164	471	PDLC02505,BrxL_00001, 1, 2.4e-83, 0.656, 0.965 | PDLC02506,BrxL_00002, 1, 0, 0.968, 0.991 | PDLC02507,BrxL_00003, 1, 1.3e-55, 0.648, 0.934 | PDLC02508,BrxL_00004, 1, 2e-202, 0.687, 0.682 | PDLC02509,BrxL_00005, 1, 9.6e-37, 0.199, 0.258 | PDLC02509,BrxL_00005, 2, 9.4e-110, 0.47, 0.619	PDLC02506, BrxL_00002, 0, 0.968, 0.991 | PDLC02508, BrxL_00004, 2e-202, 0.687, 0.682 | PDLC02509, BrxL_00005, 9.4e-110, 0.47, 0.619 | PDLC02505, BrxL_00001, 2.4e-83, 0.656, 0.965 | PDLC02507, BrxL_00003, 1.3e-55, 0.648, 0.934
4	NZ_QKTY01000003.1	RM_type_III	WP_000910371.1	TEMP00624	MTase_III_00010	MTase_III	0	0	0.998	0.998	33591	35549	+	site-specific DNA-methyltransferase [Salmonella]	33	428	TEMP00615,MTase_III_00001, 1, 2.9e-09, 0.239, 0.159 | TEMP00615,MTase_III_00001, 2, 16, 0.061, 0.041 | TEMP00616,MTase_III_00002, 1, 9e-16, 0.278, 0.287 | TEMP00616,MTase_III_00002, 2, 0.00078, 0.058, 0.062 | TEMP00617,MTase_III_00003, 1, 8.5e-144, 0.752, 0.792 | TEMP00618,MTase_III_00004, 1, 2.3e-13, 0.084, 0.078 | TEMP00618,MTase_III_00004, 2, 1.4e-21, 0.15, 0.141 | TEMP00618,MTase_III_00004, 3…	TEMP00624, MTase_III_00010, 0, 0.998, 0.998 | TEMP00617, MTase_III_00003, 8.5e-144, 0.752, 0.792 | TEMP00620, MTase_III_00006, 3.6e-85, 0.71, 0.877 | TEMP00627, MTase_III_00013, 1.3e-83, 0.589, 0.71 | TEMP00626, MTase_III_00012, 4.5e-69, 0.712, 0.998
4	NZ_QKTY01000003.1	RM_type_III	WP_001651666.1	TEMP00632	REase_III_00003	REase_III	0	0	0.995	0.997	35559	38531	+	type III restriction-modification system endonuclease [Salmonella]	34	428	TEMP00630,REase_III_00001, 1, 130, 0.036, 0.036 | TEMP00630,REase_III_00001, 2, 2.8e-33, 0.241, 0.205 | TEMP00630,REase_III_00001, 3, 3.5e-42, 0.604, 0.593 | TEMP00631,REase_III_00002, 1, 1.5e-05, 0.039, 0.045 | TEMP00631,REase_III_00002, 2, 160, 0.07, 0.075 | TEMP00632,REase_III_00003, 1, 0, 0.995, 0.997 | TEMP00633,REase_III_00004, 1, 0.77, 0.041, 0.045 | TEMP00633,REase_III_00004, 2, 0.045, 0.…	TEMP00632, REase_III_00003, 0, 0.995, 0.997 | TEMP00630, REase_III_00001, 3.5e-42, 0.604, 0.593 | TEMP00631, REase_III_00002, 1.5e-05, 0.039, 0.045 | TEMP00634, REase_III_00005, 0.025, 0.052, 0.06 | TEMP00636, REase_III_00007, 0.028, 0.045, 0.051
5	NZ_QKTY01000021.1	RM_type_II	WP_000785978.1	TEMP00380	NEase_II_00006	REase_II	4.6e-98	5.1e-98	0.994	0.994	27635	28105	-	very short patch repair endonuclease [Salmonella]	33	79	TEMP00380,NEase_II_00006, 1, 5.1e-98, 0.994, 0.994	TEMP00380, NEase_II_00006, 5.1e-98, 0.994, 0.994
5	NZ_QKTY01000021.1	RM_type_II	WP_001157322.1	TEMP00344	MTase_II_00147	MTase_II	5.6e-248	6.2e-248	0.996	0.996	28086	29516	-	DNA cytosine methyltransferase [Salmonella]	34	79	TEMP00200,MTase_II_00003, 1, 7.7e-08, 0.088, 0.06 | TEMP00200,MTase_II_00003, 2, 2.7e-25, 0.258, 0.151 | TEMP00200,MTase_II_00003, 3, 2.4e-07, 0.099, 0.061 | TEMP00203,MTase_II_00006, 1, 1.5e-24, 0.405, 0.322 | TEMP00203,MTase_II_00006, 2, 0.062, 0.095, 0.08 | TEMP00206,MTase_II_00009, 1, 7.5e-08, 0.42, 0.443 | TEMP00208,MTase_II_00011, 1, 1.9e-13, 0.309, 0.221 | TEMP00208,MTase_II_00011, 2, 4.1,…	TEMP00344, MTase_II_00147, 6.2e-248, 0.996, 0.996 | TEMP00255, MTase_II_00058, 3.9e-90, 0.794, 0.801 | TEMP00361, MTase_II_00164, 2.1e-48, 0.771, 0.951 | TEMP00225, MTase_II_00028, 5e-43, 0.437, 0.413 | TEMP00269, MTase_II_00072, 6.1e-32, 0.418, 0.914
1	NZ_QKTY01000017.1	retron_II-A	WP_000353754.1	PDLC02939	retron_II-A1	RT_II-A	7.4e-124	8.5e-124	0.984	0.993	47066	48001	-	retron St85 family RNA-directed DNA polymerase [Salmonella]	43	71	PDLC02939,retron_II-A1, 1, 8.5e-124, 0.984, 0.993 | PDLC02940,retron_II-A2, 1, 2.3e-55, 0.929, 0.572 | PDLC02941,retron_II-A3, 1, 7.8e-61, 0.955, 0.906	PDLC02939, retron_II-A1, 8.5e-124, 0.984, 0.993 | PDLC02941, retron_II-A3, 7.8e-61, 0.955, 0.906 | PDLC02940, retron_II-A2, 2.3e-55, 0.929, 0.572
1	NZ_QKTY01000017.1	retron_II-A	WP_000461381.1	PDLC02928	retron_type_II_A1_ndt_cluster42_2	NDT_II-A	1.1e-91	1.2e-91	0.95	0.989	48001	48963	-	retron St85 family effector protein [Salmonella]	44	71	PDLC02928,retron_type_II_A1_ndt_cluster42_2, 1, 1.2e-91, 0.95, 0.989 | PDLC02929,retron_type_II_A2_ndt_cluster42_3, 1, 0.00024, 0.194, 0.322 | PDLC02930,retron_type_II_A3_ndt_cluster42_1, 1, 5.7e-25, 0.7, 0.772	PDLC02928, retron_type_II_A1_ndt_cluster42_2, 1.2e-91, 0.95, 0.989 | PDLC02930, retron_type_II_A3_ndt_cluster42_1, 5.7e-25, 0.7, 0.772 | PDLC02929, retron_type_II_A2_ndt_cluster42_3, 0.00024, 0.194, 0.322
1	NZ_QKTY01000017.1	retron_II-A	NA	-	TypeIA_IIAI	msr-msd	1.1e-26	NA	NA	NA	49039	49196	-	msr-msd identified by match to covariance model: TypeIA_IIAI	44.011	71	NA	NA
2	NZ_QKTY01000001.1	CRISPR_array	CRISPR001	NA	NA	CRISPR_array	NA	6.17	NA	NA	361856	363470	+	CRISPR001; repeat=GTGTTCCCCGCGCCAGCGGGGATAAACCG; score=6.17	338.01	516	NA	NA
1	NZ_QKTY01000001.1	cas_type_I-E	WP_000029738.1	PDLC01768	Cas3e_WP_058658455.1	Cas3e	8.2e-294	1e-293	0.609	0.996	371047	373710	+	CRISPR-associated helicase/endonuclease Cas3 [Salmonella]	345	516	PDLC01767,Cas3e_WP_189128522.1, 1, 1.6e-202, 0.957, 0.899 | PDLC01768,Cas3e_WP_058658455.1, 1, 1e-293, 0.609, 0.996	PDLC01768, Cas3e_WP_058658455.1, 1e-293, 0.609, 0.996 | PDLC01767, Cas3e_WP_189128522.1, 1.6e-202, 0.957, 0.899
1	NZ_QKTY01000001.1	cas_type_I-E	WP_000368584.1	PDLC00999	casA_cse1	Cas8e	6.8e-186	7.7e-186	0.969	0.998	373722	375278	+	type I-E CRISPR-associated protein Cse1/CasA [Salmonella]	346	516	PDLC00999,casA_cse1, 1, 7.7e-186, 0.969, 0.998 | PDLC01282,cd09669, 1, 1.9e-166, 0.967, 0.998 | PDLC01342,cd09729, 1, 2.3e-123, 0.905, 0.998 | PDLC01622,pfam09481, 1, 2.1e-100, 0.873, 0.983	PDLC00999, casA_cse1, 7.7e-186, 0.969, 0.998 | PDLC01282, cd09669, 1.9e-166, 0.967, 0.998 | PDLC01342, cd09729, 2.3e-123, 0.905, 0.998 | PDLC01622, pfam09481, 2.1e-100, 0.873, 0.983
1	NZ_QKTY01000001.1	cas_type_I-E	WP_000117946.1	PDLC01000	casB_cse2	Cas11e	2.8e-36	3.2e-36	0.882	0.994	375275	375835	+	type I-E CRISPR-associated protein Cse2/CasB [Salmonella]	347	516	PDLC01000,casB_cse2, 1, 3.2e-36, 0.882, 0.994 | PDLC01283,cd09670, 1, 1.5e-30, 0.887, 0.993 | PDLC01344,cd09731, 1, 5e-31, 0.817, 0.992 | PDLC01581,mkCas0194, 1, 0.00014, 0.898, 0.903 | PDLC01624,pfam09485, 1, 8.2e-26, 0.796, 0.984	PDLC01000, casB_cse2, 3.2e-36, 0.882, 0.994 | PDLC01344, cd09731, 5e-31, 0.817, 0.992 | PDLC01283, cd09670, 1.5e-30, 0.887, 0.993 | PDLC01624, pfam09485, 8.2e-26, 0.796, 0.984 | PDLC01581, mkCas0194, 0.00014, 0.898, 0.903
1	NZ_QKTY01000001.1	cas_type_I-E	WP_000206415.1	PDLC00959	casC_Cse4	Cas7e	3.8e-120	4.3e-120	0.915	0.997	375849	376907	+	type I-E CRISPR-associated protein Cas7/Cse4/CasC [Salmonella]	348	516	PDLC00959,casC_Cse4, 1, 4.3e-120, 0.915, 0.997 | PDLC01259,cd09646, 1, 6.8e-115, 0.915, 0.997 | PDLC01620,pfam09344, 1, 5.4e-98, 0.935, 0.934	PDLC00959, casC_Cse4, 4.3e-120, 0.915, 0.997 | PDLC01259, cd09646, 6.8e-115, 0.915, 0.997 | PDLC01620, pfam09344, 5.4e-98, 0.935, 0.934
1	NZ_QKTY01000001.1	cas_type_I-E	WP_000085114.1	PDLC01369	cd09756	Cas5e	1.4e-48	1.7e-48	0.718	0.975	376918	377664	+	type I-E CRISPR-associated protein Cas5/CasD [Salmonella]	349	516	PDLC00949,casD_Cas5e, 1, 7.9e-44, 0.927, 0.987 | PDLC01258,cd09645, 1, 4.5e-48, 0.714, 0.97 | PDLC01369,cd09756, 1, 1.7e-48, 0.718, 0.975	PDLC01369, cd09756, 1.7e-48, 0.718, 0.975 | PDLC01258, cd09645, 4.5e-48, 0.714, 0.97 | PDLC00949, casD_Cas5e, 7.9e-44, 0.927, 0.987
1	NZ_QKTY01000001.1	cas_type_I-E	WP_000281486.1	PDLC00954	casE_Cse3	Cas6e	8.6e-76	9.6e-76	0.977	0.99	377646	378296	+	type I-E CRISPR-associated protein Cas6/Cse3/CasE [Salmonella]	350	516	PDLC00954,casE_Cse3, 1, 9.6e-76, 0.977, 0.99 | PDLC01277,cd09664, 1, 1.2e-61, 0.954, 0.994 | PDLC01340,cd09727, 1, 1.1e-58, 0.977, 0.995	PDLC00954, casE_Cse3, 9.6e-76, 0.977, 0.99 | PDLC01277, cd09664, 1.2e-61, 0.954, 0.994 | PDLC01340, cd09727, 1.1e-58, 0.977, 0.995
1	NZ_QKTY01000001.1	cas_type_I-E	WP_103100830.1	PDLC01744	Cas1e_WP_035839043.1	Cas1e	5.1e-116	5.9e-116	0.912	0.869	378293	379213	+	type I-E CRISPR-associated endonuclease Cas1e [Salmonella enterica]	351	516	PDLC00924,cas1_ECOLI, 1, 1.2e-113, 0.863, 0.985 | PDLC01744,Cas1e_WP_035839043.1, 1, 5.9e-116, 0.912, 0.869 | PDLC01745,Cas1e_WP_120372217.1, 1, 7.2e-59, 0.863, 0.941 | PDLC01746,Cas1e_WP_162621937.1, 1, 4.3e-98, 0.526, 0.994	PDLC01744, Cas1e_WP_035839043.1, 5.9e-116, 0.912, 0.869 | PDLC00924, cas1_ECOLI, 1.2e-113, 0.863, 0.985 | PDLC01746, Cas1e_WP_162621937.1, 4.3e-98, 0.526, 0.994 | PDLC01745, Cas1e_WP_120372217.1, 7.2e-59, 0.863, 0.941
1	NZ_QKTY01000001.1	cas_type_I-E	WP_001518648.1	PDLC01752	Cas2e_WP_051024046.1	Cas2e	1e-42	1.1e-42	0.928	0.774	379213	379506	+	type I-E CRISPR-associated endoribonuclease Cas2 [Enterobacteriaceae]	352	516	PDLC00934,cas_CT1978, 1, 3.6e-39, 0.876, 0.989 | PDLC01752,Cas2e_WP_051024046.1, 1, 1.1e-42, 0.928, 0.774 | PDLC01753,Cas2e_WP_128219160.1, 1, 7.6e-28, 0.938, 0.892 | PDLC01754,Cas2e_WP_012568472.1, 1, 1e-15, 0.907, 0.959 | PDLC01755,Cas2e_WP_081586257.1, 1, 4.6e-13, 0.897, 0.632	PDLC01752, Cas2e_WP_051024046.1, 1.1e-42, 0.928, 0.774 | PDLC00934, cas_CT1978, 3.6e-39, 0.876, 0.989 | PDLC01753, Cas2e_WP_128219160.1, 7.6e-28, 0.938, 0.892 | PDLC01754, Cas2e_WP_012568472.1, 1e-15, 0.907, 0.959 | PDLC01755, Cas2e_WP_081586257.1, 4.6e-13, 0.897, 0.632
2	NZ_QKTY01000001.1	CRISPR_array	CRISPR002	NA	NA	CRISPR_array	NA	6.12	NA	NA	379603	381078	+	CRISPR002; repeat=GTGTTCCCCGCGCCAGCGGGGATAAACCG; score=6.12	352.02	516	NA	NA
1	NZ_CP034479.1	Paris	WP_010989064.1	PF14491.7	DUF4435	AriB	4.6e-47	5.5e-47	0.831	0.987	1150269	1151087	-	DUF4435 domain-containing protein [Salmonella]	1081	4593	PF14491.7,DUF4435, 1, 5.5e-47, 0.831, 0.987	PF14491.7, DUF4435, 5.5e-47, 0.831, 0.987
1	NZ_CP034479.1	Paris	WP_001520831.1	PF13175.7	AAA_15	AriA	3.9e-27	4.8e-27	0.948	0.997	1151132	1152415	-	AAA family ATPase [Salmonella]	1082	4593	PF13175.7,AAA_15, 1, 4.8e-27, 0.948, 0.997 | PF13304.7,AAA_21, 1, 4.1e-18, 0.888, 0.99	PF13175.7, AAA_15, 4.8e-27, 0.948, 0.997 | PF13304.7, AAA_21, 4.1e-18, 0.888, 0.99
3	NZ_CP034479.1	RM_type_II	WP_001157322.1	TEMP00344	MTase_II_00147	MTase_II	5.6e-248	6.2e-248	0.996	0.996	1971549	1972979	+	DNA cytosine methyltransferase [Salmonella]	1852	4593	TEMP00200,MTase_II_00003, 1, 7.7e-08, 0.088, 0.06 | TEMP00200,MTase_II_00003, 2, 2.7e-25, 0.258, 0.151 | TEMP00200,MTase_II_00003, 3, 2.4e-07, 0.099, 0.061 | TEMP00203,MTase_II_00006, 1, 1.5e-24, 0.405, 0.322 | TEMP00203,MTase_II_00006, 2, 0.062, 0.095, 0.08 | TEMP00206,MTase_II_00009, 1, 7.5e-08, 0.42, 0.443 | TEMP00208,MTase_II_00011, 1, 1.9e-13, 0.309, 0.221 | TEMP00208,MTase_II_00011, 2, 4.1,…	TEMP00344, MTase_II_00147, 6.2e-248, 0.996, 0.996 | TEMP00255, MTase_II_00058, 3.9e-90, 0.794, 0.801 | TEMP00361, MTase_II_00164, 2.1e-48, 0.771, 0.951 | TEMP00225, MTase_II_00028, 5e-43, 0.437, 0.413 | TEMP00269, MTase_II_00072, 6.2e-32, 0.418, 0.914
3	NZ_CP034479.1	RM_type_II	WP_000785978.1	TEMP00380	NEase_II_00006	REase_II	4.6e-98	5.1e-98	0.994	0.994	1972960	1973430	+	very short patch repair endonuclease [Salmonella]	1853	4593	TEMP00380,NEase_II_00006, 1, 5.1e-98, 0.994, 0.994	TEMP00380, NEase_II_00006, 5.1e-98, 0.994, 0.994
4	NZ_CP034479.1	RM_type_III	WP_001651666.1	TEMP00632	REase_III_00003	REase_III	0	0	0.995	0.997	3649750	3652722	-	type III restriction-modification system endonuclease [Salmonella]	3511	4593	TEMP00630,REase_III_00001, 1, 130, 0.036, 0.036 | TEMP00630,REase_III_00001, 2, 2.8e-33, 0.241, 0.205 | TEMP00630,REase_III_00001, 3, 3.5e-42, 0.604, 0.593 | TEMP00631,REase_III_00002, 1, 1.5e-05, 0.039, 0.045 | TEMP00631,REase_III_00002, 2, 160, 0.07, 0.075 | TEMP00632,REase_III_00003, 1, 0, 0.995, 0.997 | TEMP00633,REase_III_00004, 1, 0.77, 0.041, 0.045 | TEMP00633,REase_III_00004, 2, 0.045, 0.…	TEMP00632, REase_III_00003, 0, 0.995, 0.997 | TEMP00630, REase_III_00001, 3.5e-42, 0.604, 0.593 | TEMP00631, REase_III_00002, 1.5e-05, 0.039, 0.045 | TEMP00634, REase_III_00005, 0.025, 0.052, 0.06 | TEMP00636, REase_III_00007, 0.028, 0.045, 0.051
4	NZ_CP034479.1	RM_type_III	WP_000910371.1	TEMP00624	MTase_III_00010	MTase_III	0	0	0.998	0.998	3652732	3654690	-	site-specific DNA-methyltransferase [Salmonella]	3512	4593	TEMP00615,MTase_III_00001, 1, 2.9e-09, 0.239, 0.159 | TEMP00615,MTase_III_00001, 2, 16, 0.061, 0.041 | TEMP00616,MTase_III_00002, 1, 9e-16, 0.278, 0.287 | TEMP00616,MTase_III_00002, 2, 0.00078, 0.058, 0.062 | TEMP00617,MTase_III_00003, 1, 8.5e-144, 0.752, 0.792 | TEMP00618,MTase_III_00004, 1, 2.3e-13, 0.084, 0.078 | TEMP00618,MTase_III_00004, 2, 1.4e-21, 0.15, 0.141 | TEMP00618,MTase_III_00004, 3…	TEMP00624, MTase_III_00010, 0, 0.998, 0.998 | TEMP00617, MTase_III_00003, 8.5e-144, 0.752, 0.792 | TEMP00620, MTase_III_00006, 3.6e-85, 0.71, 0.877 | TEMP00627, MTase_III_00013, 1.3e-83, 0.589, 0.71 | TEMP00626, MTase_III_00012, 4.5e-69, 0.712, 0.998
5	NZ_CP034479.1	RM_type_IV	WP_000290512.1	TEMP00640	mREase_IV_00003	mREase_IV	1.4e-136	1.5e-136	0.997	0.991	4130766	4131680	-	restriction endonuclease [Salmonella]	3937	4593	TEMP00640,mREase_IV_00003, 1, 1.5e-136, 0.997, 0.991 | TEMP00646,mREase_IV_00009, 1, 7.6e-08, 0.391, 0.211	TEMP00640, mREase_IV_00003, 1.5e-136, 0.997, 0.991 | TEMP00646, mREase_IV_00009, 7.6e-08, 0.391, 0.211
2	NZ_CP034479.1	RM_type_I	WP_001043484.1	TEMP00025	REase_I_00003	REase_I	0	0	0.999	0.998	4131878	4135387	+	type I restriction-modification system endonuclease [Salmonella]	3938	4593	TEMP00025,REase_I_00003, 1, 0, 0.999, 0.998 | TEMP00028,REase_I_00006, 1, 1.6e-07, 0.156, 0.179 | TEMP00030,REase_I_00008, 1, 0.00012, 0.094, 0.102 | TEMP00030,REase_I_00008, 2, 0.017, 0.107, 0.101 | TEMP00030,REase_I_00008, 3, 2e-40, 0.38, 0.38 | TEMP00031,REase_I_00009, 1, 4700, 0.056, 0.065 | TEMP00031,REase_I_00009, 2, 260, 0.038, 0.042 | TEMP00031,REase_I_00009, 3, 3.3e-09, 0.098, 0.117 | TE…	TEMP00025, REase_I_00003, 0, 0.999, 0.998 | TEMP00032, REase_I_00010, 2e-49, 0.347, 0.467 | TEMP00030, REase_I_00008, 2e-40, 0.38, 0.38 | TEMP00031, REase_I_00009, 3.3e-09, 0.098, 0.117 | TEMP00028, REase_I_00006, 1.6e-07, 0.156, 0.179
2	NZ_CP034479.1	RM_type_I	WP_001063191.1	TEMP00009	MTase_I_00009	MTase_I	2.4e-231	2.7e-231	0.974	0.996	4135545	4137134	+	type I restriction-modification system methyltransferase [Salmonella]	3939	4593	TEMP00001,MTase_I_00001, 1, 1e-10, 0.321, 0.22 | TEMP00001,MTase_I_00001, 2, 2.6, 0.119, 0.079 | TEMP00001,MTase_I_00001, 3, 6.2e-05, 0.159, 0.113 | TEMP00002,MTase_I_00002, 1, 1.4, 0.076, 0.042 | TEMP00002,MTase_I_00002, 2, 1e-20, 0.503, 0.278 | TEMP00003,MTase_I_00003, 1, 4, 0.117, 0.146 | TEMP00003,MTase_I_00003, 2, 1.4e-08, 0.476, 0.627 | TEMP00004,MTase_I_00004, 1, 1.7e-83, 0.8, 0.888 | TEMP…	TEMP00009, MTase_I_00009, 2.7e-231, 0.974, 0.996 | TEMP00004, MTase_I_00004, 1.7e-83, 0.8, 0.888 | TEMP00008, MTase_I_00008, 9.5e-60, 0.758, 0.67 | TEMP00019, MTase_I_00019, 1.6e-40, 0.509, 0.411 | TEMP00010, MTase_I_00010, 5.6e-32, 0.677, 0.449
2	NZ_CP034479.1	RM_type_I	WP_000014001.1	TEMP00152	Specificity_I_00118	Specificity_I	6.1e-183	6.8e-183	0.998	0.998	4137131	4138540	+	type-1 restriction enzyme StySJI specificity protein [Salmonella]	3940	4593	TEMP00015,MTase_I_00015, 1, 0.13, 0.245, 0.112 | TEMP00015,MTase_I_00015, 2, 0.026, 0.39, 0.18 | TEMP00021,MTase_I_00021, 1, 5.5, 0.237, 0.116 | TEMP00021,MTase_I_00021, 2, 7.3e-05, 0.254, 0.133 | TEMP00037,Specificity_I_00003, 1, 1.6e-15, 0.608, 0.693 | TEMP00038,Specificity_I_00004, 1, 260, 0.058, 0.067 | TEMP00038,Specificity_I_00004, 2, 0.0041, 0.241, 0.282 | TEMP00039,Specificity_I_00005, 1,…	TEMP00152, Specificity_I_00118, 6.8e-183, 0.998, 0.998 | TEMP00110, Specificity_I_00076, 6.7e-103, 0.987, 0.837 | TEMP00172, Specificity_I_00138, 7.8e-103, 0.716, 0.728 | TEMP00145, Specificity_I_00111, 2.3e-59, 0.727, 0.761 | TEMP00055, Specificity_I_00021, 9.4e-53, 0.891, 0.924
1	NZ_CP034479.1	brex_type_I	WP_001740084.1	PDLC02439	BrxA_00003	BrxA	6e-110	6.6e-110	0.995	0.995	4164307	4164909	+	DUF1819 family protein [Salmonella]	3967	4593	PDLC02438,BrxA_00002, 1, 1.8e-08, 0.835, 0.835 | PDLC02439,BrxA_00003, 1, 6.6e-110, 0.995, 0.995 | PDLC02440,BrxA_00004, 1, 3.5e-06, 0.745, 0.749 | PDLC02441,BrxA_00005, 1, 1.1e-42, 0.93, 0.89 | PDLC02443,BrxA_00007, 1, 8.8e-26, 0.895, 0.872 | PDLC02445,BrxA_00009, 1, 1.7e-07, 0.48, 0.366 | PDLC02446,BrxA_00010, 1, 2e-05, 0.755, 0.72 | PDLC02446,BrxA_00010, 2, 5, 0.28, 0.265 | PDLC02447,BrxA_0001…	PDLC02439, BrxA_00003, 6.6e-110, 0.995, 0.995 | PDLC02457, BrxA_00021, 7.4e-46, 0.925, 0.92 | PDLC02441, BrxA_00005, 1.1e-42, 0.93, 0.89 | PDLC02443, BrxA_00007, 8.8e-26, 0.895, 0.872 | PDLC02451, BrxA_00015, 1.4e-24, 0.91, 0.91
1	NZ_CP034479.1	brex_type_I	WP_000566905.1	PDLC02463	BrxB_00005	BrxB	8.4e-70	9.5e-70	0.92	0.969	4164906	4165508	+	DUF1788 domain-containing protein [Salmonella]	3968	4593	PDLC02459,BrxB_00001, 1, 2.1e-06, 0.755, 0.837 | PDLC02461,BrxB_00003, 1, 3.3e-08, 0.765, 0.77 | PDLC02462,BrxB_00004, 1, 8.7e-07, 0.745, 0.817 | PDLC02463,BrxB_00005, 1, 9.5e-70, 0.92, 0.969 | PDLC02466,BrxB_00008, 1, 7.7e-20, 0.91, 0.978 | PDLC02467,BrxB_00009, 1, 1.1e-06, 0.71, 0.746 | PDLC02468,BrxB_00010, 1, 1.3e-16, 0.605, 0.941 | PDLC02469,BrxB_00011, 1, 5.1e-07, 0.735, 0.783	PDLC02463, BrxB_00005, 9.5e-70, 0.92, 0.969 | PDLC02466, BrxB_00008, 7.7e-20, 0.91, 0.978 | PDLC02468, BrxB_00010, 1.3e-16, 0.605, 0.941 | PDLC02461, BrxB_00003, 3.3e-08, 0.765, 0.77 | PDLC02469, BrxB_00011, 5.1e-07, 0.735, 0.783
1	NZ_CP034479.1	brex_type_I	WP_001019652.1	PDLC02471	BrxC_00001	BrxC	0	0	0.999	0.999	4165520	4169161	+	BREX system P-loop protein BrxC [Salmonella]	3969	4593	PDLC02471,BrxC_00001, 1, 0, 0.999, 0.999 | PDLC02474,BrxC_00004, 1, 0.0042, 0.068, 0.065 | PDLC02474,BrxC_00004, 2, 330, 0.044, 0.045 | PDLC02474,BrxC_00004, 3, 3.7e-25, 0.268, 0.279 | PDLC02474,BrxC_00004, 4, 420, 0.026, 0.025 | PDLC02476,BrxC_00006, 1, 1e-66, 0.462, 0.466 | PDLC02476,BrxC_00006, 2, 0.01, 0.279, 0.289 | PDLC02479,BrxC_00009, 1, 2.7e-253, 0.998, 0.998 | PDLC02483,BrxC_00013, 1, 3…	PDLC02471, BrxC_00001, 0, 0.999, 0.999 | PDLC02479, BrxC_00009, 2.7e-253, 0.998, 0.998 | PDLC02491, BrxC_00021, 1.8e-237, 0.636, 0.982 | PDLC02476, BrxC_00006, 1e-66, 0.462, 0.466 | PDLC02484, BrxC_00014, 2.8e-58, 0.492, 0.517
1	NZ_CP034479.1	brex_type_I	WP_001095591.1	PDLC02521	PglX_00007	PglX	0	0	0.992	0.995	4169207	4172884	+	BREX-1 system adenine-specific DNA-methyltransferase PglX [Salmonella]	3970	4593	PDLC02515,PglX_00001, 1, 1.7e-13, 0.09, 0.757 | PDLC02515,PglX_00001, 2, 3700, 0.012, 0.104 | PDLC02516,PglX_00002, 1, 2.1e-165, 0.477, 0.96 | PDLC02517,PglX_00003, 1, 2.3e-149, 0.584, 0.966 | PDLC02518,PglX_00004, 1, 1.8e-69, 0.909, 0.789 | PDLC02519,PglX_00005, 1, 75, 0.017, 0.017 | PDLC02519,PglX_00005, 2, 7.1e-61, 0.591, 0.595 | PDLC02519,PglX_00005, 3, 0.23, 0.092, 0.088 | PDLC02520,PglX_000…	PDLC02521, PglX_00007, 0, 0.992, 0.995 | PDLC02525, PglX_00011, 5.3e-189, 0.516, 0.964 | PDLC02524, PglX_00010, 1.8e-171, 0.563, 0.945 | PDLC02516, PglX_00002, 2.1e-165, 0.477, 0.96 | PDLC02517, PglX_00003, 2.3e-149, 0.584, 0.966
1	NZ_CP034479.1	brex_type_I	WP_001738657.1	PDLC02547	PglZ_00006	PglZ	0	0	0.999	0.999	4174777	4177374	+	BREX-1 system phosphatase PglZ type A [Salmonella]	3973	4593	PDLC02547,PglZ_00006, 1, 0, 0.999, 0.999 | PDLC02548,PglZ_00007, 1, 1.5e-21, 0.548, 0.484 | PDLC02551,PglZ_00010, 1, 3.3e-59, 0.946, 0.94 | PDLC02553,PglZ_00012, 1, 84, 0.207, 0.212 | PDLC02553,PglZ_00012, 2, 3.5e-56, 0.54, 0.544 | PDLC02557,PglZ_00016, 1, 7e-73, 0.988, 0.992 | PDLC02559,PglZ_00018, 1, 6.6e-23, 0.62, 0.605 | PDLC02561,PglZ_00020, 1, 0.9, 0.06, 0.063 | PDLC02561,PglZ_00020, 2, 1.1…	PDLC02547, PglZ_00006, 0, 0.999, 0.999 | PDLC02564, PglZ_00023, 2e-225, 0.992, 0.981 | PDLC02563, PglZ_00022, 3.8e-115, 0.987, 0.988 | PDLC02557, PglZ_00016, 7e-73, 0.988, 0.992 | PDLC02551, PglZ_00010, 3.3e-59, 0.946, 0.94
1	NZ_CP034479.1	brex_type_I	WP_001193068.1	PDLC02506	BrxL_00002	BrxL	0	0	0.968	0.991	4177385	4179469	+	protease Lon-related BREX system protein BrxL [Enterobacteriaceae]	3974	4593	PDLC02505,BrxL_00001, 1, 2.4e-83, 0.656, 0.965 | PDLC02506,BrxL_00002, 1, 0, 0.968, 0.991 | PDLC02507,BrxL_00003, 1, 1.3e-55, 0.648, 0.934 | PDLC02508,BrxL_00004, 1, 2e-202, 0.687, 0.682 | PDLC02509,BrxL_00005, 1, 9.6e-37, 0.199, 0.258 | PDLC02509,BrxL_00005, 2, 9.4e-110, 0.47, 0.619	PDLC02506, BrxL_00002, 0, 0.968, 0.991 | PDLC02508, BrxL_00004, 2e-202, 0.687, 0.682 | PDLC02509, BrxL_00005, 9.4e-110, 0.47, 0.619 | PDLC02505, BrxL_00001, 2.4e-83, 0.656, 0.965 | PDLC02507, BrxL_00003, 1.3e-55, 0.648, 0.934
1	NZ_CP034479.1	retron_II-A	WP_000353754.1	PDLC02939	retron_II-A1	RT_II-A	7.4e-124	8.5e-124	0.984	0.993	4862011	4862946	-	retron St85 family RNA-directed DNA polymerase [Salmonella]	4586	4593	PDLC02939,retron_II-A1, 1, 8.5e-124, 0.984, 0.993 | PDLC02940,retron_II-A2, 1, 2.3e-55, 0.929, 0.572 | PDLC02941,retron_II-A3, 1, 7.8e-61, 0.955, 0.906	PDLC02939, retron_II-A1, 8.5e-124, 0.984, 0.993 | PDLC02941, retron_II-A3, 7.8e-61, 0.955, 0.906 | PDLC02940, retron_II-A2, 2.3e-55, 0.929, 0.572
1	NZ_CP034479.1	retron_II-A	WP_000461381.1	PDLC02928	retron_type_II_A1_ndt_cluster42_2	NDT_II-A	1.1e-91	1.2e-91	0.95	0.989	4862946	4863908	-	retron St85 family effector protein [Salmonella]	4587	4593	PDLC02928,retron_type_II_A1_ndt_cluster42_2, 1, 1.2e-91, 0.95, 0.989 | PDLC02929,retron_type_II_A2_ndt_cluster42_3, 1, 0.00024, 0.194, 0.322 | PDLC02930,retron_type_II_A3_ndt_cluster42_1, 1, 5.7e-25, 0.7, 0.772	PDLC02928, retron_type_II_A1_ndt_cluster42_2, 1.2e-91, 0.95, 0.989 | PDLC02930, retron_type_II_A3_ndt_cluster42_1, 5.7e-25, 0.7, 0.772 | PDLC02929, retron_type_II_A2_ndt_cluster42_3, 0.00024, 0.194, 0.322
1	NZ_CP034479.1	retron_II-A	NA	-	TypeIA_IIAI	msr-msd	1.1e-26	NA	NA	NA	4863984	4864141	-	msr-msd identified by match to covariance model: TypeIA_IIAI	4587.01	4593	NA	NA
2	NZ_CP034479.1	CRISPR_array	CRISPR001	NA	NA	CRISPR_array	NA	6.17	NA	NA	942643	944257	+	CRISPR001; repeat=GTGTTCCCCGCGCCAGCGGGGATAAACCG; score=6.17	882.01	4593	NA	NA
1	NZ_CP034479.1	cas_type_I-E	WP_000029738.1	PDLC01768	Cas3e_WP_058658455.1	Cas3e	8.2e-294	1e-293	0.609	0.996	951834	954497	+	CRISPR-associated helicase/endonuclease Cas3 [Salmonella]	889	4593	PDLC01767,Cas3e_WP_189128522.1, 1, 1.6e-202, 0.957, 0.899 | PDLC01768,Cas3e_WP_058658455.1, 1, 1e-293, 0.609, 0.996	PDLC01768, Cas3e_WP_058658455.1, 1e-293, 0.609, 0.996 | PDLC01767, Cas3e_WP_189128522.1, 1.6e-202, 0.957, 0.899
1	NZ_CP034479.1	cas_type_I-E	WP_000368584.1	PDLC00999	casA_cse1	Cas8e	6.8e-186	7.7e-186	0.969	0.998	954509	956065	+	type I-E CRISPR-associated protein Cse1/CasA [Salmonella]	890	4593	PDLC00999,casA_cse1, 1, 7.7e-186, 0.969, 0.998 | PDLC01282,cd09669, 1, 1.9e-166, 0.967, 0.998 | PDLC01342,cd09729, 1, 2.4e-123, 0.905, 0.998 | PDLC01622,pfam09481, 1, 2.1e-100, 0.873, 0.983	PDLC00999, casA_cse1, 7.7e-186, 0.969, 0.998 | PDLC01282, cd09669, 1.9e-166, 0.967, 0.998 | PDLC01342, cd09729, 2.4e-123, 0.905, 0.998 | PDLC01622, pfam09481, 2.1e-100, 0.873, 0.983
1	NZ_CP034479.1	cas_type_I-E	WP_000117946.1	PDLC01000	casB_cse2	Cas11e	2.8e-36	3.2e-36	0.882	0.994	956062	956622	+	type I-E CRISPR-associated protein Cse2/CasB [Salmonella]	891	4593	PDLC01000,casB_cse2, 1, 3.2e-36, 0.882, 0.994 | PDLC01283,cd09670, 1, 1.5e-30, 0.887, 0.993 | PDLC01344,cd09731, 1, 5e-31, 0.817, 0.992 | PDLC01581,mkCas0194, 1, 0.00014, 0.898, 0.903 | PDLC01624,pfam09485, 1, 8.2e-26, 0.796, 0.984	PDLC01000, casB_cse2, 3.2e-36, 0.882, 0.994 | PDLC01344, cd09731, 5e-31, 0.817, 0.992 | PDLC01283, cd09670, 1.5e-30, 0.887, 0.993 | PDLC01624, pfam09485, 8.2e-26, 0.796, 0.984 | PDLC01581, mkCas0194, 0.00014, 0.898, 0.903
1	NZ_CP034479.1	cas_type_I-E	WP_000206415.1	PDLC00959	casC_Cse4	Cas7e	3.8e-120	4.3e-120	0.915	0.997	956636	957694	+	type I-E CRISPR-associated protein Cas7/Cse4/CasC [Salmonella]	892	4593	PDLC00959,casC_Cse4, 1, 4.3e-120, 0.915, 0.997 | PDLC01259,cd09646, 1, 6.8e-115, 0.915, 0.997 | PDLC01620,pfam09344, 1, 5.4e-98, 0.935, 0.934	PDLC00959, casC_Cse4, 4.3e-120, 0.915, 0.997 | PDLC01259, cd09646, 6.8e-115, 0.915, 0.997 | PDLC01620, pfam09344, 5.4e-98, 0.935, 0.934
1	NZ_CP034479.1	cas_type_I-E	WP_000085114.1	PDLC01369	cd09756	Cas5e	1.4e-48	1.7e-48	0.718	0.975	957705	958451	+	type I-E CRISPR-associated protein Cas5/CasD [Salmonella]	893	4593	PDLC00949,casD_Cas5e, 1, 8e-44, 0.927, 0.987 | PDLC01258,cd09645, 1, 4.5e-48, 0.714, 0.97 | PDLC01369,cd09756, 1, 1.7e-48, 0.718, 0.975	PDLC01369, cd09756, 1.7e-48, 0.718, 0.975 | PDLC01258, cd09645, 4.5e-48, 0.714, 0.97 | PDLC00949, casD_Cas5e, 8e-44, 0.927, 0.987
1	NZ_CP034479.1	cas_type_I-E	WP_000281486.1	PDLC00954	casE_Cse3	Cas6e	8.6e-76	9.6e-76	0.977	0.99	958433	959083	+	type I-E CRISPR-associated protein Cas6/Cse3/CasE [Salmonella]	894	4593	PDLC00954,casE_Cse3, 1, 9.6e-76, 0.977, 0.99 | PDLC01277,cd09664, 1, 1.2e-61, 0.954, 0.994 | PDLC01340,cd09727, 1, 1.1e-58, 0.977, 0.995	PDLC00954, casE_Cse3, 9.6e-76, 0.977, 0.99 | PDLC01277, cd09664, 1.2e-61, 0.954, 0.994 | PDLC01340, cd09727, 1.1e-58, 0.977, 0.995
1	NZ_CP034479.1	cas_type_I-E	WP_000144831.1	PDLC01744	Cas1e_WP_035839043.1	Cas1e	1e-116	1.2e-116	0.912	0.869	959080	960000	+	type I-E CRISPR-associated endonuclease Cas1e [Salmonella]	895	4593	PDLC00924,cas1_ECOLI, 1, 2.6e-114, 0.863, 0.985 | PDLC01744,Cas1e_WP_035839043.1, 1, 1.2e-116, 0.912, 0.869 | PDLC01745,Cas1e_WP_120372217.1, 1, 1.7e-59, 0.863, 0.941 | PDLC01746,Cas1e_WP_162621937.1, 1, 4.3e-98, 0.526, 0.994	PDLC01744, Cas1e_WP_035839043.1, 1.2e-116, 0.912, 0.869 | PDLC00924, cas1_ECOLI, 2.6e-114, 0.863, 0.985 | PDLC01746, Cas1e_WP_162621937.1, 4.3e-98, 0.526, 0.994 | PDLC01745, Cas1e_WP_120372217.1, 1.7e-59, 0.863, 0.941
1	NZ_CP034479.1	cas_type_I-E	WP_001518648.1	PDLC01752	Cas2e_WP_051024046.1	Cas2e	1e-42	1.1e-42	0.928	0.774	960000	960293	+	type I-E CRISPR-associated endoribonuclease Cas2 [Enterobacteriaceae]	896	4593	PDLC00934,cas_CT1978, 1, 3.6e-39, 0.876, 0.989 | PDLC01752,Cas2e_WP_051024046.1, 1, 1.1e-42, 0.928, 0.774 | PDLC01753,Cas2e_WP_128219160.1, 1, 7.6e-28, 0.938, 0.892 | PDLC01754,Cas2e_WP_012568472.1, 1, 1e-15, 0.907, 0.959 | PDLC01755,Cas2e_WP_081586257.1, 1, 4.6e-13, 0.897, 0.632	PDLC01752, Cas2e_WP_051024046.1, 1.1e-42, 0.928, 0.774 | PDLC00934, cas_CT1978, 3.6e-39, 0.876, 0.989 | PDLC01753, Cas2e_WP_128219160.1, 7.6e-28, 0.938, 0.892 | PDLC01754, Cas2e_WP_012568472.1, 1e-15, 0.907, 0.959 | PDLC01755, Cas2e_WP_081586257.1, 4.6e-13, 0.897, 0.632
2	NZ_CP034479.1	CRISPR_array	CRISPR002	NA	NA	CRISPR_array	NA	6.12	NA	NA	960390	961865	+	CRISPR002; repeat=GTGTTCCCCGCGCCAGCGGGGATAAACCG; score=6.12	896.02	4593	NA	NA
1	NZ_QDPC01000013.1	AbiU	WP_001284992.1	PDLC02357	AbiU	AbiU	7.5e-68	1.4e-67	0.917	0.927	52884	54548	+	AIPR family protein [Salmonella]	56	117	PDLC02357,AbiU, 1, 1.4e-67, 0.917, 0.927	PDLC02357, AbiU, 1.4e-67, 0.917, 0.927
1	NZ_QDPC01000013.1	Paris	WP_109266433.1	PF14491.7	DUF4435	AriB	2.6e-46	3.1e-46	0.831	0.987	23042	23860	-	DUF4435 domain-containing protein [Salmonella enterica]	21	117	PF14491.7,DUF4435, 1, 3.1e-46, 0.831, 0.987	PF14491.7, DUF4435, 3.1e-46, 0.831, 0.987
1	NZ_QDPC01000013.1	Paris	WP_001520831.1	PF13175.7	AAA_15	AriA	3.8e-27	4.7e-27	0.948	0.997	23905	25188	-	AAA family ATPase [Salmonella]	22	117	PF13175.7,AAA_15, 1, 4.7e-27, 0.948, 0.997 | PF13304.7,AAA_21, 1, 4e-18, 0.888, 0.99	PF13175.7, AAA_15, 4.7e-27, 0.948, 0.997 | PF13304.7, AAA_21, 4e-18, 0.888, 0.99
1	NZ_QDPC01000002.1	RM_type_III	WP_000910371.1	TEMP00624	MTase_III_00010	MTase_III	0	0	0.998	0.998	33617	35575	+	site-specific DNA-methyltransferase [Salmonella]	33	391	TEMP00615,MTase_III_00001, 1, 2.8e-09, 0.239, 0.159 | TEMP00615,MTase_III_00001, 2, 15, 0.061, 0.041 | TEMP00616,MTase_III_00002, 1, 8.7e-16, 0.278, 0.287 | TEMP00616,MTase_III_00002, 2, 0.00076, 0.058, 0.062 | TEMP00617,MTase_III_00003, 1, 8.3e-144, 0.752, 0.792 | TEMP00618,MTase_III_00004, 1, 2.2e-13, 0.084, 0.078 | TEMP00618,MTase_III_00004, 2, 1.4e-21, 0.15, 0.141 | TEMP00618,MTase_III_00004,…	TEMP00624, MTase_III_00010, 0, 0.998, 0.998 | TEMP00617, MTase_III_00003, 8.3e-144, 0.752, 0.792 | TEMP00620, MTase_III_00006, 3.5e-85, 0.71, 0.877 | TEMP00627, MTase_III_00013, 1.2e-83, 0.589, 0.71 | TEMP00626, MTase_III_00012, 4.4e-69, 0.712, 0.998
1	NZ_QDPC01000002.1	RM_type_III	WP_001651666.1	TEMP00632	REase_III_00003	REase_III	0	0	0.995	0.997	35585	38557	+	type III restriction-modification system endonuclease [Salmonella]	34	391	TEMP00630,REase_III_00001, 1, 120, 0.036, 0.036 | TEMP00630,REase_III_00001, 2, 2.8e-33, 0.241, 0.205 | TEMP00630,REase_III_00001, 3, 3.4e-42, 0.604, 0.593 | TEMP00631,REase_III_00002, 1, 1.4e-05, 0.039, 0.045 | TEMP00631,REase_III_00002, 2, 160, 0.07, 0.075 | TEMP00632,REase_III_00003, 1, 0, 0.995, 0.997 | TEMP00633,REase_III_00004, 1, 0.75, 0.041, 0.045 | TEMP00633,REase_III_00004, 2, 0.044, 0.…	TEMP00632, REase_III_00003, 0, 0.995, 0.997 | TEMP00630, REase_III_00001, 3.4e-42, 0.604, 0.593 | TEMP00631, REase_III_00002, 1.4e-05, 0.039, 0.045 | TEMP00634, REase_III_00005, 0.024, 0.052, 0.06 | TEMP00636, REase_III_00007, 0.028, 0.045, 0.051
2	NZ_QDPC01000003.1	brex_type_I	WP_001193068.1	PDLC02506	BrxL_00002	BrxL	0	0	0.968	0.991	176823	178907	-	protease Lon-related BREX system protein BrxL [Enterobacteriaceae]	177	339	PDLC02505,BrxL_00001, 1, 2.3e-83, 0.656, 0.965 | PDLC02506,BrxL_00002, 1, 0, 0.968, 0.991 | PDLC02507,BrxL_00003, 1, 1.3e-55, 0.648, 0.934 | PDLC02508,BrxL_00004, 1, 1.9e-202, 0.687, 0.682 | PDLC02509,BrxL_00005, 1, 9.4e-37, 0.199, 0.258 | PDLC02509,BrxL_00005, 2, 9.1e-110, 0.47, 0.619	PDLC02506, BrxL_00002, 0, 0.968, 0.991 | PDLC02508, BrxL_00004, 1.9e-202, 0.687, 0.682 | PDLC02509, BrxL_00005, 9.1e-110, 0.47, 0.619 | PDLC02505, BrxL_00001, 2.3e-83, 0.656, 0.965 | PDLC02507, BrxL_00003, 1.3e-55, 0.648, 0.934
2	NZ_QDPC01000003.1	brex_type_I	WP_001738657.1	PDLC02547	PglZ_00006	PglZ	0	0	0.999	0.999	178918	181515	-	BREX-1 system phosphatase PglZ type A [Salmonella]	178	339	PDLC02547,PglZ_00006, 1, 0, 0.999, 0.999 | PDLC02548,PglZ_00007, 1, 1.5e-21, 0.548, 0.484 | PDLC02551,PglZ_00010, 1, 3.2e-59, 0.946, 0.94 | PDLC02553,PglZ_00012, 1, 81, 0.207, 0.212 | PDLC02553,PglZ_00012, 2, 3.4e-56, 0.54, 0.544 | PDLC02557,PglZ_00016, 1, 6.8e-73, 0.988, 0.992 | PDLC02559,PglZ_00018, 1, 6.4e-23, 0.62, 0.605 | PDLC02561,PglZ_00020, 1, 0.88, 0.06, 0.063 | PDLC02561,PglZ_00020, 2, …	PDLC02547, PglZ_00006, 0, 0.999, 0.999 | PDLC02564, PglZ_00023, 2e-225, 0.992, 0.981 | PDLC02563, PglZ_00022, 3.7e-115, 0.987, 0.988 | PDLC02557, PglZ_00016, 6.8e-73, 0.988, 0.992 | PDLC02551, PglZ_00010, 3.2e-59, 0.946, 0.94
2	NZ_QDPC01000003.1	brex_type_I	WP_001095591.1	PDLC02521	PglX_00007	PglX	0	0	0.992	0.995	183408	187085	-	BREX-1 system adenine-specific DNA-methyltransferase PglX [Salmonella]	181	339	PDLC02515,PglX_00001, 1, 1.6e-13, 0.09, 0.757 | PDLC02515,PglX_00001, 2, 3600, 0.012, 0.104 | PDLC02516,PglX_00002, 1, 2e-165, 0.477, 0.96 | PDLC02517,PglX_00003, 1, 2.3e-149, 0.584, 0.966 | PDLC02518,PglX_00004, 1, 1.8e-69, 0.909, 0.789 | PDLC02519,PglX_00005, 1, 73, 0.017, 0.017 | PDLC02519,PglX_00005, 2, 7e-61, 0.591, 0.595 | PDLC02519,PglX_00005, 3, 0.22, 0.092, 0.088 | PDLC02520,PglX_00006, …	PDLC02521, PglX_00007, 0, 0.992, 0.995 | PDLC02525, PglX_00011, 5.2e-189, 0.516, 0.964 | PDLC02524, PglX_00010, 1.8e-171, 0.563, 0.945 | PDLC02516, PglX_00002, 2e-165, 0.477, 0.96 | PDLC02517, PglX_00003, 2.3e-149, 0.584, 0.966
2	NZ_QDPC01000003.1	brex_type_I	WP_001019652.1	PDLC02471	BrxC_00001	BrxC	0	0	0.999	0.999	187131	190772	-	BREX system P-loop protein BrxC [Salmonella]	182	339	PDLC02471,BrxC_00001, 1, 0, 0.999, 0.999 | PDLC02474,BrxC_00004, 1, 0.0041, 0.068, 0.065 | PDLC02474,BrxC_00004, 2, 320, 0.044, 0.045 | PDLC02474,BrxC_00004, 3, 3.6e-25, 0.268, 0.279 | PDLC02474,BrxC_00004, 4, 410, 0.026, 0.025 | PDLC02476,BrxC_00006, 1, 9.7e-67, 0.462, 0.466 | PDLC02476,BrxC_00006, 2, 0.0098, 0.279, 0.289 | PDLC02479,BrxC_00009, 1, 2.6e-253, 0.998, 0.998 | PDLC02483,BrxC_00013, …	PDLC02471, BrxC_00001, 0, 0.999, 0.999 | PDLC02479, BrxC_00009, 2.6e-253, 0.998, 0.998 | PDLC02491, BrxC_00021, 1.8e-237, 0.636, 0.982 | PDLC02476, BrxC_00006, 9.7e-67, 0.462, 0.466 | PDLC02484, BrxC_00014, 2.7e-58, 0.492, 0.517
2	NZ_QDPC01000003.1	brex_type_I	WP_000566905.1	PDLC02463	BrxB_00005	BrxB	8.2e-70	9.3e-70	0.92	0.969	190784	191386	-	DUF1788 domain-containing protein [Salmonella]	183	339	PDLC02459,BrxB_00001, 1, 2e-06, 0.755, 0.837 | PDLC02461,BrxB_00003, 1, 3.2e-08, 0.765, 0.77 | PDLC02462,BrxB_00004, 1, 8.5e-07, 0.745, 0.817 | PDLC02463,BrxB_00005, 1, 9.3e-70, 0.92, 0.969 | PDLC02466,BrxB_00008, 1, 7.5e-20, 0.91, 0.978 | PDLC02467,BrxB_00009, 1, 1.1e-06, 0.71, 0.746 | PDLC02468,BrxB_00010, 1, 1.3e-16, 0.605, 0.941 | PDLC02469,BrxB_00011, 1, 4.9e-07, 0.735, 0.783	PDLC02463, BrxB_00005, 9.3e-70, 0.92, 0.969 | PDLC02466, BrxB_00008, 7.5e-20, 0.91, 0.978 | PDLC02468, BrxB_00010, 1.3e-16, 0.605, 0.941 | PDLC02461, BrxB_00003, 3.2e-08, 0.765, 0.77 | PDLC02469, BrxB_00011, 4.9e-07, 0.735, 0.783
2	NZ_QDPC01000003.1	brex_type_I	WP_001740084.1	PDLC02439	BrxA_00003	BrxA	5.8e-110	6.4e-110	0.995	0.995	191383	191985	-	DUF1819 family protein [Salmonella]	184	339	PDLC02438,BrxA_00002, 1, 1.8e-08, 0.835, 0.835 | PDLC02439,BrxA_00003, 1, 6.4e-110, 0.995, 0.995 | PDLC02440,BrxA_00004, 1, 3.4e-06, 0.745, 0.749 | PDLC02441,BrxA_00005, 1, 1e-42, 0.93, 0.89 | PDLC02443,BrxA_00007, 1, 8.6e-26, 0.895, 0.872 | PDLC02445,BrxA_00009, 1, 1.7e-07, 0.48, 0.366 | PDLC02446,BrxA_00010, 1, 2e-05, 0.755, 0.72 | PDLC02446,BrxA_00010, 2, 4.9, 0.28, 0.265 | PDLC02447,BrxA_0001…	PDLC02439, BrxA_00003, 6.4e-110, 0.995, 0.995 | PDLC02457, BrxA_00021, 7.2e-46, 0.925, 0.92 | PDLC02441, BrxA_00005, 1e-42, 0.93, 0.89 | PDLC02443, BrxA_00007, 8.6e-26, 0.895, 0.872 | PDLC02451, BrxA_00015, 1.4e-24, 0.91, 0.91
3	NZ_QDPC01000003.1	RM_type_I	pseudo_subNP_463383.1	TEMP00152	Specificity_I_00118	Specificity_I	5.9e-183	6.6e-183	0.998	0.998	217752	219160	-	restriction endonuclease subunit S [Salmonella enterica subsp. enterica serovar Typhimurium str. LT2]	211	339	TEMP00015,MTase_I_00015, 1, 0.13, 0.245, 0.112 | TEMP00015,MTase_I_00015, 2, 0.025, 0.39, 0.18 | TEMP00021,MTase_I_00021, 1, 5.4, 0.237, 0.116 | TEMP00021,MTase_I_00021, 2, 7.1e-05, 0.254, 0.133 | TEMP00037,Specificity_I_00003, 1, 1.5e-15, 0.608, 0.693 | TEMP00038,Specificity_I_00004, 1, 250, 0.058, 0.067 | TEMP00038,Specificity_I_00004, 2, 0.004, 0.241, 0.282 | TEMP00039,Specificity_I_00005, 1, …	TEMP00152, Specificity_I_00118, 6.6e-183, 0.998, 0.998 | TEMP00110, Specificity_I_00076, 6.5e-103, 0.987, 0.837 | TEMP00172, Specificity_I_00138, 7.5e-103, 0.716, 0.728 | TEMP00145, Specificity_I_00111, 2.3e-59, 0.727, 0.761 | TEMP00055, Specificity_I_00021, 9.2e-53, 0.891, 0.924
3	NZ_QDPC01000003.1	RM_type_I	WP_001063190.1	TEMP00009	MTase_I_00009	MTase_I	1.9e-231	2.2e-231	0.974	0.996	219157	220746	-	type I restriction-modification system methyltransferase [Salmonella]	212	339	TEMP00001,MTase_I_00001, 1, 9.9e-11, 0.321, 0.22 | TEMP00001,MTase_I_00001, 2, 2.6, 0.119, 0.079 | TEMP00001,MTase_I_00001, 3, 6e-05, 0.159, 0.113 | TEMP00002,MTase_I_00002, 1, 1.3, 0.076, 0.042 | TEMP00002,MTase_I_00002, 2, 9.7e-21, 0.503, 0.278 | TEMP00003,MTase_I_00003, 1, 3.9, 0.117, 0.146 | TEMP00003,MTase_I_00003, 2, 1.4e-08, 0.476, 0.627 | TEMP00004,MTase_I_00004, 1, 1.3e-83, 0.8, 0.888 | …	TEMP00009, MTase_I_00009, 2.2e-231, 0.974, 0.996 | TEMP00004, MTase_I_00004, 1.3e-83, 0.8, 0.888 | TEMP00008, MTase_I_00008, 8.8e-60, 0.758, 0.67 | TEMP00019, MTase_I_00019, 1.6e-40, 0.509, 0.411 | TEMP00010, MTase_I_00010, 5.4e-32, 0.677, 0.449
3	NZ_QDPC01000003.1	RM_type_I	WP_001043484.1	TEMP00025	REase_I_00003	REase_I	0	0	0.999	0.998	220904	224413	-	type I restriction-modification system endonuclease [Salmonella]	213	339	TEMP00025,REase_I_00003, 1, 0, 0.999, 0.998 | TEMP00028,REase_I_00006, 1, 1.5e-07, 0.156, 0.179 | TEMP00030,REase_I_00008, 1, 0.00012, 0.094, 0.102 | TEMP00030,REase_I_00008, 2, 0.016, 0.107, 0.101 | TEMP00030,REase_I_00008, 3, 1.9e-40, 0.38, 0.38 | TEMP00031,REase_I_00009, 1, 4500, 0.056, 0.065 | TEMP00031,REase_I_00009, 2, 250, 0.038, 0.042 | TEMP00031,REase_I_00009, 3, 3.2e-09, 0.098, 0.117 | …	TEMP00025, REase_I_00003, 0, 0.999, 0.998 | TEMP00032, REase_I_00010, 2e-49, 0.347, 0.467 | TEMP00030, REase_I_00008, 1.9e-40, 0.38, 0.38 | TEMP00031, REase_I_00009, 3.2e-09, 0.098, 0.117 | TEMP00028, REase_I_00006, 1.5e-07, 0.156, 0.179
4	NZ_QDPC01000003.1	RM_type_IV	WP_000290512.1	TEMP00640	mREase_IV_00003	mREase_IV	1.3e-136	1.5e-136	0.997	0.991	224611	225525	+	restriction endonuclease [Salmonella]	214	339	TEMP00640,mREase_IV_00003, 1, 1.5e-136, 0.997, 0.991 | TEMP00646,mREase_IV_00009, 1, 7.4e-08, 0.391, 0.211	TEMP00640, mREase_IV_00003, 1.5e-136, 0.997, 0.991 | TEMP00646, mREase_IV_00009, 7.4e-08, 0.391, 0.211
5	NZ_QDPC01000004.1	RM_type_II	WP_000785978.1	TEMP00380	NEase_II_00006	REase_II	4.5e-98	4.9e-98	0.994	0.994	27667	28137	-	very short patch repair endonuclease [Salmonella]	33	292	TEMP00380,NEase_II_00006, 1, 4.9e-98, 0.994, 0.994	TEMP00380, NEase_II_00006, 4.9e-98, 0.994, 0.994
5	NZ_QDPC01000004.1	RM_type_II	WP_001157322.1	TEMP00344	MTase_II_00147	MTase_II	5.5e-248	6.1e-248	0.996	0.996	28118	29548	-	DNA cytosine methyltransferase [Salmonella]	34	292	TEMP00200,MTase_II_00003, 1, 7.5e-08, 0.088, 0.06 | TEMP00200,MTase_II_00003, 2, 2.6e-25, 0.258, 0.151 | TEMP00200,MTase_II_00003, 3, 2.4e-07, 0.099, 0.061 | TEMP00203,MTase_II_00006, 1, 1.5e-24, 0.405, 0.322 | TEMP00203,MTase_II_00006, 2, 0.06, 0.095, 0.08 | TEMP00206,MTase_II_00009, 1, 7.3e-08, 0.42, 0.443 | TEMP00208,MTase_II_00011, 1, 1.8e-13, 0.309, 0.221 | TEMP00208,MTase_II_00011, 2, 4, 0.…	TEMP00344, MTase_II_00147, 6.1e-248, 0.996, 0.996 | TEMP00255, MTase_II_00058, 3.8e-90, 0.794, 0.801 | TEMP00361, MTase_II_00164, 2e-48, 0.771, 0.951 | TEMP00225, MTase_II_00028, 4.9e-43, 0.437, 0.413 | TEMP00269, MTase_II_00072, 6e-32, 0.418, 0.914
1	NZ_QDPC01000018.1	retron_II-A	NA	-	TypeIA_IIAI	msr-msd	1.1e-26	NA	NA	NA	32758	32915	+	msr-msd identified by match to covariance model: TypeIA_IIAI	27.011	71	NA	NA
1	NZ_QDPC01000018.1	retron_II-A	WP_000461381.1	PDLC02928	retron_type_II_A1_ndt_cluster42_2	NDT_II-A	1e-91	1.2e-91	0.95	0.989	32991	33953	+	retron St85 family effector protein [Salmonella]	28	71	PDLC02928,retron_type_II_A1_ndt_cluster42_2, 1, 1.2e-91, 0.95, 0.989 | PDLC02929,retron_type_II_A2_ndt_cluster42_3, 1, 0.00024, 0.194, 0.322 | PDLC02930,retron_type_II_A3_ndt_cluster42_1, 1, 5.5e-25, 0.7, 0.772	PDLC02928, retron_type_II_A1_ndt_cluster42_2, 1.2e-91, 0.95, 0.989 | PDLC02930, retron_type_II_A3_ndt_cluster42_1, 5.5e-25, 0.7, 0.772 | PDLC02929, retron_type_II_A2_ndt_cluster42_3, 0.00024, 0.194, 0.322
1	NZ_QDPC01000018.1	retron_II-A	WP_000353754.1	PDLC02939	retron_II-A1	RT_II-A	7.2e-124	8.3e-124	0.984	0.993	33953	34888	+	retron St85 family RNA-directed DNA polymerase [Salmonella]	29	71	PDLC02939,retron_II-A1, 1, 8.3e-124, 0.984, 0.993 | PDLC02940,retron_II-A2, 1, 2.2e-55, 0.929, 0.572 | PDLC02941,retron_II-A3, 1, 7.6e-61, 0.955, 0.906	PDLC02939, retron_II-A1, 8.3e-124, 0.984, 0.993 | PDLC02941, retron_II-A3, 7.6e-61, 0.955, 0.906 | PDLC02940, retron_II-A2, 2.2e-55, 0.929, 0.572
2	NZ_QDPC01000008.1	CRISPR_array	CRISPR001	NA	NA	CRISPR_array	NA	5.99	NA	NA	165051	165855	-	CRISPR001; repeat=GTGTTCCCCGCGCCAGCGGGGATAAACCG; score=5.99	164.01	182	NA	NA
1	NZ_QDPC01000008.1	cas_type_I-E	WP_001518648.1	PDLC01752	Cas2e_WP_051024046.1	Cas2e	1e-42	1.1e-42	0.928	0.774	165952	166245	-	type I-E CRISPR-associated endoribonuclease Cas2 [Enterobacteriaceae]	165	182	PDLC00934,cas_CT1978, 1, 3.5e-39, 0.876, 0.989 | PDLC01752,Cas2e_WP_051024046.1, 1, 1.1e-42, 0.928, 0.774 | PDLC01753,Cas2e_WP_128219160.1, 1, 7.4e-28, 0.938, 0.892 | PDLC01754,Cas2e_WP_012568472.1, 1, 9.7e-16, 0.907, 0.959 | PDLC01755,Cas2e_WP_081586257.1, 1, 4.5e-13, 0.897, 0.632	PDLC01752, Cas2e_WP_051024046.1, 1.1e-42, 0.928, 0.774 | PDLC00934, cas_CT1978, 3.5e-39, 0.876, 0.989 | PDLC01753, Cas2e_WP_128219160.1, 7.4e-28, 0.938, 0.892 | PDLC01754, Cas2e_WP_012568472.1, 9.7e-16, 0.907, 0.959 | PDLC01755, Cas2e_WP_081586257.1, 4.5e-13, 0.897, 0.632
1	NZ_QDPC01000008.1	cas_type_I-E	WP_000144832.1	PDLC01744	Cas1e_WP_035839043.1	Cas1e	3.9e-117	4.5e-117	0.912	0.869	166245	167165	-	type I-E CRISPR-associated endonuclease Cas1e [Salmonella]	166	182	PDLC00924,cas1_ECOLI, 1, 9.8e-115, 0.863, 0.985 | PDLC01744,Cas1e_WP_035839043.1, 1, 4.5e-117, 0.912, 0.869 | PDLC01745,Cas1e_WP_120372217.1, 1, 1.3e-59, 0.863, 0.941 | PDLC01746,Cas1e_WP_162621937.1, 1, 4.2e-98, 0.526, 0.994	PDLC01744, Cas1e_WP_035839043.1, 4.5e-117, 0.912, 0.869 | PDLC00924, cas1_ECOLI, 9.8e-115, 0.863, 0.985 | PDLC01746, Cas1e_WP_162621937.1, 4.2e-98, 0.526, 0.994 | PDLC01745, Cas1e_WP_120372217.1, 1.3e-59, 0.863, 0.941
1	NZ_QDPC01000008.1	cas_type_I-E	WP_000281486.1	PDLC00954	casE_Cse3	Cas6e	8.3e-76	9.4e-76	0.977	0.99	167162	167812	-	type I-E CRISPR-associated protein Cas6/Cse3/CasE [Salmonella]	167	182	PDLC00954,casE_Cse3, 1, 9.4e-76, 0.977, 0.99 | PDLC01277,cd09664, 1, 1.2e-61, 0.954, 0.994 | PDLC01340,cd09727, 1, 1.1e-58, 0.977, 0.995	PDLC00954, casE_Cse3, 9.4e-76, 0.977, 0.99 | PDLC01277, cd09664, 1.2e-61, 0.954, 0.994 | PDLC01340, cd09727, 1.1e-58, 0.977, 0.995
1	NZ_QDPC01000008.1	cas_type_I-E	WP_000085114.1	PDLC01369	cd09756	Cas5e	1.3e-48	1.6e-48	0.718	0.975	167794	168540	-	type I-E CRISPR-associated protein Cas5/CasD [Salmonella]	168	182	PDLC00949,casD_Cas5e, 1, 7.7e-44, 0.927, 0.987 | PDLC01258,cd09645, 1, 4.3e-48, 0.714, 0.97 | PDLC01369,cd09756, 1, 1.6e-48, 0.718, 0.975	PDLC01369, cd09756, 1.6e-48, 0.718, 0.975 | PDLC01258, cd09645, 4.3e-48, 0.714, 0.97 | PDLC00949, casD_Cas5e, 7.7e-44, 0.927, 0.987
1	NZ_QDPC01000008.1	cas_type_I-E	WP_000206415.1	PDLC00959	casC_Cse4	Cas7e	3.7e-120	4.2e-120	0.915	0.997	168551	169609	-	type I-E CRISPR-associated protein Cas7/Cse4/CasC [Salmonella]	169	182	PDLC00959,casC_Cse4, 1, 4.2e-120, 0.915, 0.997 | PDLC01259,cd09646, 1, 6.7e-115, 0.915, 0.997 | PDLC01620,pfam09344, 1, 5.3e-98, 0.935, 0.934	PDLC00959, casC_Cse4, 4.2e-120, 0.915, 0.997 | PDLC01259, cd09646, 6.7e-115, 0.915, 0.997 | PDLC01620, pfam09344, 5.3e-98, 0.935, 0.934
1	NZ_QDPC01000008.1	cas_type_I-E	WP_000117946.1	PDLC01000	casB_cse2	Cas11e	2.7e-36	3.1e-36	0.882	0.994	169623	170183	-	type I-E CRISPR-associated protein Cse2/CasB [Salmonella]	170	182	PDLC01000,casB_cse2, 1, 3.1e-36, 0.882, 0.994 | PDLC01283,cd09670, 1, 1.5e-30, 0.887, 0.993 | PDLC01344,cd09731, 1, 4.9e-31, 0.817, 0.992 | PDLC01581,mkCas0194, 1, 0.00014, 0.898, 0.903 | PDLC01624,pfam09485, 1, 8e-26, 0.796, 0.984	PDLC01000, casB_cse2, 3.1e-36, 0.882, 0.994 | PDLC01344, cd09731, 4.9e-31, 0.817, 0.992 | PDLC01283, cd09670, 1.5e-30, 0.887, 0.993 | PDLC01624, pfam09485, 8e-26, 0.796, 0.984 | PDLC01581, mkCas0194, 0.00014, 0.898, 0.903
1	NZ_QDPC01000008.1	cas_type_I-E	WP_000368584.1	PDLC00999	casA_cse1	Cas8e	6.6e-186	7.5e-186	0.969	0.998	170180	171736	-	type I-E CRISPR-associated protein Cse1/CasA [Salmonella]	171	182	PDLC00999,casA_cse1, 1, 7.5e-186, 0.969, 0.998 | PDLC01282,cd09669, 1, 1.9e-166, 0.967, 0.998 | PDLC01342,cd09729, 1, 2.3e-123, 0.905, 0.998 | PDLC01622,pfam09481, 1, 2.1e-100, 0.873, 0.983	PDLC00999, casA_cse1, 7.5e-186, 0.969, 0.998 | PDLC01282, cd09669, 1.9e-166, 0.967, 0.998 | PDLC01342, cd09729, 2.3e-123, 0.905, 0.998 | PDLC01622, pfam09481, 2.1e-100, 0.873, 0.983
1	NZ_QDPC01000008.1	cas_type_I-E	WP_000029738.1	PDLC01768	Cas3e_WP_058658455.1	Cas3e	8e-294	9.9e-294	0.609	0.996	171748	174411	-	CRISPR-associated helicase/endonuclease Cas3 [Salmonella]	172	182	PDLC01767,Cas3e_WP_189128522.1, 1, 1.6e-202, 0.957, 0.899 | PDLC01768,Cas3e_WP_058658455.1, 1, 9.9e-294, 0.609, 0.996	PDLC01768, Cas3e_WP_058658455.1, 9.9e-294, 0.609, 0.996 | PDLC01767, Cas3e_WP_189128522.1, 1.6e-202, 0.957, 0.899
2	NZ_QDPC01000008.1	CRISPR_array	CRISPR002	NA	NA	CRISPR_array	NA	6.2	NA	NA	181988	184151	-	CRISPR002; repeat=GTGTTCCCCGCGCCAGCGGGGATAAACCG; score=6.20	178.02	182	NA	NA
1	NZ_QDOY01000012.1	BstA	WP_000248006.1	PDLC02356	BstA	BstA	1.8e-124	2.1e-124	0.951	0.986	41955	42878	-	hypothetical protein [Salmonella]	57	154	PDLC02356,BstA, 1, 2.1e-124, 0.951, 0.986	PDLC02356, BstA, 2.1e-124, 0.951, 0.986
1	NZ_QDOY01000002.1	Paris	WP_001520831.1	PF13175.7	AAA_15	AriA	3.9e-27	4.8e-27	0.948	0.997	47184	48467	+	AAA family ATPase [Salmonella]	38	338	PF13175.7,AAA_15, 1, 4.8e-27, 0.948, 0.997 | PF13304.7,AAA_21, 1, 4.2e-18, 0.888, 0.99	PF13175.7, AAA_15, 4.8e-27, 0.948, 0.997 | PF13304.7, AAA_21, 4.2e-18, 0.888, 0.99
1	NZ_QDOY01000002.1	Paris	WP_010989064.1	PF14491.7	DUF4435	AriB	4.6e-47	5.5e-47	0.831	0.987	48512	49330	+	DUF4435 domain-containing protein [Salmonella]	39	338	PF14491.7,DUF4435, 1, 5.5e-47, 0.831, 0.987	PF14491.7, DUF4435, 5.5e-47, 0.831, 0.987
2	NZ_QDOY01000009.1	kiwa	WP_000493384.1	PDLC00232	KwaB_00011	KwaB	8.1e-154	9e-154	0.997	0.997	84831	85808	-	DUF4868 domain-containing protein [Salmonella]	74	191	PDLC00223,KwaB_00002, 1, 7.4e-07, 0.468, 0.428 | PDLC00226,KwaB_00005, 1, 3.7e-11, 0.6, 0.524 | PDLC00230,KwaB_00009, 1, 2.3e-11, 0.591, 0.575 | PDLC00231,KwaB_00010, 1, 570, 0.142, 0.148 | PDLC00231,KwaB_00010, 2, 0.0055, 0.443, 0.452 | PDLC00232,KwaB_00011, 1, 9e-154, 0.997, 0.997 | PDLC00233,KwaB_00012, 1, 5.5e-36, 0.975, 0.944	PDLC00232, KwaB_00011, 9e-154, 0.997, 0.997 | PDLC00233, KwaB_00012, 5.5e-36, 0.975, 0.944 | PDLC00230, KwaB_00009, 2.3e-11, 0.591, 0.575 | PDLC00226, KwaB_00005, 3.7e-11, 0.6, 0.524 | PDLC00223, KwaB_00002, 7.4e-07, 0.468, 0.428
2	NZ_QDOY01000009.1	kiwa	WP_022630855.1	PDLC00220	KwaA_00014	KwaA	4.3e-91	4.8e-91	0.985	0.99	85820	86416	-	hypothetical protein [Salmonella]	75	191	PDLC00207,KwaA_00001, 1, 6.9e-19, 0.949, 0.948 | PDLC00208,KwaA_00002, 1, 6.7e-17, 0.778, 0.758 | PDLC00210,KwaA_00004, 1, 9.5e-08, 0.682, 0.781 | PDLC00211,KwaA_00005, 1, 2e-17, 0.833, 0.781 | PDLC00212,KwaA_00006, 1, 1.3e-12, 0.869, 0.849 | PDLC00213,KwaA_00007, 1, 2.2e-18, 0.949, 0.949 | PDLC00214,KwaA_00008, 1, 3.1e-11, 0.838, 0.834 | PDLC00215,KwaA_00009, 1, 6.7e-10, 0.97, 0.964 | PDLC00217,…	PDLC00220, KwaA_00014, 4.8e-91, 0.985, 0.99 | PDLC00219, KwaA_00013, 7.4e-46, 0.955, 0.959 | PDLC00207, KwaA_00001, 6.9e-19, 0.949, 0.948 | PDLC00213, KwaA_00007, 2.2e-18, 0.949, 0.949 | PDLC00211, KwaA_00005, 2e-17, 0.833, 0.781
3	NZ_QDOY01000005.1	RM_type_IV	WP_000290512.1	TEMP00640	mREase_IV_00003	mREase_IV	1.4e-136	1.6e-136	0.997	0.991	136306	137220	-	restriction endonuclease [Salmonella]	126	251	TEMP00640,mREase_IV_00003, 1, 1.6e-136, 0.997, 0.991 | TEMP00646,mREase_IV_00009, 1, 7.7e-08, 0.391, 0.211	TEMP00640, mREase_IV_00003, 1.6e-136, 0.997, 0.991 | TEMP00646, mREase_IV_00009, 7.7e-08, 0.391, 0.211
2	NZ_QDOY01000005.1	RM_type_I	WP_001043484.1	TEMP00025	REase_I_00003	REase_I	0	0	0.999	0.998	137418	140927	+	type I restriction-modification system endonuclease [Salmonella]	127	251	TEMP00025,REase_I_00003, 1, 0, 0.999, 0.998 | TEMP00028,REase_I_00006, 1, 1.6e-07, 0.156, 0.179 | TEMP00030,REase_I_00008, 1, 0.00012, 0.094, 0.102 | TEMP00030,REase_I_00008, 2, 0.017, 0.107, 0.101 | TEMP00030,REase_I_00008, 3, 2e-40, 0.38, 0.38 | TEMP00031,REase_I_00009, 1, 4700, 0.056, 0.065 | TEMP00031,REase_I_00009, 2, 260, 0.038, 0.042 | TEMP00031,REase_I_00009, 3, 3.3e-09, 0.098, 0.117 | TE…	TEMP00025, REase_I_00003, 0, 0.999, 0.998 | TEMP00032, REase_I_00010, 2e-49, 0.347, 0.467 | TEMP00030, REase_I_00008, 2e-40, 0.38, 0.38 | TEMP00031, REase_I_00009, 3.3e-09, 0.098, 0.117 | TEMP00028, REase_I_00006, 1.6e-07, 0.156, 0.179
2	NZ_QDOY01000005.1	RM_type_I	WP_001063190.1	TEMP00009	MTase_I_00009	MTase_I	1.9e-231	2.3e-231	0.974	0.996	141085	142674	+	type I restriction-modification system methyltransferase [Salmonella]	128	251	TEMP00001,MTase_I_00001, 1, 1e-10, 0.321, 0.22 | TEMP00001,MTase_I_00001, 2, 2.6, 0.119, 0.079 | TEMP00001,MTase_I_00001, 3, 6.2e-05, 0.159, 0.113 | TEMP00002,MTase_I_00002, 1, 1.4, 0.076, 0.042 | TEMP00002,MTase_I_00002, 2, 1e-20, 0.503, 0.278 | TEMP00003,MTase_I_00003, 1, 4, 0.117, 0.146 | TEMP00003,MTase_I_00003, 2, 1.5e-08, 0.476, 0.627 | TEMP00004,MTase_I_00004, 1, 1.4e-83, 0.8, 0.888 | TEMP…	TEMP00009, MTase_I_00009, 2.3e-231, 0.974, 0.996 | TEMP00004, MTase_I_00004, 1.4e-83, 0.8, 0.888 | TEMP00008, MTase_I_00008, 9.1e-60, 0.758, 0.67 | TEMP00019, MTase_I_00019, 1.6e-40, 0.509, 0.411 | TEMP00010, MTase_I_00010, 5.6e-32, 0.677, 0.449
2	NZ_QDOY01000005.1	RM_type_I	WP_000014001.1	TEMP00152	Specificity_I_00118	Specificity_I	6.2e-183	6.9e-183	0.998	0.998	142671	144080	+	type-1 restriction enzyme StySJI specificity protein [Salmonella]	129	251	TEMP00015,MTase_I_00015, 1, 0.13, 0.245, 0.112 | TEMP00015,MTase_I_00015, 2, 0.026, 0.39, 0.18 | TEMP00021,MTase_I_00021, 1, 5.6, 0.237, 0.116 | TEMP00021,MTase_I_00021, 2, 7.4e-05, 0.254, 0.133 | TEMP00037,Specificity_I_00003, 1, 1.6e-15, 0.608, 0.693 | TEMP00038,Specificity_I_00004, 1, 260, 0.058, 0.067 | TEMP00038,Specificity_I_00004, 2, 0.0042, 0.241, 0.282 | TEMP00039,Specificity_I_00005, 1,…	TEMP00152, Specificity_I_00118, 6.9e-183, 0.998, 0.998 | TEMP00110, Specificity_I_00076, 6.7e-103, 0.987, 0.837 | TEMP00172, Specificity_I_00138, 7.8e-103, 0.716, 0.728 | TEMP00145, Specificity_I_00111, 2.3e-59, 0.727, 0.761 | TEMP00055, Specificity_I_00021, 9.5e-53, 0.891, 0.924
1	NZ_QDOY01000005.1	brex_type_I	WP_001740084.1	PDLC02439	BrxA_00003	BrxA	6e-110	6.7e-110	0.995	0.995	169847	170449	+	DUF1819 family protein [Salmonella]	156	251	PDLC02438,BrxA_00002, 1, 1.8e-08, 0.835, 0.835 | PDLC02439,BrxA_00003, 1, 6.7e-110, 0.995, 0.995 | PDLC02440,BrxA_00004, 1, 3.5e-06, 0.745, 0.749 | PDLC02441,BrxA_00005, 1, 1.1e-42, 0.93, 0.89 | PDLC02443,BrxA_00007, 1, 8.9e-26, 0.895, 0.872 | PDLC02445,BrxA_00009, 1, 1.7e-07, 0.48, 0.366 | PDLC02446,BrxA_00010, 1, 2e-05, 0.755, 0.72 | PDLC02446,BrxA_00010, 2, 5.1, 0.28, 0.265 | PDLC02447,BrxA_00…	PDLC02439, BrxA_00003, 6.7e-110, 0.995, 0.995 | PDLC02457, BrxA_00021, 7.5e-46, 0.925, 0.92 | PDLC02441, BrxA_00005, 1.1e-42, 0.93, 0.89 | PDLC02443, BrxA_00007, 8.9e-26, 0.895, 0.872 | PDLC02451, BrxA_00015, 1.4e-24, 0.91, 0.91
1	NZ_QDOY01000005.1	brex_type_I	WP_000566905.1	PDLC02463	BrxB_00005	BrxB	8.5e-70	9.6e-70	0.92	0.969	170446	171048	+	DUF1788 domain-containing protein [Salmonella]	157	251	PDLC02459,BrxB_00001, 1, 2.1e-06, 0.755, 0.837 | PDLC02461,BrxB_00003, 1, 3.3e-08, 0.765, 0.77 | PDLC02462,BrxB_00004, 1, 8.8e-07, 0.745, 0.817 | PDLC02463,BrxB_00005, 1, 9.6e-70, 0.92, 0.969 | PDLC02466,BrxB_00008, 1, 7.8e-20, 0.91, 0.978 | PDLC02467,BrxB_00009, 1, 1.1e-06, 0.71, 0.746 | PDLC02468,BrxB_00010, 1, 1.3e-16, 0.605, 0.941 | PDLC02469,BrxB_00011, 1, 5.1e-07, 0.735, 0.783	PDLC02463, BrxB_00005, 9.6e-70, 0.92, 0.969 | PDLC02466, BrxB_00008, 7.8e-20, 0.91, 0.978 | PDLC02468, BrxB_00010, 1.3e-16, 0.605, 0.941 | PDLC02461, BrxB_00003, 3.3e-08, 0.765, 0.77 | PDLC02469, BrxB_00011, 5.1e-07, 0.735, 0.783
1	NZ_QDOY01000005.1	brex_type_I	WP_001019652.1	PDLC02471	BrxC_00001	BrxC	0	0	0.999	0.999	171060	174701	+	BREX system P-loop protein BrxC [Salmonella]	158	251	PDLC02471,BrxC_00001, 1, 0, 0.999, 0.999 | PDLC02474,BrxC_00004, 1, 0.0043, 0.068, 0.065 | PDLC02474,BrxC_00004, 2, 330, 0.044, 0.045 | PDLC02474,BrxC_00004, 3, 3.8e-25, 0.268, 0.279 | PDLC02474,BrxC_00004, 4, 420, 0.026, 0.025 | PDLC02476,BrxC_00006, 1, 1e-66, 0.462, 0.466 | PDLC02476,BrxC_00006, 2, 0.01, 0.279, 0.289 | PDLC02479,BrxC_00009, 1, 2.7e-253, 0.998, 0.998 | PDLC02483,BrxC_00013, 1, 3…	PDLC02471, BrxC_00001, 0, 0.999, 0.999 | PDLC02479, BrxC_00009, 2.7e-253, 0.998, 0.998 | PDLC02491, BrxC_00021, 1.8e-237, 0.636, 0.982 | PDLC02476, BrxC_00006, 1e-66, 0.462, 0.466 | PDLC02484, BrxC_00014, 2.8e-58, 0.492, 0.517
1	NZ_QDOY01000005.1	brex_type_I	WP_001095591.1	PDLC02521	PglX_00007	PglX	0	0	0.992	0.995	174747	178424	+	BREX-1 system adenine-specific DNA-methyltransferase PglX [Salmonella]	159	251	PDLC02515,PglX_00001, 1, 1.7e-13, 0.09, 0.757 | PDLC02515,PglX_00001, 2, 3700, 0.012, 0.104 | PDLC02516,PglX_00002, 1, 2.1e-165, 0.477, 0.96 | PDLC02517,PglX_00003, 1, 2.4e-149, 0.584, 0.966 | PDLC02518,PglX_00004, 1, 1.8e-69, 0.909, 0.789 | PDLC02519,PglX_00005, 1, 76, 0.017, 0.017 | PDLC02519,PglX_00005, 2, 7.2e-61, 0.591, 0.595 | PDLC02519,PglX_00005, 3, 0.23, 0.092, 0.088 | PDLC02520,PglX_000…	PDLC02521, PglX_00007, 0, 0.992, 0.995 | PDLC02525, PglX_00011, 5.4e-189, 0.516, 0.964 | PDLC02524, PglX_00010, 1.8e-171, 0.563, 0.945 | PDLC02516, PglX_00002, 2.1e-165, 0.477, 0.96 | PDLC02517, PglX_00003, 2.4e-149, 0.584, 0.966
1	NZ_QDOY01000005.1	brex_type_I	WP_001738657.1	PDLC02547	PglZ_00006	PglZ	0	0	0.999	0.999	180317	182914	+	BREX-1 system phosphatase PglZ type A [Salmonella]	162	251	PDLC02547,PglZ_00006, 1, 0, 0.999, 0.999 | PDLC02548,PglZ_00007, 1, 1.5e-21, 0.548, 0.484 | PDLC02551,PglZ_00010, 1, 3.4e-59, 0.946, 0.94 | PDLC02553,PglZ_00012, 1, 84, 0.207, 0.212 | PDLC02553,PglZ_00012, 2, 3.6e-56, 0.54, 0.544 | PDLC02557,PglZ_00016, 1, 7.1e-73, 0.988, 0.992 | PDLC02559,PglZ_00018, 1, 6.6e-23, 0.62, 0.605 | PDLC02561,PglZ_00020, 1, 0.91, 0.06, 0.063 | PDLC02561,PglZ_00020, 2, …	PDLC02547, PglZ_00006, 0, 0.999, 0.999 | PDLC02564, PglZ_00023, 2e-225, 0.992, 0.981 | PDLC02563, PglZ_00022, 3.8e-115, 0.987, 0.988 | PDLC02557, PglZ_00016, 7.1e-73, 0.988, 0.992 | PDLC02551, PglZ_00010, 3.4e-59, 0.946, 0.94
1	NZ_QDOY01000005.1	brex_type_I	WP_001193068.1	PDLC02506	BrxL_00002	BrxL	0	0	0.968	0.991	182925	185009	+	protease Lon-related BREX system protein BrxL [Enterobacteriaceae]	163	251	PDLC02505,BrxL_00001, 1, 2.4e-83, 0.656, 0.965 | PDLC02506,BrxL_00002, 1, 0, 0.968, 0.991 | PDLC02507,BrxL_00003, 1, 1.3e-55, 0.648, 0.934 | PDLC02508,BrxL_00004, 1, 2e-202, 0.687, 0.682 | PDLC02509,BrxL_00005, 1, 9.7e-37, 0.199, 0.258 | PDLC02509,BrxL_00005, 2, 9.5e-110, 0.47, 0.619	PDLC02506, BrxL_00002, 0, 0.968, 0.991 | PDLC02508, BrxL_00004, 2e-202, 0.687, 0.682 | PDLC02509, BrxL_00005, 9.5e-110, 0.47, 0.619 | PDLC02505, BrxL_00001, 2.4e-83, 0.656, 0.965 | PDLC02507, BrxL_00003, 1.3e-55, 0.648, 0.934
4	NZ_QDOY01000012.1	RM_type_III	WP_000910371.1	TEMP00624	MTase_III_00010	MTase_III	0	0	0.998	0.998	109739	111697	+	site-specific DNA-methyltransferase [Salmonella]	139	154	TEMP00615,MTase_III_00001, 1, 2.9e-09, 0.239, 0.159 | TEMP00615,MTase_III_00001, 2, 16, 0.061, 0.041 | TEMP00616,MTase_III_00002, 1, 9.1e-16, 0.278, 0.287 | TEMP00616,MTase_III_00002, 2, 0.00079, 0.058, 0.062 | TEMP00617,MTase_III_00003, 1, 8.6e-144, 0.752, 0.792 | TEMP00618,MTase_III_00004, 1, 2.3e-13, 0.084, 0.078 | TEMP00618,MTase_III_00004, 2, 1.4e-21, 0.15, 0.141 | TEMP00618,MTase_III_00004,…	TEMP00624, MTase_III_00010, 0, 0.998, 0.998 | TEMP00617, MTase_III_00003, 8.6e-144, 0.752, 0.792 | TEMP00620, MTase_III_00006, 3.7e-85, 0.71, 0.877 | TEMP00627, MTase_III_00013, 1.3e-83, 0.589, 0.71 | TEMP00626, MTase_III_00012, 4.6e-69, 0.712, 0.998
4	NZ_QDOY01000012.1	RM_type_III	WP_001651666.1	TEMP00632	REase_III_00003	REase_III	0	0	0.995	0.997	111707	114679	+	type III restriction-modification system endonuclease [Salmonella]	140	154	TEMP00630,REase_III_00001, 1, 130, 0.036, 0.036 | TEMP00630,REase_III_00001, 2, 2.9e-33, 0.241, 0.205 | TEMP00630,REase_III_00001, 3, 3.5e-42, 0.604, 0.593 | TEMP00631,REase_III_00002, 1, 1.5e-05, 0.039, 0.045 | TEMP00631,REase_III_00002, 2, 160, 0.07, 0.075 | TEMP00632,REase_III_00003, 1, 0, 0.995, 0.997 | TEMP00633,REase_III_00004, 1, 0.78, 0.041, 0.045 | TEMP00633,REase_III_00004, 2, 0.046, 0.…	TEMP00632, REase_III_00003, 0, 0.995, 0.997 | TEMP00630, REase_III_00001, 3.5e-42, 0.604, 0.593 | TEMP00631, REase_III_00002, 1.5e-05, 0.039, 0.045 | TEMP00634, REase_III_00005, 0.025, 0.052, 0.06 | TEMP00636, REase_III_00007, 0.029, 0.045, 0.051
5	NZ_QDOY01000014.1	RM_type_II	WP_000785978.1	TEMP00380	NEase_II_00006	REase_II	4.6e-98	5.1e-98	0.994	0.994	27667	28137	-	very short patch repair endonuclease [Salmonella]	33	131	TEMP00380,NEase_II_00006, 1, 5.1e-98, 0.994, 0.994	TEMP00380, NEase_II_00006, 5.1e-98, 0.994, 0.994
5	NZ_QDOY01000014.1	RM_type_II	WP_001157322.1	TEMP00344	MTase_II_00147	MTase_II	5.7e-248	6.3e-248	0.996	0.996	28118	29548	-	DNA cytosine methyltransferase [Salmonella]	34	131	TEMP00200,MTase_II_00003, 1, 7.8e-08, 0.088, 0.06 | TEMP00200,MTase_II_00003, 2, 2.7e-25, 0.258, 0.151 | TEMP00200,MTase_II_00003, 3, 2.5e-07, 0.099, 0.061 | TEMP00203,MTase_II_00006, 1, 1.5e-24, 0.405, 0.322 | TEMP00203,MTase_II_00006, 2, 0.063, 0.095, 0.08 | TEMP00206,MTase_II_00009, 1, 7.5e-08, 0.42, 0.443 | TEMP00208,MTase_II_00011, 1, 1.9e-13, 0.309, 0.221 | TEMP00208,MTase_II_00011, 2, 4.1,…	TEMP00344, MTase_II_00147, 6.3e-248, 0.996, 0.996 | TEMP00255, MTase_II_00058, 3.9e-90, 0.794, 0.801 | TEMP00361, MTase_II_00164, 2.1e-48, 0.771, 0.951 | TEMP00225, MTase_II_00028, 5.1e-43, 0.437, 0.413 | TEMP00269, MTase_II_00072, 6.2e-32, 0.418, 0.914
1	NZ_QDOY01000022.1	retron_II-A	NA	-	TypeIA_IIAI	msr-msd	1.1e-26	NA	NA	NA	32758	32915	+	msr-msd identified by match to covariance model: TypeIA_IIAI	27.011	71	NA	NA
1	NZ_QDOY01000022.1	retron_II-A	WP_000461381.1	PDLC02928	retron_type_II_A1_ndt_cluster42_2	NDT_II-A	1.1e-91	1.3e-91	0.95	0.989	32991	33953	+	retron St85 family effector protein [Salmonella]	28	71	PDLC02928,retron_type_II_A1_ndt_cluster42_2, 1, 1.3e-91, 0.95, 0.989 | PDLC02929,retron_type_II_A2_ndt_cluster42_3, 1, 0.00025, 0.194, 0.322 | PDLC02930,retron_type_II_A3_ndt_cluster42_1, 1, 5.8e-25, 0.7, 0.772	PDLC02928, retron_type_II_A1_ndt_cluster42_2, 1.3e-91, 0.95, 0.989 | PDLC02930, retron_type_II_A3_ndt_cluster42_1, 5.8e-25, 0.7, 0.772 | PDLC02929, retron_type_II_A2_ndt_cluster42_3, 0.00025, 0.194, 0.322
1	NZ_QDOY01000022.1	retron_II-A	WP_000353754.1	PDLC02939	retron_II-A1	RT_II-A	7.4e-124	8.6e-124	0.984	0.993	33953	34888	+	retron St85 family RNA-directed DNA polymerase [Salmonella]	29	71	PDLC02939,retron_II-A1, 1, 8.6e-124, 0.984, 0.993 | PDLC02940,retron_II-A2, 1, 2.3e-55, 0.929, 0.572 | PDLC02941,retron_II-A3, 1, 7.9e-61, 0.955, 0.906	PDLC02939, retron_II-A1, 8.6e-124, 0.984, 0.993 | PDLC02941, retron_II-A3, 7.9e-61, 0.955, 0.906 | PDLC02940, retron_II-A2, 2.3e-55, 0.929, 0.572
2	NZ_QDOY01000002.1	CRISPR_array	CRISPR001	NA	NA	CRISPR_array	NA	6.14	NA	NA	237724	239566	-	CRISPR001; repeat=GTGTTCCCCGCGCCAGCGGGGATAAACCG; score=6.14	223.01	338	NA	NA
1	NZ_QDOY01000002.1	cas_type_I-E	WP_001518648.1	PDLC01752	Cas2e_WP_051024046.1	Cas2e	1e-42	1.1e-42	0.928	0.774	239663	239956	-	type I-E CRISPR-associated endoribonuclease Cas2 [Enterobacteriaceae]	224	338	PDLC00934,cas_CT1978, 1, 3.6e-39, 0.876, 0.989 | PDLC01752,Cas2e_WP_051024046.1, 1, 1.1e-42, 0.928, 0.774 | PDLC01753,Cas2e_WP_128219160.1, 1, 7.6e-28, 0.938, 0.892 | PDLC01754,Cas2e_WP_012568472.1, 1, 1e-15, 0.907, 0.959 | PDLC01755,Cas2e_WP_081586257.1, 1, 4.7e-13, 0.897, 0.632	PDLC01752, Cas2e_WP_051024046.1, 1.1e-42, 0.928, 0.774 | PDLC00934, cas_CT1978, 3.6e-39, 0.876, 0.989 | PDLC01753, Cas2e_WP_128219160.1, 7.6e-28, 0.938, 0.892 | PDLC01754, Cas2e_WP_012568472.1, 1e-15, 0.907, 0.959 | PDLC01755, Cas2e_WP_081586257.1, 4.7e-13, 0.897, 0.632
1	NZ_QDOY01000002.1	cas_type_I-E	WP_000144832.1	PDLC01744	Cas1e_WP_035839043.1	Cas1e	4e-117	4.7e-117	0.912	0.869	239956	240876	-	type I-E CRISPR-associated endonuclease Cas1e [Salmonella]	225	338	PDLC00924,cas1_ECOLI, 1, 1e-114, 0.863, 0.985 | PDLC01744,Cas1e_WP_035839043.1, 1, 4.7e-117, 0.912, 0.869 | PDLC01745,Cas1e_WP_120372217.1, 1, 1.4e-59, 0.863, 0.941 | PDLC01746,Cas1e_WP_162621937.1, 1, 4.4e-98, 0.526, 0.994	PDLC01744, Cas1e_WP_035839043.1, 4.7e-117, 0.912, 0.869 | PDLC00924, cas1_ECOLI, 1e-114, 0.863, 0.985 | PDLC01746, Cas1e_WP_162621937.1, 4.4e-98, 0.526, 0.994 | PDLC01745, Cas1e_WP_120372217.1, 1.4e-59, 0.863, 0.941
1	NZ_QDOY01000002.1	cas_type_I-E	WP_000281486.1	PDLC00954	casE_Cse3	Cas6e	8.7e-76	9.7e-76	0.977	0.99	240873	241523	-	type I-E CRISPR-associated protein Cas6/Cse3/CasE [Salmonella]	226	338	PDLC00954,casE_Cse3, 1, 9.7e-76, 0.977, 0.99 | PDLC01277,cd09664, 1, 1.2e-61, 0.954, 0.994 | PDLC01340,cd09727, 1, 1.1e-58, 0.977, 0.995	PDLC00954, casE_Cse3, 9.7e-76, 0.977, 0.99 | PDLC01277, cd09664, 1.2e-61, 0.954, 0.994 | PDLC01340, cd09727, 1.1e-58, 0.977, 0.995
1	NZ_QDOY01000002.1	cas_type_I-E	WP_000085114.1	PDLC01369	cd09756	Cas5e	1.4e-48	1.7e-48	0.718	0.975	241505	242251	-	type I-E CRISPR-associated protein Cas5/CasD [Salmonella]	227	338	PDLC00949,casD_Cas5e, 1, 8e-44, 0.927, 0.987 | PDLC01258,cd09645, 1, 4.5e-48, 0.714, 0.97 | PDLC01369,cd09756, 1, 1.7e-48, 0.718, 0.975	PDLC01369, cd09756, 1.7e-48, 0.718, 0.975 | PDLC01258, cd09645, 4.5e-48, 0.714, 0.97 | PDLC00949, casD_Cas5e, 8e-44, 0.927, 0.987
1	NZ_QDOY01000002.1	cas_type_I-E	WP_000206415.1	PDLC00959	casC_Cse4	Cas7e	3.8e-120	4.3e-120	0.915	0.997	242262	243320	-	type I-E CRISPR-associated protein Cas7/Cse4/CasC [Salmonella]	228	338	PDLC00959,casC_Cse4, 1, 4.3e-120, 0.915, 0.997 | PDLC01259,cd09646, 1, 6.9e-115, 0.915, 0.997 | PDLC01620,pfam09344, 1, 5.5e-98, 0.935, 0.934	PDLC00959, casC_Cse4, 4.3e-120, 0.915, 0.997 | PDLC01259, cd09646, 6.9e-115, 0.915, 0.997 | PDLC01620, pfam09344, 5.5e-98, 0.935, 0.934
1	NZ_QDOY01000002.1	cas_type_I-E	WP_020837085.1	PDLC01000	casB_cse2	Cas11e	1.7e-35	1.9e-35	0.882	0.994	243334	243894	-	type I-E CRISPR-associated protein Cse2/CasB [Salmonella]	229	338	PDLC01000,casB_cse2, 1, 1.9e-35, 0.882, 0.994 | PDLC01283,cd09670, 1, 2.8e-30, 0.887, 0.993 | PDLC01344,cd09731, 1, 9.6e-31, 0.817, 0.992 | PDLC01581,mkCas0194, 1, 0.00014, 0.898, 0.903 | PDLC01624,pfam09485, 1, 1.6e-25, 0.796, 0.984	PDLC01000, casB_cse2, 1.9e-35, 0.882, 0.994 | PDLC01344, cd09731, 9.6e-31, 0.817, 0.992 | PDLC01283, cd09670, 2.8e-30, 0.887, 0.993 | PDLC01624, pfam09485, 1.6e-25, 0.796, 0.984 | PDLC01581, mkCas0194, 0.00014, 0.898, 0.903
1	NZ_QDOY01000002.1	cas_type_I-E	WP_000368584.1	PDLC00999	casA_cse1	Cas8e	6.8e-186	7.8e-186	0.969	0.998	243891	245447	-	type I-E CRISPR-associated protein Cse1/CasA [Salmonella]	230	338	PDLC00999,casA_cse1, 1, 7.8e-186, 0.969, 0.998 | PDLC01282,cd09669, 1, 2e-166, 0.967, 0.998 | PDLC01342,cd09729, 1, 2.4e-123, 0.905, 0.998 | PDLC01622,pfam09481, 1, 2.1e-100, 0.873, 0.983	PDLC00999, casA_cse1, 7.8e-186, 0.969, 0.998 | PDLC01282, cd09669, 2e-166, 0.967, 0.998 | PDLC01342, cd09729, 2.4e-123, 0.905, 0.998 | PDLC01622, pfam09481, 2.1e-100, 0.873, 0.983
1	NZ_QDOY01000002.1	cas_type_I-E	pseudo_subNP_461865.1	PDLC01768	Cas3e_WP_058658455.1	Cas3e	8.3e-294	1e-293	0.609	0.996	245459	248122	-	CRISPR-associated helicase/endonuclease Cas3 [Salmonella enterica subsp. enterica serovar Typhimurium str. LT2]	231	338	PDLC01767,Cas3e_WP_189128522.1, 1, 1.6e-202, 0.957, 0.899 | PDLC01768,Cas3e_WP_058658455.1, 1, 1e-293, 0.609, 0.996	PDLC01768, Cas3e_WP_058658455.1, 1e-293, 0.609, 0.996 | PDLC01767, Cas3e_WP_189128522.1, 1.6e-202, 0.957, 0.899
2	NZ_QDOY01000002.1	CRISPR_array	CRISPR002	NA	NA	CRISPR_array	NA	6.17	NA	NA	255699	257191	-	CRISPR002; repeat=GTGTTCCCCGCGCCAGCGGGGATAAACCG; score=6.17	237.02	338	NA	NA
1	NZ_QMAC01000018.1	Paris	WP_001520831.1	PF13175.7	AAA_15	AriA	4e-27	4.9e-27	0.948	0.997	50941	52224	+	AAA family ATPase [Salmonella]	38	59	PF13175.7,AAA_15, 1, 4.9e-27, 0.948, 0.997 | PF13304.7,AAA_21, 1, 4.2e-18, 0.888, 0.99	PF13175.7, AAA_15, 4.9e-27, 0.948, 0.997 | PF13304.7, AAA_21, 4.2e-18, 0.888, 0.99
1	NZ_QMAC01000018.1	Paris	WP_010989064.1	PF14491.7	DUF4435	AriB	4.6e-47	5.6e-47	0.831	0.987	52269	53087	+	DUF4435 domain-containing protein [Salmonella]	39	59	PF14491.7,DUF4435, 1, 5.6e-47, 0.831, 0.987	PF14491.7, DUF4435, 5.6e-47, 0.831, 0.987
1	NZ_QMAC01000002.1	RM_type_III	WP_001651666.1	TEMP00632	REase_III_00003	REase_III	0	0	0.995	0.997	421926	424898	-	type III restriction-modification system endonuclease [Salmonella]	396	417	TEMP00630,REase_III_00001, 1, 130, 0.036, 0.036 | TEMP00630,REase_III_00001, 2, 2.9e-33, 0.241, 0.205 | TEMP00630,REase_III_00001, 3, 3.6e-42, 0.604, 0.593 | TEMP00631,REase_III_00002, 1, 1.5e-05, 0.039, 0.045 | TEMP00631,REase_III_00002, 2, 160, 0.07, 0.075 | TEMP00632,REase_III_00003, 1, 0, 0.995, 0.997 | TEMP00633,REase_III_00004, 1, 0.78, 0.041, 0.045 | TEMP00633,REase_III_00004, 2, 0.046, 0.…	TEMP00632, REase_III_00003, 0, 0.995, 0.997 | TEMP00630, REase_III_00001, 3.6e-42, 0.604, 0.593 | TEMP00631, REase_III_00002, 1.5e-05, 0.039, 0.045 | TEMP00634, REase_III_00005, 0.025, 0.052, 0.06 | TEMP00636, REase_III_00007, 0.029, 0.045, 0.051
1	NZ_QMAC01000002.1	RM_type_III	WP_000910371.1	TEMP00624	MTase_III_00010	MTase_III	0	0	0.998	0.998	424908	426866	-	site-specific DNA-methyltransferase [Salmonella]	397	417	TEMP00615,MTase_III_00001, 1, 2.9e-09, 0.239, 0.159 | TEMP00615,MTase_III_00001, 2, 16, 0.061, 0.041 | TEMP00616,MTase_III_00002, 1, 9.1e-16, 0.278, 0.287 | TEMP00616,MTase_III_00002, 2, 0.00079, 0.058, 0.062 | TEMP00617,MTase_III_00003, 1, 8.6e-144, 0.752, 0.792 | TEMP00618,MTase_III_00004, 1, 2.3e-13, 0.084, 0.078 | TEMP00618,MTase_III_00004, 2, 1.4e-21, 0.15, 0.141 | TEMP00618,MTase_III_00004,…	TEMP00624, MTase_III_00010, 0, 0.998, 0.998 | TEMP00617, MTase_III_00003, 8.6e-144, 0.752, 0.792 | TEMP00620, MTase_III_00006, 3.7e-85, 0.71, 0.877 | TEMP00627, MTase_III_00013, 1.3e-83, 0.589, 0.71 | TEMP00626, MTase_III_00012, 4.6e-69, 0.712, 0.998
4	NZ_QMAC01000004.1	RM_type_IV	WP_000290512.1	TEMP00640	mREase_IV_00003	mREase_IV	1.4e-136	1.6e-136	0.997	0.991	136072	136986	-	restriction endonuclease [Salmonella]	126	337	TEMP00640,mREase_IV_00003, 1, 1.6e-136, 0.997, 0.991 | TEMP00646,mREase_IV_00009, 1, 7.7e-08, 0.391, 0.211	TEMP00640, mREase_IV_00003, 1.6e-136, 0.997, 0.991 | TEMP00646, mREase_IV_00009, 7.7e-08, 0.391, 0.211
3	NZ_QMAC01000004.1	RM_type_I	pseudo_subNP_463385.1	TEMP00025	REase_I_00003	REase_I	0	0	0.999	0.998	137184	140689	+	type I restriction-modification system endonuclease [Salmonella enterica subsp. enterica serovar Typhimurium str. LT2]	127	337	TEMP00025,REase_I_00003, 1, 0, 0.999, 0.998 | TEMP00028,REase_I_00006, 1, 1.6e-07, 0.156, 0.179 | TEMP00030,REase_I_00008, 1, 0.00012, 0.094, 0.102 | TEMP00030,REase_I_00008, 2, 0.017, 0.107, 0.101 | TEMP00030,REase_I_00008, 3, 1.9e-40, 0.38, 0.38 | TEMP00031,REase_I_00009, 1, 4700, 0.056, 0.065 | TEMP00031,REase_I_00009, 2, 260, 0.038, 0.042 | TEMP00031,REase_I_00009, 3, 3.3e-09, 0.098, 0.117 | …	TEMP00025, REase_I_00003, 0, 0.999, 0.998 | TEMP00032, REase_I_00010, 2.1e-49, 0.347, 0.467 | TEMP00030, REase_I_00008, 1.9e-40, 0.38, 0.38 | TEMP00031, REase_I_00009, 3.3e-09, 0.098, 0.117 | TEMP00028, REase_I_00006, 1.6e-07, 0.156, 0.179
3	NZ_QMAC01000004.1	RM_type_I	WP_001063190.1	TEMP00009	MTase_I_00009	MTase_I	2e-231	2.3e-231	0.974	0.996	140847	142436	+	type I restriction-modification system methyltransferase [Salmonella]	128	337	TEMP00001,MTase_I_00001, 1, 1e-10, 0.321, 0.22 | TEMP00001,MTase_I_00001, 2, 2.7, 0.119, 0.079 | TEMP00001,MTase_I_00001, 3, 6.2e-05, 0.159, 0.113 | TEMP00002,MTase_I_00002, 1, 1.4, 0.076, 0.042 | TEMP00002,MTase_I_00002, 2, 1e-20, 0.503, 0.278 | TEMP00003,MTase_I_00003, 1, 4, 0.117, 0.146 | TEMP00003,MTase_I_00003, 2, 1.5e-08, 0.476, 0.627 | TEMP00004,MTase_I_00004, 1, 1.4e-83, 0.8, 0.888 | TEMP…	TEMP00009, MTase_I_00009, 2.3e-231, 0.974, 0.996 | TEMP00004, MTase_I_00004, 1.4e-83, 0.8, 0.888 | TEMP00008, MTase_I_00008, 9.2e-60, 0.758, 0.67 | TEMP00019, MTase_I_00019, 1.6e-40, 0.509, 0.411 | TEMP00010, MTase_I_00010, 5.6e-32, 0.677, 0.449
3	NZ_QMAC01000004.1	RM_type_I	WP_000014001.1	TEMP00152	Specificity_I_00118	Specificity_I	6.2e-183	6.9e-183	0.998	0.998	142433	143842	+	type-1 restriction enzyme StySJI specificity protein [Salmonella]	129	337	TEMP00015,MTase_I_00015, 1, 0.13, 0.245, 0.112 | TEMP00015,MTase_I_00015, 2, 0.026, 0.39, 0.18 | TEMP00021,MTase_I_00021, 1, 5.6, 0.237, 0.116 | TEMP00021,MTase_I_00021, 2, 7.4e-05, 0.254, 0.133 | TEMP00037,Specificity_I_00003, 1, 1.6e-15, 0.608, 0.693 | TEMP00038,Specificity_I_00004, 1, 260, 0.058, 0.067 | TEMP00038,Specificity_I_00004, 2, 0.0042, 0.241, 0.282 | TEMP00039,Specificity_I_00005, 1,…	TEMP00152, Specificity_I_00118, 6.9e-183, 0.998, 0.998 | TEMP00110, Specificity_I_00076, 6.8e-103, 0.987, 0.837 | TEMP00172, Specificity_I_00138, 7.9e-103, 0.716, 0.728 | TEMP00145, Specificity_I_00111, 2.4e-59, 0.727, 0.761 | TEMP00055, Specificity_I_00021, 9.6e-53, 0.891, 0.924
2	NZ_QMAC01000004.1	brex_type_I	WP_001740084.1	PDLC02439	BrxA_00003	BrxA	6e-110	6.7e-110	0.995	0.995	169619	170221	+	DUF1819 family protein [Salmonella]	156	337	PDLC02438,BrxA_00002, 1, 1.9e-08, 0.835, 0.835 | PDLC02439,BrxA_00003, 1, 6.7e-110, 0.995, 0.995 | PDLC02440,BrxA_00004, 1, 3.5e-06, 0.745, 0.749 | PDLC02441,BrxA_00005, 1, 1.1e-42, 0.93, 0.89 | PDLC02443,BrxA_00007, 1, 8.9e-26, 0.895, 0.872 | PDLC02445,BrxA_00009, 1, 1.7e-07, 0.48, 0.366 | PDLC02446,BrxA_00010, 1, 2.1e-05, 0.755, 0.72 | PDLC02446,BrxA_00010, 2, 5.1, 0.28, 0.265 | PDLC02447,BrxA_…	PDLC02439, BrxA_00003, 6.7e-110, 0.995, 0.995 | PDLC02457, BrxA_00021, 7.5e-46, 0.925, 0.92 | PDLC02441, BrxA_00005, 1.1e-42, 0.93, 0.89 | PDLC02443, BrxA_00007, 8.9e-26, 0.895, 0.872 | PDLC02451, BrxA_00015, 1.4e-24, 0.91, 0.91
2	NZ_QMAC01000004.1	brex_type_I	WP_000566905.1	PDLC02463	BrxB_00005	BrxB	8.5e-70	9.7e-70	0.92	0.969	170218	170820	+	DUF1788 domain-containing protein [Salmonella]	157	337	PDLC02459,BrxB_00001, 1, 2.1e-06, 0.755, 0.837 | PDLC02461,BrxB_00003, 1, 3.3e-08, 0.765, 0.77 | PDLC02462,BrxB_00004, 1, 8.8e-07, 0.745, 0.817 | PDLC02463,BrxB_00005, 1, 9.7e-70, 0.92, 0.969 | PDLC02466,BrxB_00008, 1, 7.8e-20, 0.91, 0.978 | PDLC02467,BrxB_00009, 1, 1.1e-06, 0.71, 0.746 | PDLC02468,BrxB_00010, 1, 1.3e-16, 0.605, 0.941 | PDLC02469,BrxB_00011, 1, 5.1e-07, 0.735, 0.783	PDLC02463, BrxB_00005, 9.7e-70, 0.92, 0.969 | PDLC02466, BrxB_00008, 7.8e-20, 0.91, 0.978 | PDLC02468, BrxB_00010, 1.3e-16, 0.605, 0.941 | PDLC02461, BrxB_00003, 3.3e-08, 0.765, 0.77 | PDLC02469, BrxB_00011, 5.1e-07, 0.735, 0.783
2	NZ_QMAC01000004.1	brex_type_I	WP_001019652.1	PDLC02471	BrxC_00001	BrxC	0	0	0.999	0.999	170832	174473	+	BREX system P-loop protein BrxC [Salmonella]	158	337	PDLC02471,BrxC_00001, 1, 0, 0.999, 0.999 | PDLC02474,BrxC_00004, 1, 0.0043, 0.068, 0.065 | PDLC02474,BrxC_00004, 2, 330, 0.044, 0.045 | PDLC02474,BrxC_00004, 3, 3.8e-25, 0.268, 0.279 | PDLC02474,BrxC_00004, 4, 420, 0.026, 0.025 | PDLC02476,BrxC_00006, 1, 1e-66, 0.462, 0.466 | PDLC02476,BrxC_00006, 2, 0.01, 0.279, 0.289 | PDLC02479,BrxC_00009, 1, 2.7e-253, 0.998, 0.998 | PDLC02483,BrxC_00013, 1, 3…	PDLC02471, BrxC_00001, 0, 0.999, 0.999 | PDLC02479, BrxC_00009, 2.7e-253, 0.998, 0.998 | PDLC02491, BrxC_00021, 1.8e-237, 0.636, 0.982 | PDLC02476, BrxC_00006, 1e-66, 0.462, 0.466 | PDLC02484, BrxC_00014, 2.8e-58, 0.492, 0.517
2	NZ_QMAC01000004.1	brex_type_I	WP_001095591.1	PDLC02521	PglX_00007	PglX	0	0	0.992	0.995	174519	178196	+	BREX-1 system adenine-specific DNA-methyltransferase PglX [Salmonella]	159	337	PDLC02515,PglX_00001, 1, 1.7e-13, 0.09, 0.757 | PDLC02515,PglX_00001, 2, 3700, 0.012, 0.104 | PDLC02516,PglX_00002, 1, 2.1e-165, 0.477, 0.96 | PDLC02517,PglX_00003, 1, 2.4e-149, 0.584, 0.966 | PDLC02518,PglX_00004, 1, 1.8e-69, 0.909, 0.789 | PDLC02519,PglX_00005, 1, 76, 0.017, 0.017 | PDLC02519,PglX_00005, 2, 7.3e-61, 0.591, 0.595 | PDLC02519,PglX_00005, 3, 0.23, 0.092, 0.088 | PDLC02520,PglX_000…	PDLC02521, PglX_00007, 0, 0.992, 0.995 | PDLC02525, PglX_00011, 5.4e-189, 0.516, 0.964 | PDLC02524, PglX_00010, 1.8e-171, 0.563, 0.945 | PDLC02516, PglX_00002, 2.1e-165, 0.477, 0.96 | PDLC02517, PglX_00003, 2.4e-149, 0.584, 0.966
2	NZ_QMAC01000004.1	brex_type_I	WP_001738657.1	PDLC02547	PglZ_00006	PglZ	0	0	0.999	0.999	180089	182686	+	BREX-1 system phosphatase PglZ type A [Salmonella]	162	337	PDLC02547,PglZ_00006, 1, 0, 0.999, 0.999 | PDLC02548,PglZ_00007, 1, 1.5e-21, 0.548, 0.484 | PDLC02551,PglZ_00010, 1, 3.4e-59, 0.946, 0.94 | PDLC02553,PglZ_00012, 1, 85, 0.207, 0.212 | PDLC02553,PglZ_00012, 2, 3.6e-56, 0.54, 0.544 | PDLC02557,PglZ_00016, 1, 7.1e-73, 0.988, 0.992 | PDLC02559,PglZ_00018, 1, 6.7e-23, 0.62, 0.605 | PDLC02561,PglZ_00020, 1, 0.92, 0.06, 0.063 | PDLC02561,PglZ_00020, 2, …	PDLC02547, PglZ_00006, 0, 0.999, 0.999 | PDLC02564, PglZ_00023, 2.1e-225, 0.992, 0.981 | PDLC02563, PglZ_00022, 3.8e-115, 0.987, 0.988 | PDLC02557, PglZ_00016, 7.1e-73, 0.988, 0.992 | PDLC02551, PglZ_00010, 3.4e-59, 0.946, 0.94
[truncated: 47,924 more rows]
